# Supplementary material for: Disparate impact pandemic framing decreases public concern for health consequences
Source: PLoS One. 2020 Dec 18;15(12):e0243599. doi: 10.1371/journal.pone.0243599 (PMC7748138; doi:10.1371/journal.pone.0243599)
Supplement: S1 File — (ZIP) [file pone.0243599.s004.zip]

Archive with 14 entries (11 files):
- plos-one-replication-files-updated-round-2/
- plos-one-replication-files-updated-round-2/.Rhistory
- __MACOSX/
- __MACOSX/plos-one-replication-files-updated-round-2/
- __MACOSX/plos-one-replication-files-updated-round-2/._.Rhistory
- plos-one-replication-files-updated-round-2/analyze-data-updated-round-2.R
- __MACOSX/plos-one-replication-files-updated-round-2/._analyze-data-updated-round-2.R
- plos-one-replication-files-updated-round-2/check-data.ipynb
- __MACOSX/plos-one-replication-files-updated-round-2/._check-data.ipynb
- plos-one-replication-files-updated-round-2/clean-data.ipynb
- __MACOSX/plos-one-replication-files-updated-round-2/._clean-data.ipynb
- plos-one-replication-files-updated-round-2/r&r-additional-analyses.R
- __MACOSX/plos-one-replication-files-updated-round-2/._r&r-additional-analyses.R
- __MACOSX/._plos-one-replication-files-updated-round-2
