# Supplementary material for: Disparate impact pandemic framing decreases public concern for health consequences
Source: PLoS One. 2020 Dec 18;15(12):e0243599. doi: 10.1371/journal.pone.0243599 (PMC7748138; doi:10.1371/journal.pone.0243599)
Supplement: S1 File — (ZIP) [file pone.0243599.s004.zip › plos-one-replication-files-updated-round-2/r&r-additional-analyses.R]

####################
# Import libraries #
####################

library(MASS)
library(readr)


################
# Read in data #
################

filepath = "../../../../../analysis/data/survey-exp-data-corona.csv"
df <- read_csv(filepath)
colnames(df)[1] <- "id"


#############################
# Prepare data for analysis #
#############################

df$at_risk <- as.integer(df$self_at_risk == 1 | df$family_member_at_risk == 1)


###############################
# Models without interactions #
###############################

# Fit the OLS model for comparison later

df$corona_control      <- ifelse(df$condition == "corona_control",      1, 0)
df$corona_class_ineq   <- ifelse(df$condition == "corona_class_ineq",   1, 0)
df$corona_natural_ineq <- ifelse(df$condition == "corona_natural_ineq", 1, 0)
lm1 <- lm(coronavirus_serious_threat ~ corona_class_ineq + corona_natural_ineq, data = df)
summary(lm1)
lm2 <- lm(must_save_economy          ~ corona_class_ineq + corona_natural_ineq, data = df)
summary(lm2)

# Check OLS assumptions

# Generate predictions and residuals
preds1 <- predict(lm1)
preds2 <- predict(lm2)
resids1 <- df$coronavirus_serious_threat - preds1
resids2 <- df$must_save_economy          - preds2

# 0 by construction
sum(resids1)
sum(resids2)

# 0 by construction
cor(resids1, df$corona_class_ineq)
cor(resids1, df$corona_natural_ineq)
cor(resids2, df$corona_class_ineq)
cor(resids2, df$corona_natural_ineq)

# No sign of heteroskedasticity
plot(preds1, resids1)
plot(preds2, resids2)

# Residuals not normally distributed!
hist(resids1)
hist(resids2)
qqnorm(resids1)
qqline(resids1)
qqnorm(resids2)
qqline(resids2)

# Fit ordinal logistic regression model instead, since y is on likert 1-5 scale
# --> Conclusions remain unchanged

olrm1 <- polr(factor(coronavirus_serious_threat, levels=c("1","2","3","4","5"), ordered=TRUE) 
               ~ corona_class_ineq + corona_natural_ineq, data = df, Hess=T)
ctable1 <- coef(summary(olrm1))
p1 <- pnorm(abs(ctable1[, "t value"]), lower.tail = FALSE) * 2
ctable1 <- cbind(ctable1, "p value" = p1)
ctable1

olrm2 <- polr(factor(must_save_economy, levels=c("1","2","3","4","5"), ordered=TRUE) 
               ~ corona_class_ineq + corona_natural_ineq, data = df, Hess=T)
ctable2 <- coef(summary(olrm2))
p2 <- pnorm(abs(ctable2[, "t value"]), lower.tail = FALSE) * 2
ctable2 <- cbind(ctable2, "p value" = p2)
ctable2


############################
# Models with interactions #
############################

# coronavirus_serious_threat model with interactions
# --> Interactions with at_risk not significant
#     (experiment not powered to detect this interaction effect in the first place)

lm1 <- lm(coronavirus_serious_threat ~ at_risk * corona_natural_ineq + at_risk * corona_class_ineq, data = df)
summary(lm1)

olrm1 <- polr(factor(coronavirus_serious_threat, levels=c("1","2","3","4","5"), ordered=TRUE) 
               ~ at_risk * corona_natural_ineq + at_risk * corona_class_ineq, data = df, Hess=T)
ctable1 <- coef(summary(olrm1))
p1 <- pnorm(abs(ctable1[, "t value"]), lower.tail = FALSE) * 2
ctable1 <- cbind(ctable1, "p value" = p1)
ctable1

# must_save_economy model with interactions
# --> interactions with at_risk not significant
#     (experiment not powered to detect this interaction effect in the first place)

lm2 <- lm(must_save_economy ~ at_risk * corona_natural_ineq + at_risk * corona_class_ineq, data = df)
summary(lm2)

olrm2 <- polr(factor(must_save_economy, levels=c("1","2","3","4","5"), ordered=TRUE) 
               ~ at_risk * corona_natural_ineq + at_risk * corona_class_ineq, data = df, Hess=T)
ctable2 <- coef(summary(olrm2))
p2 <- pnorm(abs(ctable2[, "t value"]), lower.tail = FALSE) * 2
ctable2 <- cbind(ctable2, "p value" = p2)
ctable2


#############################################################
# Compare the equal condition to the two unequal conditions #
#############################################################

df$corona_equal   <- ifelse(df$condition == "corona_control", 1, 0)
df$corona_unequal <- ifelse(df$condition != "corona_control", 1, 0)

lm1 <- lm(coronavirus_serious_threat ~ corona_equal, data = df)
summary(lm1)

lm2 <- lm(must_save_economy          ~ corona_equal, data = df)
summary(lm2)
