# Supplementary material for: Disparate impact pandemic framing decreases public concern for health consequences
Source: PLoS One. 2020 Dec 18;15(12):e0243599. doi: 10.1371/journal.pone.0243599 (PMC7748138; doi:10.1371/journal.pone.0243599)
Supplement: S1 Data — (ZIP) [file pone.0243599.s005.zip]

Archive with 3 entries (2 files):
- survey-exp-data-corona.csv
- __MACOSX/
- __MACOSX/._survey-exp-data-corona.csv
