# Supplementary material for: Disparate impact pandemic framing decreases public concern for health consequences
Source: PLoS One. 2020 Dec 18;15(12):e0243599. doi: 10.1371/journal.pone.0243599 (PMC7748138; doi:10.1371/journal.pone.0243599)
Supplement: S1 Data — (ZIP) [file pone.0243599.s005.zip › survey-exp-data-corona.csv]

	condition	comprehension_q	wealthy_family_essential	educated_parents_essential	having_ambition_essential	hard_work_essential	talent_essential	luck_essential	connections_essential	good_education_essential	political_influence_essential	enough_opportunities	more_opportunities_than_parents	hard_work_brings_better_life	people_poor_because_laziness	high_earners_deserve_high	low_earners_deserve_low	ineq_serious_problem	poverty_serious_problem	unequal_hcare_serious_problem	ineq_increasing	govt_regulation_effective	govt_transfers_effective	progressive_taxes_effective	educ_policies_effective	private_charity_effective	govt_should_decrease_ineq	companies_should_decrease_ineq	who_most_responsible	is_resident	state	gender	age	married	has_children	race	religion	education	emp_status	occupation	household_income	subj_relative_income	income_volatile	sol_better_than_past	sol_better_in_future	liberal	political_party	follow_news	has_confidence_in_science
2	corona_control	The coronovirus and how it impacted the world.	5.0	4.0	4.0	3.0	3.0	2.0	3.0	4.0	2.0	3.0	2.0	5.0	6.0	3.0	2.0	3.0	3.0	4.0	3.0	1.0	4.0	2.0	1.0	1.0	7.0	7.0	5.0	1	Pennsylvania	2	63	1	0	1	2	3	6	homemaker	5.0	2.0	1.0	3.0	3.0	4.0	2.0	5.0	3.0
3	corona_class_ineq	coronavirus greatly affecting the poor and minorities-like blacks and hispanics	3.0	3.0	5.0	5.0	5.0	3.0	3.0	5.0	3.0	1.0	1.0	6.0	3.0	4.0	3.0	5.0	5.0	5.0	3.0	1.0	4.0	1.0	1.0	2.0	4.0	4.0	6.0	1	Texas	2	67	0	0	2	1	7	6	retired	2.0	3.0	1.0	3.0	3.0	1.0	1.0	5.0	2.0
4	corona_class_ineq	How the Corona virus is not affecting everyone equally. It iss harming more Black & Latinos and low income people	4.0	4.0	5.0	5.0	3.0	2.0	3.0	4.0	4.0	2.0	1.0	7.0	4.0	4.0	3.0	4.0	3.0	2.0	3.0	3.0	3.0	4.0	3.0	4.0	5.0	3.0	2.0	1	Connecticut	2	70	1	0	1	2	4	6	retired	5.0	2.0	2.0	2.0	3.0	1.0	1.0	5.0	3.0
6	corona_control	Disease outbreak, global	4.0	4.0	5.0	4.0	4.0	4.0	4.0	5.0	3.0	2.0	1.0	3.0	3.0	3.0	3.0	5.0	5.0	5.0	3.0	5.0	5.0	5.0	4.0	3.0	5.0	6.0	5.0	1	Pennsylvania	2	58	1	0	1	10	3	4	Truck driver	8.0	3.0	2.0	2.0	1.0	5.0	3.0	5.0	3.0
7	corona_natural_ineq	elderly affected by virus	1.0	1.0	5.0	5.0	5.0	5.0	5.0	5.0	1.0	2.0	2.0	7.0	1.0	1.0	1.0	3.0	3.0	3.0	2.0	1.0	1.0	1.0	1.0	5.0	7.0	7.0	5.0	1	Connecticut	2	57	1	1	1	10	3	6	retired	7.0	3.0	1.0	5.0	5.0	3.0	4.0	1.0	3.0
8	corona_natural_ineq	The disproportionate impact of the crononavirus on the elderly and those with underlying health conditions.	4.0	3.0	3.0	3.0	3.0	5.0	4.0	3.0	4.0	1.0	1.0	3.0	3.0	3.0	2.0	5.0	5.0	5.0	3.0	4.0	4.0	3.0	4.0	3.0	6.0	7.0	5.0	1	California	1	77	1	0	1	5	9	3	attorney	7.0	3.0	3.0	1.0	2.0	4.0	2.0	5.0	3.0
9	corona_class_ineq	MINORITIES ARE EFFECTED MORE WITH THE VIRUS	3.0	4.0	5.0	5.0	3.0	2.0	3.0	5.0	2.0	2.0	3.0	7.0	5.0	1.0	1.0	3.0	4.0	5.0	3.0	4.0	4.0	4.0	4.0	2.0	4.0	5.0	5.0	1	Georgia	2	56	1	1	1	1	4	6	HOMEMAKER	8.0	3.0	1.0	5.0	5.0	2.0	1.0	3.0	3.0
12	corona_natural_ineq	Wearing mask when out side at home.	4.0	5.0	3.0	5.0	5.0	3.0	3.0	5.0	5.0	2.0	1.0	7.0	7.0	3.0	3.0	5.0	2.0	4.0	1.0	2.0	5.0	3.0	5.0	5.0	7.0	7.0	2.0	1	New York	1	39	1	1	1	1	7	1	IT Manager	11.0	2.0	3.0	1.0	1.0	5.0	1.0	5.0	3.0
15	corona_natural_ineq	the virus effects elderly and people with diseases more.	5.0	5.0	1.0	1.0	1.0	5.0	5.0	1.0	5.0	1.0	1.0	1.0	1.0	1.0	1.0	5.0	5.0	5.0	3.0	1.0	1.0	1.0	1.0	1.0	7.0	7.0	3.0	1	Colorado	1	78	0	0	1	2	9	6	retired	2.0	1.0	1.0	1.0	1.0	5.0	3.0	1.0	1.0
16	corona_natural_ineq	How the Coronavirus affects the elderly	4.0	4.0	5.0	5.0	3.0	3.0	4.0	5.0	4.0	2.0	3.0	2.0	2.0	4.0	2.0	5.0	5.0	5.0	3.0	4.0	2.0	4.0	4.0	2.0	7.0	5.0	5.0	1	Wisconsin	1	67	0	1	2	1	3	6	Retired	6.0	2.0	1.0	3.0	4.0	4.0	2.0	5.0	3.0
17	corona_control	How this virus has affected more of the world than any other disease.	5.0	3.0	4.0	4.0	4.0	3.0	5.0	4.0	4.0	2.0	2.0	1.0	3.0	3.0	3.0	4.0	4.0	4.0	3.0	3.0	3.0	2.0	3.0	4.0	7.0	7.0	6.0	1	Florida	2	73	0	0	1	1	3	6	retired	2.0	2.0	1.0	2.0	3.0	3.0	1.0	5.0	3.0
18	corona_control	Covid19	2.0	2.0	3.0	4.0	3.0	2.0	2.0	4.0	2.0	2.0	3.0	7.0	5.0	3.0	3.0	3.0	3.0	3.0	1.0	3.0	3.0	3.0	3.0	3.0	4.0	4.0	3.0	1	South Carolina	2	62	0	0	1	1	3	6	Disabled	4.0	1.0	1.0	1.0	1.0	1.0	1.0	3.0	1.0
20	corona_control	The spread of the coronavirus across the whole world.	5.0	3.0	4.0	3.0	3.0	3.0	4.0	4.0	2.0	1.0	1.0	3.0	2.0	3.0	2.0	4.0	4.0	5.0	3.0	3.0	2.0	3.0	4.0	2.0	5.0	6.0	5.0	1	North Carolina	2	68	1	0	1	2	6	6	Accountant	7.0	3.0	1.0	3.0	3.0	3.0	3.0	5.0	3.0
21	corona_class_ineq	Not everyone is affected by covid in same way	5.0	5.0	4.0	4.0	4.0	5.0	5.0	4.0	5.0	2.0	3.0	1.0	2.0	2.0	3.0	4.0	5.0	4.0	3.0	5.0	4.0	3.0	5.0	3.0	7.0	7.0	5.0	1	California	2	30	0	0	1	2	6	1	Director	8.0	4.0	1.0	2.0	1.0	3.0	3.0	5.0	3.0
25	corona_class_ineq	that the corona virus isnt effecting any blacks or hispanics	5.0	3.0	3.0	4.0	1.0	4.0	4.0	3.0	2.0	2.0	2.0	4.0	6.0	3.0	4.0	3.0	4.0	4.0	2.0	3.0	5.0	3.0	3.0	3.0	4.0	3.0	6.0	1	New York	1	18	0	0	1	4	3	5	highschool	4.0	3.0	2.0	4.0	5.0	4.0	3.0	2.0	2.0
27	corona_natural_ineq	How the coronavirus is much more dangerous for the elderly and people with pre-existing conditions.	4.0	3.0	4.0	4.0	4.0	3.0	3.0	4.0	3.0	2.0	3.0	4.0	3.0	3.0	3.0	3.0	4.0	4.0	3.0	3.0	3.0	2.0	4.0	3.0	5.0	5.0	5.0	1	South Carolina	1	68	1	0	1	1	4	4	Unemployed	5.0	2.0	1.0	2.0	3.0	2.0	3.0	5.0	3.0
30	corona_control	Corona virus	3.0	4.0	5.0	4.0	4.0	4.0	5.0	5.0	2.0	2.0	2.0	6.0	6.0	5.0	4.0	2.0	2.0	2.0	2.0	3.0	1.0	2.0	2.0	2.0	2.0	4.0	3.0	1	Illinois	1	37	0	1	1	1	9	1	IT Manager	8.0	3.0	1.0	4.0	3.0	3.0	2.0	5.0	3.0
33	corona_control	The effects coronavirus is having on the world	4.0	5.0	5.0	3.0	5.0	3.0	5.0	5.0	3.0	1.0	1.0	6.0	2.0	3.0	2.0	5.0	5.0	5.0	3.0	3.0	5.0	3.0	2.0	2.0	7.0	7.0	6.0	1	Indiana	2	29	1	1	1	10	4	6	Stay at home mom	4.0	3.0	1.0	2.0	4.0	3.0	2.0	4.0	2.0
34	corona_natural_ineq	coronovirus is worse for elderly with underlying conditions	5.0	4.0	4.0	4.0	3.0	4.0	5.0	5.0	4.0	2.0	2.0	7.0	4.0	3.0	1.0	5.0	5.0	5.0	3.0	5.0	1.0	5.0	3.0	1.0	7.0	7.0	5.0	1	Illinois	2	75	1	0	1	10	4	2	office manager	8.0	3.0	1.0	3.0	3.0	4.0	2.0	5.0	3.0
35	corona_natural_ineq	The corona virus is effecting elderly and diabetic people different.	4.0	4.0	3.0	4.0	2.0	2.0	5.0	4.0	3.0	3.0	3.0	5.0	6.0	3.0	2.0	3.0	5.0	3.0	3.0	3.0	3.0	3.0	3.0	2.0	4.0	5.0	6.0	1	Georgia	2	35	1	1	1	5	6	6	Homemaker	7.0	3.0	1.0	3.0	4.0	3.0	1.0	3.0	2.0
37	corona_natural_ineq	Covid 19	3.0	3.0	3.0	3.0	4.0	3.0	3.0	3.0	3.0	2.0	2.0	4.0	4.0	3.0	2.0	3.0	3.0	3.0	2.0	4.0	4.0	3.0	3.0	3.0	4.0	4.0	3.0	1	Washington	2	32	1	1	1	1	4	1	Teacher	7.0	2.0	2.0	3.0	3.0	5.0	2.0	2.0	2.0
42	corona_natural_ineq	Older and at risk people for the corona virus	3.0	4.0	4.0	5.0	4.0	2.0	3.0	4.0	3.0	2.0	3.0	7.0	4.0	3.0	3.0	4.0	4.0	5.0	3.0	2.0	4.0	3.0	5.0	3.0	5.0	5.0	6.0	1	Iowa	2	66	0	0	1	1	5	6	Retired	6.0	2.0	1.0	2.0	2.0	3.0	2.0	5.0	3.0
43	corona_control	The Covid-19 virus has impacted every country in the world and this hasn't happened before	4.0	3.0	4.0	3.0	4.0	3.0	4.0	3.0	3.0	1.0	2.0	2.0	3.0	2.0	3.0	3.0	2.0	3.0	3.0	3.0	3.0	3.0	3.0	2.0	5.0	7.0	5.0	1	Minnesota	2	58	1	0	1	1	6	1	business manager	8.0	4.0	1.0	4.0	3.0	3.0	3.0	5.0	3.0
44	corona_class_ineq	money bag	5.0	5.0	5.0	5.0	5.0	5.0	5.0	5.0	5.0	2.0	3.0	7.0	7.0	4.0	4.0	3.0	3.0	3.0	2.0	5.0	5.0	5.0	5.0	5.0	7.0	5.0	6.0	1	Florida	1	43	1	1	1	2	9	1	Senior manager	11.0	5.0	3.0	5.0	5.0	5.0	1.0	5.0	1.0
48	corona_control	The outbreak	3.0	3.0	4.0	5.0	5.0	2.0	3.0	5.0	1.0	1.0	3.0	6.0	3.0	2.0	2.0	4.0	4.0	4.0	3.0	4.0	5.0	4.0	2.0	3.0	6.0	6.0	3.0	1	North Carolina	2	42	0	0	1	1	4	1	Waitress	3.0	2.0	1.0	4.0	3.0	4.0	4.0	1.0	2.0
52	corona_control	Information	4.0	3.0	3.0	3.0	4.0	4.0	4.0	4.0	3.0	2.0	2.0	4.0	4.0	1.0	1.0	3.0	4.0	3.0	2.0	3.0	3.0	3.0	3.0	3.0	3.0	3.0	2.0	1	Pennsylvania	2	25	0	1	4	8	3	1	Manufacturing	1.0	3.0	1.0	3.0	3.0	3.0	2.0	4.0	2.0
55	corona_class_ineq	Covid-19 Corona virus is attaking all the hispanic non nispanic and the economy as well as/	5.0	3.0	5.0	5.0	5.0	5.0	5.0	5.0	1.0	3.0	3.0	7.0	7.0	5.0	3.0	5.0	1.0	5.0	2.0	5.0	5.0	5.0	1.0	5.0	7.0	7.0	3.0	1	New York	1	41	1	1	1	10	7	1	IT(MIS)	11.0	5.0	1.0	5.0	5.0	3.0	3.0	5.0	3.0
57	corona_control	The coronavirus	3.0	3.0	5.0	4.0	3.0	5.0	4.0	3.0	3.0	2.0	1.0	2.0	2.0	3.0	2.0	5.0	5.0	5.0	3.0	5.0	4.0	4.0	5.0	3.0	7.0	7.0	6.0	1	Michigan	2	22	1	0	2	10	6	1	Marketing	6.0	4.0	1.0	5.0	5.0	5.0	2.0	5.0	2.0
58	corona_control	I have listened covid19 out break disease	5.0	5.0	5.0	5.0	5.0	5.0	5.0	5.0	5.0	3.0	3.0	1.0	1.0	5.0	5.0	5.0	5.0	5.0	1.0	5.0	5.0	5.0	5.0	5.0	7.0	7.0	1.0	1	California	1	41	1	1	1	6	6	1	manager	7.0	5.0	3.0	5.0	5.0	5.0	2.0	5.0	3.0
60	corona_class_ineq	Corona virus	3.0	3.0	4.0	4.0	3.0	4.0	4.0	4.0	5.0	3.0	3.0	5.0	4.0	5.0	4.0	5.0	5.0	4.0	3.0	4.0	4.0	3.0	3.0	5.0	7.0	6.0	2.0	1	Illinois	2	41	0	1	2	1	4	4	N/a	4.0	4.0	3.0	5.0	5.0	1.0	2.0	5.0	3.0
64	corona_control	positive	4.0	4.0	4.0	4.0	4.0	4.0	4.0	4.0	4.0	3.0	1.0	7.0	7.0	5.0	5.0	5.0	5.0	5.0	3.0	5.0	5.0	5.0	5.0	5.0	7.0	7.0	3.0	1	Indiana	1	41	1	1	1	1	7	1	Information tecnology	7.0	1.0	1.0	5.0	5.0	4.0	1.0	5.0	3.0
66	corona_control	Covid 19 around the world	3.0	4.0	4.0	4.0	4.0	4.0	3.0	5.0	3.0	2.0	2.0	4.0	5.0	3.0	3.0	4.0	5.0	4.0	1.0	3.0	3.0	3.0	3.0	2.0	5.0	5.0	5.0	1	New York	2	40	0	0	5	2	6	1	Paraprofessional	6.0	3.0	1.0	1.0	1.0	3.0	3.0	4.0	2.0
67	corona_natural_ineq	covid-19	4.0	4.0	4.0	4.0	4.0	4.0	4.0	4.0	4.0	3.0	3.0	5.0	7.0	5.0	4.0	4.0	5.0	2.0	3.0	5.0	5.0	5.0	5.0	5.0	1.0	1.0	3.0	1	Utah	1	33	0	1	1	2	6	1	supervisor	9.0	3.0	3.0	3.0	2.0	2.0	2.0	5.0	1.0
70	corona_class_ineq	about covid 19 disproportiatly affecting Blacks and hispanics and low income families	3.0	2.0	3.0	4.0	3.0	2.0	3.0	3.0	2.0	3.0	3.0	7.0	4.0	4.0	3.0	3.0	3.0	3.0	2.0	1.0	1.0	1.0	3.0	1.0	1.0	3.0	2.0	1	Oregon	2	72	1	0	1	10	4	6		7.0	3.0	1.0	4.0	4.0	2.0	1.0	5.0	2.0
73	corona_natural_ineq	About Coronavirus	4.0	3.0	3.0	5.0	3.0	2.0	3.0	4.0	3.0	2.0	1.0	6.0	3.0	3.0	1.0	4.0	4.0	5.0	3.0	3.0	2.0	3.0	3.0	2.0	5.0	5.0	5.0	1	Virginia	2	35	0	0	1	1	7	1	Medical	6.0	4.0	1.0	3.0	4.0	3.0	2.0	5.0	3.0
74	corona_natural_ineq	how covid 19 affects the elderly and people w/ certain co-morbidities like diabetes more	2.0	4.0	3.0	5.0	4.0	3.0	3.0	4.0	2.0	3.0	2.0	7.0	4.0	3.0	2.0	3.0	4.0	4.0	1.0	3.0	2.0	2.0	3.0	4.0	2.0	4.0	2.0	1	Florida	2	65	0	0	1	1	7	6	retired	2.0	1.0	2.0	3.0	3.0	3.0	3.0	5.0	2.0
75	corona_class_ineq	Covid-19, its impact on poor and low income people	4.0	4.0	5.0	4.0	4.0	3.0	4.0	4.0	4.0	3.0	2.0	5.0	2.0	3.0	1.0	4.0	3.0	3.0	3.0	4.0	5.0	5.0	4.0	5.0	6.0	6.0	6.0	1	Florida	1	44	1	1	1	2	7	1	Financial services	10.0	3.0	1.0	5.0	4.0	2.0	3.0	5.0	2.0
78	corona_control	The Covid 19 outbreak around the world	2.0	2.0	4.0	4.0	3.0	1.0	3.0	3.0	2.0	2.0	1.0	6.0	6.0	3.0	3.0	3.0	4.0	3.0	2.0	3.0	3.0	2.0	2.0	2.0	3.0	3.0	1.0	1	California	2	46	1	1	1	9	5	6	Housewife	5.0	3.0	1.0	3.0	3.0	2.0	1.0	4.0	1.0
81	corona_control	The effects of the corona virus	3.0	3.0	4.0	4.0	3.0	4.0	4.0	3.0	2.0	2.0	1.0	2.0	3.0	3.0	3.0	5.0	5.0	5.0	3.0	4.0	4.0	4.0	3.0	4.0	6.0	6.0	6.0	1	West Virginia	2	55	0	0	3	1	6	1	Customer service	5.0	2.0	1.0	2.0	2.0	4.0	2.0	5.0	3.0
82	corona_control	conoravirus pandameic	5.0	5.0	5.0	5.0	5.0	5.0	5.0	5.0	5.0	3.0	2.0	7.0	7.0	3.0	3.0	1.0	5.0	5.0	2.0	5.0	5.0	1.0	5.0	5.0	7.0	1.0	3.0	1	New Jersey	2	19	0	1	2	2	4	2	pharmacy technician	2.0	1.0	1.0	5.0	5.0	3.0	1.0	5.0	3.0
84	corona_natural_ineq	Context – the words or ideas expressed before and after – provides us with the ... Example: “You misinterpreted my words because you took them out of context. ... Interpreting words and phrases in context (Reading Test only); Analyzing word ... Go through the text and answer that question in your own words, and then use ...	4.0	4.0	5.0	4.0	4.0	4.0	4.0	4.0	5.0	2.0	3.0	6.0	6.0	3.0	3.0	3.0	4.0	4.0	3.0	5.0	5.0	4.0	5.0	4.0	6.0	7.0	2.0	1	Florida	1	41	1	1	1	1	7	1	IT MANAGER	10.0	3.0	1.0	4.0	4.0	2.0	1.0	5.0	3.0
86	corona_natural_ineq	Effects of Corona Virus on age and people with underlying medical conditions	4.0	4.0	4.0	3.0	4.0	5.0	4.0	5.0	4.0	1.0	2.0	6.0	4.0	2.0	2.0	2.0	3.0	2.0	2.0	4.0	3.0	5.0	4.0	3.0	5.0	4.0	2.0	1	Florida	1	39	1	1	4	7	6	1	IT Manager	9.0	3.0	2.0	4.0	5.0	4.0	1.0	3.0	2.0
87	corona_natural_ineq	The corona viruis and who are at a greater risk	2.0	2.0	4.0	4.0	4.0	1.0	2.0	5.0	2.0	3.0	3.0	7.0	6.0	3.0	2.0	3.0	4.0	2.0	2.0	3.0	3.0	2.0	2.0	2.0	7.0	4.0	1.0	1	New Jersey	2	77	0	0	1	2	3	6		4.0	3.0	1.0	4.0	4.0	2.0	1.0	5.0	2.0
88	corona_class_ineq	Coronavirus is killing more black and Hispanic people than other groups	1.0	3.0	5.0	5.0	5.0	5.0	5.0	5.0	2.0	3.0	3.0	7.0	7.0	5.0	5.0	1.0	3.0	1.0	2.0	1.0	1.0	1.0	3.0	1.0	1.0	1.0	2.0	1	Nebraska	2	33	0	0	1	10	4	1	Cook	4.0	3.0	1.0	3.0	3.0	1.0	1.0	4.0	3.0
90	corona_class_ineq	disproportionate effects of covid 19 on minorities specifically black and hispanic communities	4.0	3.0	4.0	4.0	3.0	4.0	3.0	3.0	3.0	2.0	2.0	4.0	3.0	3.0	4.0	5.0	5.0	5.0	3.0	2.0	4.0	3.0	4.0	4.0	7.0	7.0	3.0	1	Georgia	1	51	0	0	2	2	6	4	insurance	7.0	3.0	2.0	3.0	3.0	3.0	2.0	5.0	3.0
93	corona_class_ineq	That covid 19 efects surtane peaple in other ways	3.0	4.0	3.0	3.0	4.0	4.0	4.0	5.0	3.0	1.0	1.0	4.0	4.0	3.0	2.0	5.0	5.0	5.0	3.0	3.0	3.0	3.0	3.0	3.0	3.0	3.0	5.0	1	Michigan	2	50	1	1	5	10	3	4	Cashier	2.0	3.0	2.0	3.0	3.0	3.0	1.0	5.0	2.0
94	corona_class_ineq	not enough money	4.0	4.0	4.0	4.0	4.0	3.0	4.0	4.0	4.0	3.0	2.0	2.0	2.0	4.0	4.0	5.0	4.0	4.0	2.0	5.0	5.0	4.0	5.0	4.0	2.0	1.0	2.0	1	Florida	1	40	1	1	1	6	6	1	IT manager	7.0	4.0	1.0	5.0	5.0	2.0	1.0	5.0	3.0
95	corona_class_ineq	CO VID 19 effecting people of color the most	1.0	1.0	5.0	5.0	5.0	1.0	2.0	5.0	2.0	3.0	3.0	7.0	1.0	3.0	3.0	5.0	5.0	5.0	3.0	5.0	5.0	2.0	5.0	4.0	7.0	7.0	6.0	1	Pennsylvania	2	55	0	0	2	4	5	1	Senior Manager	7.0	2.0	2.0	5.0	5.0	4.0	2.0	5.0	2.0
96	corona_natural_ineq	this is good	4.0	4.0	5.0	4.0	5.0	4.0	5.0	4.0	5.0	3.0	3.0	6.0	7.0	4.0	5.0	3.0	4.0	3.0	3.0	4.0	5.0	4.0	5.0	5.0	7.0	7.0	5.0	1	Georgia	1	49	1	1	1	2	7	1	management	10.0	5.0	3.0	5.0	5.0	1.0	1.0	5.0	3.0
99	corona_natural_ineq	the elderly are higher risk for covid 19.	1.0	2.0	5.0	5.0	3.0	1.0	3.0	5.0	1.0	1.0	1.0	7.0	4.0	2.0	2.0	5.0	5.0	5.0	3.0	5.0	5.0	3.0	3.0	3.0	7.0	4.0	6.0	1	Maine	2	21	0	1	1	10	3	4	none	1.0	1.0	2.0	2.0	2.0	3.0	3.0	2.0	2.0
100	corona_control	It was about the COVID-19 pandemic and explained it affected every country in the world within a few months and is something is something this big has not effected humanity in this way.	2.0	3.0	4.0	5.0	3.0	3.0	4.0	4.0	3.0	3.0	3.0	5.0	5.0	3.0	3.0	2.0	4.0	2.0	3.0	3.0	1.0	2.0	3.0	2.0	2.0	5.0	2.0	1	Florida	2	35	0	1	1	1	6	1	Medical Coder	7.0	4.0	1.0	5.0	5.0	2.0	1.0	5.0	2.0
103	corona_class_ineq	poor are low income people annd how the viris affect them	2.0	3.0	5.0	5.0	4.0	2.0	3.0	5.0	2.0	2.0	3.0	6.0	5.0	3.0	2.0	2.0	3.0	2.0	2.0	3.0	2.0	2.0	4.0	3.0	7.0	7.0	5.0	1	Tennessee	1	71	1	0	1	1	3	6	none retired	4.0	2.0	1.0	3.0	3.0	2.0	1.0	4.0	2.0
106	corona_natural_ineq	Elderly and people with underlying conditions are more subject to corona virus	3.0	5.0	5.0	5.0	4.0	4.0	4.0	5.0	3.0	2.0	3.0	1.0	1.0	2.0	2.0	5.0	3.0	5.0	3.0	5.0	5.0	5.0	5.0	5.0	7.0	7.0	6.0	1	New Jersey	2	74	1	0	1	2	3	6	None	9.0	4.0	1.0	4.0	3.0	3.0	2.0	5.0	3.0
108	corona_natural_ineq	How the virus is more dangerous for older people and those with underrlying issues	3.0	4.0	5.0	5.0	2.0	4.0	3.0	4.0	2.0	3.0	3.0	7.0	1.0	3.0	2.0	5.0	5.0	5.0	3.0	5.0	4.0	3.0	4.0	2.0	7.0	7.0	2.0	1	Oregon	2	58	1	0	1	9	4	6	Disabled	1.0	3.0	1.0	5.0	4.0	4.0	2.0	5.0	3.0
110	corona_class_ineq	The coronavirus and its disproportionate impact on people of color.	4.0	3.0	5.0	5.0	2.0	3.0	4.0	2.0	4.0	3.0	1.0	5.0	2.0	2.0	3.0	5.0	4.0	5.0	3.0	4.0	4.0	3.0	5.0	5.0	6.0	6.0	1.0	1	Texas	1	58	1	1	2	1	6	3	small business owner	12.0	4.0	1.0	4.0	3.0	3.0	3.0	5.0	3.0
111	corona_natural_ineq	Coronavirus	3.0	2.0	4.0	4.0	2.0	3.0	3.0	4.0	4.0	2.0	3.0	3.0	3.0	4.0	3.0	3.0	4.0	3.0	3.0	2.0	3.0	3.0	3.0	2.0	5.0	5.0	3.0	1	New York	2	35	1	1	2	3	4	2	Job	1.0	4.0	3.0	2.0	3.0	4.0	1.0	5.0	1.0
113	corona_class_ineq	coronavirus is not hitting people equally	1.0	4.0	5.0	4.0	4.0	4.0	4.0	4.0	3.0	2.0	1.0	7.0	1.0	1.0	4.0	5.0	4.0	4.0	3.0	4.0	3.0	5.0	4.0	4.0	7.0	7.0	6.0	1	Texas	1	43	1	1	1	2	8	1	information technology	12.0	4.0	1.0	2.0	5.0	4.0	2.0	4.0	3.0
117	corona_natural_ineq	Higher risk groups	3.0	5.0	5.0	5.0	4.0	3.0	4.0	5.0	2.0	2.0	1.0	5.0	4.0	3.0	3.0	3.0	5.0	3.0	3.0	3.0	4.0	2.0	2.0	3.0	4.0	4.0	3.0	1	Minnesota	2	39	0	0	1	2	5	3	hairstylist	7.0	2.0	2.0	3.0	3.0	3.0	4.0	4.0	2.0
118	corona_class_ineq	Na	4.0	4.0	3.0	3.0	2.0	4.0	2.0	4.0	3.0	1.0	2.0	4.0	5.0	3.0	3.0	3.0	4.0	3.0	1.0	4.0	3.0	3.0	4.0	3.0	3.0	2.0	5.0	1	Arizona	2	30	1	1	3	2	6	1	Education	7.0	3.0	2.0	4.0	2.0	4.0	2.0	4.0	3.0
121	corona_control	The coronia virus that it has had a big impact for the whole world	3.0	4.0	4.0	5.0	3.0	4.0	3.0	4.0	3.0	1.0	1.0	2.0	2.0	2.0	3.0	4.0	5.0	4.0	3.0	4.0	3.0	3.0	3.0	3.0	7.0	6.0	3.0	1	Wisconsin	1	62	1	0	1	1	4	1	Machine operator	4.0	2.0	1.0	4.0	4.0	4.0	1.0	5.0	2.0
122	corona_control	about the virus and how it can hit anyone	3.0	2.0	5.0	5.0	5.0	3.0	2.0	3.0	1.0	2.0	3.0	6.0	2.0	3.0	2.0	5.0	5.0	5.0	3.0	3.0	4.0	2.0	4.0	3.0	3.0	6.0	5.0	1	Wisconsin	2	69	0	0	1	2	3	6	retired	2.0	2.0	1.0	3.0	3.0	3.0	3.0	5.0	3.0
123	corona_natural_ineq	Those at higher risk for coronavirus	4.0	4.0	4.0	3.0	3.0	4.0	3.0	4.0	3.0	2.0	3.0	5.0	3.0	4.0	3.0	4.0	4.0	4.0	3.0	4.0	2.0	3.0	4.0	1.0	6.0	2.0	6.0	1	Illinois	2	40	1	1	1	1	6	2	Educator	8.0	4.0	1.0	3.0	3.0	2.0	1.0	4.0	3.0
124	corona_class_ineq	Hispanic or white, any people can be affected by COVID-19.	5.0	5.0	5.0	5.0	4.0	5.0	5.0	4.0	5.0	3.0	3.0	3.0	2.0	4.0	4.0	5.0	5.0	5.0	3.0	4.0	4.0	5.0	5.0	4.0	2.0	2.0	5.0	1	New York	1	44	1	1	1	1	7	1	Manager	11.0	4.0	3.0	4.0	4.0	3.0	1.0	5.0	3.0
128	corona_control	i like to see video.	4.0	4.0	5.0	4.0	4.0	5.0	4.0	4.0	4.0	3.0	3.0	1.0	1.0	5.0	3.0	1.0	1.0	2.0	3.0	5.0	5.0	4.0	5.0	4.0	3.0	1.0	3.0	1	New York	1	40	1	1	1	2	7	1	it technology	8.0	1.0	2.0	5.0	5.0	1.0	1.0	5.0	3.0
130	corona_class_ineq	It was about the corna virus and how it's affecting low income people the most.	2.0	3.0	4.0	3.0	2.0	3.0	3.0	3.0	2.0	2.0	2.0	5.0	2.0	3.0	2.0	4.0	5.0	5.0	2.0	3.0	4.0	3.0	2.0	3.0	5.0	4.0	3.0	1	New Jersey	2	56	0	0	1	4	3	6	Disability	1.0	2.0	1.0	4.0	3.0	3.0	2.0	4.0	2.0
131	corona_natural_ineq	Coronavirus affects differentky	4.0	4.0	4.0	4.0	4.0	3.0	4.0	4.0	3.0	2.0	2.0	5.0	3.0	3.0	4.0	3.0	2.0	3.0	2.0	4.0	3.0	3.0	3.0	4.0	2.0	7.0	4.0	1	Michigan	2	32	1	1	5	9	3	1	Hospitality	6.0	3.0	2.0	3.0	5.0	1.0	1.0	5.0	3.0
132	corona_control	How the Corona Virus has spread to.every country on Earth	3.0	4.0	5.0	4.0	4.0	4.0	4.0	4.0	3.0	3.0	2.0	6.0	3.0	4.0	2.0	4.0	4.0	5.0	3.0	4.0	3.0	4.0	3.0	4.0	6.0	4.0	6.0	1	New York	1	63	1	0	1	2	6	3	Real Estate Agent	12.0	5.0	2.0	4.0	3.0	3.0	3.0	5.0	3.0
135	corona_natural_ineq	this is true	5.0	4.0	5.0	4.0	4.0	5.0	5.0	4.0	4.0	3.0	3.0	7.0	7.0	5.0	5.0	5.0	5.0	5.0	1.0	5.0	5.0	4.0	4.0	5.0	7.0	6.0	5.0	1	New York	1	37	1	1	1	6	8	1	15	8.0	4.0	1.0	5.0	5.0	1.0	1.0	5.0	3.0
137	corona_control	Ci vid 19	4.0	3.0	4.0	4.0	3.0	3.0	2.0	3.0	3.0	2.0	2.0	7.0	5.0	2.0	3.0	3.0	4.0	4.0	2.0	3.0	3.0	3.0	3.0	3.0	7.0	4.0	6.0	1	Kansas	2	32	1	0	1	4	3	2	Deli clerk	1.0	1.0	2.0	3.0	4.0	1.0	1.0	3.0	3.0
138	corona_natural_ineq	very good	4.0	5.0	4.0	5.0	5.0	4.0	4.0	3.0	3.0	2.0	3.0	5.0	3.0	4.0	5.0	4.0	4.0	5.0	3.0	3.0	4.0	5.0	5.0	4.0	6.0	5.0	6.0	1	Florida	1	34	1	1	1	1	7	1	Director	9.0	2.0	3.0	1.0	2.0	3.0	2.0	4.0	2.0
139	corona_control	The coronavirus has effected every country in the world. It has effected everyone regardless of race, sex or ethical background.	2.0	1.0	5.0	5.0	4.0	3.0	2.0	4.0	2.0	3.0	2.0	4.0	4.0	3.0	2.0	3.0	4.0	5.0	3.0	4.0	3.0	4.0	4.0	3.0	5.0	5.0	5.0	1	Florida	1	72	1	0	1	2	6	6	retired	7.0	3.0	1.0	3.0	3.0	3.0	2.0	5.0	2.0
140	corona_control	Almost the entire world has been significantly affected by the Corona virus	2.0	2.0	4.0	3.0	4.0	2.0	3.0	3.0	3.0	3.0	2.0	5.0	6.0	3.0	3.0	3.0	3.0	3.0	3.0	3.0	2.0	4.0	2.0	3.0	4.0	3.0	5.0	1	South Carolina	1	75	0	0	1	2	9	6	Retired	5.0	2.0	1.0	4.0	3.0	1.0	1.0	5.0	2.0
143	corona_class_ineq	Coronavirus has affected minorities more so than other groups.	3.0	3.0	4.0	5.0	3.0	4.0	4.0	4.0	2.0	3.0	3.0	5.0	4.0	3.0	3.0	3.0	4.0	4.0	3.0	4.0	3.0	4.0	3.0	3.0	5.0	3.0	2.0	1	Ohio	1	41	1	1	1	2	6	4	Currently unemployed, but was pricing specialist/estimator	10.0	4.0	1.0	5.0	4.0	3.0	3.0	3.0	3.0
148	corona_class_ineq	Disproportion of the pandemic	2.0	3.0	5.0	5.0	3.0	2.0	4.0	4.0	2.0	1.0	2.0	4.0	2.0	3.0	4.0	3.0	4.0	4.0	2.0	1.0	4.0	1.0	5.0	3.0	5.0	3.0	5.0	1	Michigan	2	31	0	0	1	2	6	1	Training manaher	8.0	4.0	2.0	3.0	3.0	4.0	2.0	5.0	2.0
150	corona_natural_ineq	Covid 19 affecting elderly diabetics and anyone els	4.0	4.0	4.0	5.0	5.0	3.0	3.0	5.0	5.0	2.0	2.0	7.0	1.0	2.0	1.0	5.0	5.0	3.0	3.0	3.0	5.0	5.0	4.0	5.0	7.0	4.0	6.0	1	Kentucky	2	30	1	1	1	4	5	1	Nurse	6.0	3.0	2.0	3.0	2.0	3.0	2.0	4.0	2.0
152	corona_control	the climate change of the current world	3.0	5.0	5.0	4.0	4.0	4.0	4.0	5.0	3.0	2.0	3.0	5.0	5.0	4.0	3.0	2.0	1.0	4.0	1.0	3.0	3.0	2.0	2.0	2.0	5.0	6.0	6.0	1	South Carolina	1	41	1	1	1	4	7	1	cio	10.0	4.0	2.0	4.0	4.0	3.0	3.0	4.0	2.0
153	corona_control	that's so good news for me	5.0	5.0	4.0	5.0	5.0	5.0	5.0	5.0	5.0	3.0	3.0	7.0	7.0	5.0	5.0	5.0	5.0	5.0	3.0	5.0	5.0	5.0	5.0	5.0	7.0	7.0	3.0	1	Virginia	1	44	1	1	1	6	7	1	Manager	10.0	5.0	1.0	5.0	5.0	1.0	1.0	5.0	3.0
154	corona_natural_ineq	How COVID-19 affects the elderly and people who are immunocompromised differently then the rest of the population	1.0	3.0	5.0	5.0	4.0	3.0	4.0	5.0	2.0	2.0	3.0	5.0	2.0	4.0	3.0	5.0	5.0	5.0	3.0	3.0	4.0	3.0	4.0	3.0	5.0	4.0	5.0	1	Texas	2	21	0	1	3	6	3	2	Customer Consultant	5.0	3.0	1.0	5.0	5.0	4.0	3.0	4.0	3.0
155	corona_class_ineq	How Covid-19 has disproportionally affected minority communities	3.0	4.0	4.0	4.0	4.0	2.0	4.0	5.0	3.0	2.0	1.0	6.0	2.0	3.0	2.0	5.0	4.0	5.0	3.0	5.0	5.0	5.0	4.0	1.0	7.0	7.0	6.0	1	Colorado	1	59	0	0	1	8	8	3	art dealer	7.0	3.0	2.0	2.0	5.0	4.0	2.0	5.0	3.0
161	corona_class_ineq	highly effected and death with covid-19	1.0	1.0	1.0	1.0	1.0	1.0	1.0	1.0	1.0	1.0	1.0	7.0	7.0	1.0	1.0	5.0	4.0	5.0	2.0	5.0	5.0	5.0	5.0	5.0	7.0	7.0	2.0	1	New York	1	46	1	1	1	5	7	1	Manager	11.0	3.0	1.0	5.0	5.0	3.0	1.0	5.0	3.0
163	corona_class_ineq	People of lower class are getting the cirus more.	2.0	3.0	5.0	5.0	4.0	2.0	2.0	4.0	1.0	1.0	2.0	7.0	3.0	3.0	3.0	4.0	5.0	5.0	3.0	4.0	2.0	3.0	4.0	1.0	1.0	3.0	5.0	1	Florida	2	32	1	1	1	10	3	2	Housekeeper	5.0	3.0	2.0	4.0	3.0	3.0	2.0	4.0	3.0
165	corona_class_ineq	low incom pepole black an mscon	4.0	3.0	4.0	4.0	4.0	4.0	4.0	4.0	3.0	2.0	2.0	7.0	3.0	4.0	3.0	4.0	3.0	4.0	2.0	3.0	5.0	4.0	3.0	3.0	5.0	7.0	2.0	1	Florida	1	33	1	1	2	9	3	1	landscaper	5.0	3.0	1.0	4.0	5.0	5.0	2.0	4.0	2.0
168	corona_control	The spread of the coronavirus	1.0	3.0	5.0	5.0	4.0	2.0	2.0	4.0	1.0	2.0	3.0	7.0	3.0	4.0	3.0	3.0	4.0	4.0	3.0	2.0	2.0	1.0	3.0	4.0	1.0	5.0	5.0	1	West Virginia	1	55	1	1	1	10	3	6	None	7.0	3.0	1.0	2.0	2.0	2.0	1.0	5.0	2.0
169	corona_class_ineq	It was about how black and hispanic communities were being affected worse than other communities.	2.0	4.0	4.0	5.0	3.0	3.0	4.0	4.0	4.0	2.0	3.0	5.0	3.0	3.0	2.0	5.0	5.0	4.0	3.0	3.0	4.0	2.0	3.0	3.0	4.0	6.0	6.0	1	Alabama	1	19	0	0	2	2	3	2	Retail Associate	4.0	3.0	1.0	4.0	5.0	3.0	3.0	3.0	3.0
173	corona_class_ineq	Black and Hispanics are greatly effected by the Corona Virus, more so than other ethnic communities	1.0	4.0	5.0	5.0	1.0	1.0	4.0	4.0	1.0	2.0	3.0	5.0	4.0	3.0	2.0	4.0	4.0	4.0	3.0	3.0	4.0	3.0	2.0	2.0	4.0	6.0	3.0	1	Texas	2	18	0	0	5	4	5	5	None	5.0	3.0	1.0	2.0	4.0	3.0	3.0	3.0	2.0
174	corona_class_ineq	Money	4.0	4.0	3.0	4.0	4.0	4.0	4.0	4.0	4.0	2.0	2.0	5.0	5.0	4.0	4.0	2.0	2.0	4.0	3.0	5.0	5.0	5.0	5.0	5.0	1.0	1.0	6.0	1	Florida	1	42	1	1	1	1	7	1	Full Employee	12.0	3.0	1.0	5.0	5.0	2.0	1.0	5.0	3.0
175	corona_natural_ineq	corona virus affecting older people and ones with health issues worse	5.0	3.0	5.0	5.0	3.0	2.0	4.0	3.0	5.0	2.0	1.0	4.0	1.0	3.0	2.0	5.0	5.0	5.0	3.0	4.0	5.0	3.0	5.0	5.0	7.0	7.0	3.0	1	Kentucky	2	52	1	0	1	4	2	6	ousewif	3.0	1.0	1.0	4.0	4.0	5.0	2.0	5.0	2.0
176	corona_control	Covid-19 has changed the world globally	1.0	4.0	5.0	5.0	3.0	1.0	3.0	4.0	2.0	3.0	3.0	7.0	6.0	3.0	2.0	2.0	2.0	2.0	3.0	2.0	2.0	1.0	1.0	3.0	1.0	2.0	2.0	1	Indiana	2	27	1	1	1	4	4	6	Stay at home parent	8.0	4.0	2.0	5.0	5.0	1.0	1.0	4.0	1.0
177	corona_control	It was about the coronavirus and how it has spread around the world.	3.0	3.0	3.0	3.0	2.0	2.0	2.0	5.0	2.0	2.0	3.0	5.0	3.0	3.0	2.0	3.0	3.0	4.0	3.0	3.0	2.0	3.0	4.0	3.0	3.0	5.0	5.0	1	Washington	2	48	0	0	1	1	7	1	Education	7.0	3.0	1.0	3.0	3.0	3.0	3.0	5.0	3.0
178	corona_control	It was about how the coronavirus has impacted the entire world regardless of race, sex or background.	1.0	4.0	4.0	5.0	4.0	1.0	2.0	3.0	1.0	1.0	3.0	6.0	4.0	1.0	3.0	4.0	5.0	3.0	3.0	4.0	2.0	1.0	3.0	3.0	1.0	7.0	3.0	1	California	2	69	0	0	1	2	5	6	Retired	3.0	5.0	1.0	1.0	1.0	1.0	1.0	4.0	2.0
180	corona_class_ineq	Poor and minorities and the virus	1.0	2.0	4.0	4.0	3.0	1.0	2.0	4.0	2.0	3.0	3.0	7.0	6.0	4.0	3.0	1.0	3.0	1.0	2.0	1.0	1.0	3.0	3.0	3.0	1.0	3.0	2.0	1	North Carolina	2	59	1	0	1	1	7	6	Teacher	7.0	3.0	1.0	5.0	5.0	1.0	1.0	2.0	1.0
182	corona_natural_ineq	some people need extra care	3.0	3.0	3.0	3.0	3.0	3.0	3.0	3.0	3.0	2.0	2.0	3.0	4.0	3.0	2.0	3.0	3.0	3.0	2.0	3.0	3.0	3.0	3.0	3.0	4.0	3.0	5.0	1	California	1	51	0	0	4	2	6	1	no answer	5.0	3.0	2.0	3.0	3.0	3.0	3.0	5.0	2.0
183	corona_natural_ineq	About the people who are at most risk when it comes to corona virus	4.0	4.0	5.0	5.0	4.0	3.0	5.0	3.0	4.0	2.0	3.0	6.0	3.0	3.0	2.0	4.0	4.0	2.0	3.0	4.0	3.0	2.0	2.0	4.0	4.0	3.0	5.0	1	Florida	2	25	0	0	1	10	4	1	Construction	7.0	3.0	2.0	2.0	4.0	3.0	2.0	4.0	2.0
184	corona_control	The coronovirus has spread throughout the world	5.0	3.0	3.0	3.0	3.0	4.0	5.0	3.0	5.0	2.0	1.0	2.0	5.0	2.0	3.0	5.0	4.0	3.0	3.0	5.0	1.0	5.0	1.0	1.0	6.0	5.0	6.0	1	Mississippi	2	30	1	1	1	2	6	1	Administrative Assistant	6.0	2.0	1.0	2.0	3.0	3.0	3.0	4.0	2.0
186	corona_class_ineq	best	4.0	5.0	5.0	4.0	3.0	4.0	5.0	4.0	3.0	3.0	2.0	6.0	2.0	5.0	3.0	4.0	5.0	2.0	3.0	4.0	3.0	2.0	5.0	4.0	3.0	5.0	3.0	1	Florida	1	39	1	1	1	2	8	1	Bank manager	11.0	3.0	2.0	5.0	3.0	4.0	1.0	4.0	3.0
187	corona_natural_ineq	Corona virus and how much more of a risk it is for the elderly and those with pre-existing diseases	2.0	2.0	4.0	4.0	4.0	2.0	3.0	4.0	1.0	2.0	1.0	4.0	4.0	3.0	3.0	4.0	4.0	4.0	2.0	1.0	1.0	1.0	1.0	1.0	4.0	4.0	1.0	1	Texas	2	30	1	0	4	10	6	1	Data Entry	3.0	2.0	2.0	4.0	4.0	3.0	3.0	1.0	2.0
190	corona_natural_ineq	covid19 affects those over 65 with underlying conditions more often	2.0	2.0	4.0	4.0	3.0	2.0	3.0	4.0	2.0	2.0	3.0	6.0	4.0	3.0	2.0	3.0	3.0	4.0	3.0	3.0	2.0	3.0	3.0	2.0	5.0	4.0	6.0	1	Illinois	2	72	1	0	1	2	4	6	retired	7.0	3.0	1.0	4.0	3.0	3.0	2.0	4.0	3.0
191	corona_control	The whole world is suffering in covid19	3.0	4.0	4.0	5.0	4.0	3.0	4.0	4.0	2.0	3.0	3.0	7.0	7.0	1.0	1.0	5.0	2.0	5.0	2.0	4.0	5.0	3.0	3.0	4.0	7.0	7.0	5.0	1	Ohio	1	40	1	1	1	5	7	1	Director in a IT farm	10.0	4.0	3.0	5.0	5.0	3.0	1.0	5.0	2.0
192	corona_control	The coronavirus outbreak	3.0	3.0	4.0	4.0	3.0	3.0	3.0	4.0	3.0	2.0	2.0	5.0	2.0	3.0	3.0	4.0	4.0	4.0	3.0	2.0	4.0	3.0	4.0	2.0	3.0	5.0	5.0	1	Florida	2	27	0	1	3	2	4	5	Student	8.0	3.0	1.0	5.0	5.0	3.0	3.0	4.0	2.0
195	corona_control	covid-19 and the spread around the world	1.0	3.0	5.0	4.0	3.0	4.0	4.0	3.0	2.0	3.0	3.0	5.0	3.0	2.0	1.0	2.0	2.0	2.0	3.0	4.0	1.0	3.0	1.0	1.0	4.0	4.0	5.0	1	Iowa	1	63	0	0	1	2	4	6	retired	12.0	4.0	1.0	4.0	3.0	3.0	2.0	5.0	2.0
200	corona_natural_ineq	Covid19 and those who are affected the worst	3.0	4.0	5.0	4.0	3.0	2.0	5.0	5.0	3.0	2.0	1.0	5.0	5.0	4.0	3.0	3.0	3.0	3.0	3.0	2.0	3.0	3.0	3.0	3.0	5.0	6.0	6.0	1	Maryland	2	47	0	0	1	1	7	1	Teacher	8.0	3.0	1.0	2.0	4.0	2.0	1.0	5.0	2.0
203	corona_control	Coronavirus covid-19	3.0	4.0	4.0	4.0	4.0	4.0	4.0	4.0	4.0	2.0	2.0	5.0	6.0	2.0	3.0	3.0	4.0	3.0	2.0	4.0	4.0	4.0	4.0	4.0	2.0	3.0	5.0	1	Texas	2	19	0	0	3	2	3	5	Student	2.0	2.0	1.0	3.0	3.0	4.0	2.0	4.0	3.0
206	corona_control	Jscsbkebhs zmcsmm V khdmdjnehhsmsga	4.0	1.0	5.0	5.0	2.0	4.0	4.0	1.0	3.0	3.0	1.0	1.0	1.0	1.0	1.0	1.0	3.0	1.0	1.0	1.0	2.0	1.0	2.0	1.0	1.0	1.0	1.0	1	Indiana	2	22	0	0	2	1	4	5	Gmegkldfgekdshkr	1.0	1.0	1.0	5.0	4.0	1.0	1.0	4.0	3.0
207	corona_class_ineq	covid effects on blacks and low income are more severe	4.0	2.0	4.0	4.0	3.0	3.0	4.0	3.0	4.0	1.0	1.0	5.0	7.0	2.0	4.0	3.0	4.0	4.0	3.0	1.0	2.0	3.0	3.0	1.0	4.0	6.0	5.0	1	South Carolina	1	64	1	0	1	2	3	6	retired	5.0	3.0	1.0	3.0	3.0	3.0	4.0	4.0	3.0
208	corona_class_ineq	It was about the Cronona virus and how people whom are black or hispanic are hit the hardest	2.0	4.0	5.0	5.0	5.0	3.0	3.0	4.0	3.0	2.0	1.0	5.0	2.0	3.0	2.0	3.0	5.0	5.0	3.0	2.0	3.0	4.0	1.0	3.0	1.0	5.0	3.0	1	Connecticut	2	69	0	0	1	10	6	6	retiree	5.0	3.0	1.0	2.0	4.0	3.0	2.0	5.0	3.0
209	corona_class_ineq	There is no money in the walet	5.0	4.0	4.0	4.0	4.0	4.0	4.0	4.0	3.0	3.0	3.0	1.0	2.0	4.0	5.0	4.0	5.0	5.0	3.0	5.0	4.0	5.0	4.0	1.0	1.0	2.0	6.0	0	New York	1	41	1	1	5	2	7	1	service	11.0	3.0	1.0	5.0	5.0	5.0	1.0	5.0	3.0
210	corona_class_ineq	Effect most people !	4.0	4.0	4.0	4.0	4.0	3.0	4.0	3.0	4.0	2.0	2.0	5.0	4.0	3.0	3.0	3.0	4.0	2.0	2.0	3.0	3.0	2.0	2.0	2.0	4.0	3.0	3.0	1	New York	2	30	1	0	4	6	6	1	Education	4.0	3.0	2.0	3.0	3.0	2.0	3.0	3.0	2.0
214	corona_natural_ineq	It looked scary	2.0	4.0	2.0	3.0	2.0	1.0	3.0	3.0	1.0	3.0	2.0	4.0	2.0	3.0	3.0	4.0	5.0	5.0	3.0	3.0	2.0	4.0	4.0	4.0	7.0	6.0	3.0	1	Indiana	2	20	1	1	2	3	6	1	Fhdhdj	3.0	2.0	3.0	3.0	3.0	3.0	1.0	4.0	2.0
221	corona_control	Covid 19 is the worst virus to affect the entire world	4.0	4.0	4.0	4.0	4.0	4.0	4.0	4.0	4.0	1.0	1.0	4.0	2.0	3.0	1.0	5.0	5.0	5.0	3.0	3.0	3.0	3.0	3.0	2.0	6.0	7.0	5.0	1	Maryland	2	64	1	0	1	2	4	6	Retired	3.0	1.0	1.0	1.0	1.0	4.0	2.0	5.0	3.0
222	corona_class_ineq	The covid 19 is affects everyone differently.	1.0	4.0	4.0	3.0	4.0	3.0	3.0	3.0	4.0	2.0	2.0	7.0	2.0	3.0	3.0	3.0	3.0	3.0	2.0	3.0	3.0	3.0	3.0	3.0	4.0	4.0	5.0	1	South Carolina	2	38	0	0	1	2	5	2	Retail	4.0	3.0	3.0	3.0	3.0	3.0	2.0	3.0	2.0
224	corona_class_ineq	The coronavirus affected minority people more than the general population	4.0	4.0	5.0	4.0	3.0	3.0	3.0	4.0	3.0	2.0	2.0	4.0	4.0	3.0	3.0	4.0	4.0	5.0	3.0	4.0	4.0	4.0	5.0	4.0	6.0	7.0	5.0	1	Iowa	2	61	0	0	1	1	7	1	Retail	5.0	2.0	1.0	2.0	4.0	4.0	2.0	5.0	3.0
227	corona_natural_ineq	The way s Coronovirus can effect people differently	2.0	1.0	4.0	5.0	4.0	1.0	3.0	4.0	3.0	2.0	1.0	7.0	3.0	2.0	2.0	4.0	4.0	5.0	3.0	5.0	4.0	3.0	5.0	4.0	7.0	7.0	6.0	1	Colorado	1	38	0	0	1	2	3	3	Handyman/Trades	3.0	1.0	3.0	2.0	4.0	3.0	2.0	4.0	2.0
228	corona_natural_ineq	The text was talking about COV-19 and how their is a group, those who are either elderly or who have other underlying conditions, that is disproportionately effected by thisdiesease.	1.0	4.0	5.0	5.0	5.0	1.0	3.0	5.0	1.0	3.0	3.0	7.0	6.0	4.0	3.0	2.0	2.0	3.0	2.0	1.0	1.0	1.0	5.0	3.0	3.0	3.0	1.0	1	Pennsylvania	1	39	1	1	1	1	6	4	Musician	4.0	2.0	3.0	2.0	5.0	2.0	1.0	5.0	1.0
230	corona_control	The one I was going through with you	4.0	4.0	4.0	4.0	2.0	5.0	3.0	4.0	5.0	3.0	3.0	5.0	7.0	4.0	4.0	4.0	4.0	5.0	2.0	5.0	5.0	4.0	4.0	4.0	6.0	7.0	3.0	1	California	1	26	1	1	1	1	6	1	The first day	7.0	4.0	2.0	2.0	2.0	5.0	1.0	3.0	2.0
236	corona_natural_ineq	corona virus	3.0	3.0	3.0	3.0	4.0	3.0	3.0	3.0	3.0	2.0	2.0	4.0	4.0	3.0	3.0	4.0	3.0	2.0	2.0	4.0	4.0	4.0	4.0	4.0	3.0	3.0	5.0	1	South Carolina	1	38	1	1	1	2	7	1	job	7.0	3.0	2.0	3.0	4.0	3.0	2.0	5.0	2.0
237	corona_natural_ineq	people most susceptible to Covid	3.0	3.0	4.0	4.0	4.0	3.0	3.0	4.0	3.0	2.0	2.0	6.0	3.0	3.0	2.0	4.0	4.0	4.0	3.0	4.0	4.0	5.0	4.0	3.0	6.0	5.0	3.0	1	Tennessee	2	75	1	0	1	10	7	6	city planner	11.0	4.0	1.0	3.0	3.0	4.0	2.0	5.0	3.0
240	corona_class_ineq	I listened to the coronavirus outbreak	4.0	4.0	4.0	4.0	3.0	3.0	4.0	3.0	3.0	2.0	3.0	7.0	4.0	3.0	3.0	3.0	3.0	3.0	3.0	3.0	3.0	3.0	4.0	3.0	4.0	7.0	6.0	1	Oklahoma	2	24	0	0	1	1	7	1	Manager	7.0	3.0	1.0	4.0	3.0	3.0	3.0	4.0	2.0
243	corona_natural_ineq	It was a description of the people the virus affects the most.	2.0	2.0	5.0	5.0	4.0	4.0	3.0	3.0	2.0	3.0	3.0	6.0	6.0	3.0	4.0	2.0	3.0	3.0	2.0	1.0	2.0	2.0	3.0	2.0	1.0	3.0	2.0	1	Ohio	1	71	1	0	1	1	4	6	retired	8.0	3.0	1.0	3.0	3.0	2.0	1.0	2.0	3.0
244	corona_class_ineq	How the coronavirus affects everyone differently	2.0	3.0	3.0	4.0	4.0	3.0	5.0	3.0	2.0	2.0	1.0	3.0	2.0	3.0	2.0	5.0	5.0	5.0	3.0	2.0	3.0	2.0	3.0	3.0	5.0	4.0	6.0	1	Oklahoma	2	35	0	1	2	4	5	1	Educator	3.0	2.0	2.0	2.0	4.0	1.0	1.0	4.0	2.0
246	corona_class_ineq	Blacks and Hispanics are hit the hardest with covid-19 financially	3.0	3.0	5.0	4.0	3.0	3.0	4.0	5.0	3.0	2.0	1.0	5.0	5.0	4.0	4.0	4.0	5.0	5.0	3.0	3.0	3.0	3.0	4.0	2.0	4.0	7.0	5.0	1	South Carolina	2	49	1	0	1	10	6	1	Healthcare	8.0	3.0	2.0	2.0	2.0	3.0	3.0	5.0	2.0
247	corona_natural_ineq	corona virus	4.0	5.0	5.0	5.0	4.0	3.0	5.0	5.0	4.0	3.0	3.0	7.0	5.0	4.0	2.0	2.0	4.0	5.0	3.0	5.0	4.0	5.0	4.0	5.0	7.0	7.0	3.0	1	Minnesota	2	90	0	0	1	9	4	6	retired	5.0	4.0	2.0	4.0	4.0	3.0	2.0	5.0	3.0
248	corona_natural_ineq	how the virse affects people	3.0	4.0	4.0	4.0	3.0	2.0	3.0	4.0	2.0	2.0	2.0	5.0	4.0	4.0	3.0	2.0	3.0	2.0	3.0	2.0	1.0	3.0	4.0	3.0	3.0	2.0	5.0	1	Florida	1	67	0	0	1	2	4	4	electrican	7.0	3.0	2.0	2.0	3.0	2.0	3.0	3.0	2.0
249	corona_natural_ineq	COVID-19 affecting elderly and those with underlying conditions more frequently	1.0	3.0	5.0	5.0	4.0	3.0	5.0	5.0	2.0	2.0	3.0	6.0	1.0	4.0	3.0	3.0	4.0	4.0	3.0	3.0	3.0	4.0	2.0	4.0	4.0	5.0	5.0	1	Michigan	2	21	0	0	1	2	4	2	Undergrad research assistant	8.0	4.0	1.0	4.0	5.0	3.0	1.0	5.0	3.0
250	corona_control	Taking about corona	4.0	4.0	4.0	4.0	4.0	3.0	5.0	4.0	4.0	2.0	3.0	3.0	4.0	3.0	3.0	4.0	4.0	3.0	3.0	4.0	4.0	3.0	4.0	4.0	5.0	4.0	6.0	1	Georgia	2	24	0	0	4	10	8	2	Retail	6.0	3.0	1.0	3.0	4.0	4.0	2.0	4.0	2.0
251	corona_control	Earth	3.0	5.0	4.0	3.0	3.0	5.0	4.0	3.0	3.0	2.0	2.0	3.0	2.0	3.0	3.0	3.0	4.0	2.0	3.0	1.0	1.0	2.0	2.0	1.0	6.0	7.0	6.0	1	Georgia	2	33	1	1	1	1	6	6	Mom	5.0	3.0	2.0	3.0	4.0	3.0	3.0	4.0	2.0
252	corona_natural_ineq	Covid-19	5.0	5.0	5.0	5.0	5.0	5.0	5.0	5.0	5.0	2.0	1.0	2.0	2.0	4.0	4.0	4.0	4.0	5.0	1.0	5.0	5.0	5.0	5.0	5.0	6.0	6.0	3.0	1	New York	1	40	1	1	1	2	7	1	Finance	10.0	2.0	1.0	4.0	4.0	5.0	1.0	5.0	2.0
253	corona_class_ineq	Low income communities are being hit hard financially by the coronavirus epidemic	3.0	3.0	3.0	3.0	3.0	3.0	3.0	3.0	3.0	2.0	2.0	4.0	4.0	4.0	3.0	3.0	4.0	4.0	2.0	3.0	3.0	3.0	3.0	3.0	3.0	3.0	6.0	1	Louisiana	2	18	0	0	1	2	3	5	Student	7.0	3.0	1.0	3.0	3.0	3.0	4.0	2.0	2.0
259	corona_natural_ineq	The COVID 19 affect in a higher proportion elderly and/or people with conditions like diabetes and others.	2.0	4.0	5.0	5.0	4.0	1.0	3.0	4.0	3.0	2.0	2.0	7.0	7.0	4.0	3.0	3.0	3.0	4.0	2.0	3.0	3.0	1.0	3.0	1.0	1.0	7.0	1.0	1	Florida	2	71	0	0	3	2	4	6	Journalist	4.0	3.0	1.0	3.0	3.0	1.0	1.0	5.0	2.0
260	corona_natural_ineq	The corona virus affects elderly and people with underlying contitions differently	2.0	3.0	4.0	5.0	3.0	3.0	4.0	3.0	3.0	1.0	3.0	7.0	1.0	3.0	2.0	5.0	5.0	5.0	3.0	4.0	2.0	4.0	2.0	3.0	7.0	6.0	6.0	1	Alabama	2	31	1	0	1	4	4	4	Unemployed	7.0	3.0	2.0	4.0	5.0	4.0	2.0	4.0	2.0
261	corona_natural_ineq	The covid 19 and the ederly	3.0	3.0	3.0	3.0	3.0	3.0	3.0	3.0	1.0	1.0	1.0	4.0	4.0	2.0	2.0	5.0	5.0	5.0	3.0	3.0	5.0	3.0	3.0	3.0	6.0	4.0	6.0	1	New York	2	30	0	1	3	1	3	6	Homemaker	1.0	1.0	1.0	1.0	1.0	3.0	4.0	5.0	2.0
264	corona_class_ineq	pandemic disproportionately affecting black and hispanics	3.0	3.0	5.0	5.0	3.0	2.0	3.0	4.0	2.0	3.0	3.0	7.0	5.0	4.0	2.0	3.0	3.0	2.0	2.0	1.0	2.0	1.0	3.0	1.0	1.0	4.0	2.0	1	Pennsylvania	1	73	1	0	1	1	6	3	real estate broker	9.0	3.0	2.0	4.0	4.0	1.0	1.0	5.0	2.0
265	corona_control	the cornavirus and how its affecting thee whole world	3.0	2.0	4.0	4.0	4.0	3.0	5.0	5.0	3.0	2.0	3.0	7.0	1.0	5.0	1.0	5.0	5.0	5.0	3.0	5.0	1.0	5.0	5.0	1.0	7.0	7.0	3.0	1	Virginia	2	46	1	0	2	4	4	1	nursing	11.0	4.0	1.0	3.0	1.0	3.0	2.0	5.0	2.0
267	corona_control	That there is a coronavirus outbreak and the extent is global affecting everyone.	2.0	4.0	5.0	5.0	4.0	3.0	3.0	5.0	3.0	2.0	3.0	1.0	4.0	3.0	3.0	3.0	5.0	2.0	2.0	1.0	3.0	3.0	5.0	3.0	4.0	4.0	5.0	1	Massachusetts	2	66	0	0	1	2	5	6	unable to work	2.0	3.0	1.0	2.0	3.0	2.0	3.0	5.0	2.0
271	corona_control	It was about the current covid 19 pandemic, that the virus does not discriminate.	2.0	3.0	3.0	4.0	4.0	3.0	3.0	2.0	2.0	1.0	2.0	3.0	1.0	1.0	1.0	4.0	4.0	4.0	3.0	4.0	3.0	5.0	3.0	3.0	7.0	7.0	6.0	1	Alabama	2	79	1	0	1	4	7	6	retired	5.0	2.0	1.0	3.0	3.0	5.0	2.0	5.0	3.0
273	corona_class_ineq	It was about how the Covid virus has spread disproportionately more among blacks and hispanics.	4.0	4.0	3.0	4.0	4.0	4.0	4.0	4.0	3.0	2.0	1.0	5.0	3.0	3.0	3.0	3.0	3.0	4.0	3.0	4.0	3.0	4.0	4.0	3.0	6.0	5.0	6.0	1	Oregon	1	69	1	0	1	2	6	6	Engineer	8.0	4.0	1.0	4.0	2.0	3.0	2.0	5.0	3.0
274	corona_natural_ineq	People with underlying conditions are more susceptible to catching Covid-19.	4.0	3.0	2.0	4.0	3.0	4.0	2.0	3.0	3.0	3.0	2.0	3.0	5.0	3.0	3.0	4.0	3.0	3.0	2.0	4.0	2.0	3.0	4.0	3.0	4.0	4.0	6.0	1	Texas	1	26	0	0	1	10	6	1	IT Manager	5.0	3.0	1.0	4.0	2.0	2.0	1.0	4.0	2.0
275	corona_control	The Covid 19 outbreak	3.0	4.0	3.0	5.0	3.0	3.0	3.0	4.0	2.0	2.0	2.0	7.0	3.0	3.0	2.0	3.0	4.0	3.0	2.0	2.0	3.0	3.0	3.0	3.0	4.0	5.0	5.0	1	Illinois	2	48	1	1	1	9	4	4	Cleaning	7.0	3.0	2.0	3.0	3.0	3.0	1.0	4.0	2.0
277	corona_natural_ineq	The weak people are more easily to get infected	3.0	4.0	4.0	3.0	2.0	4.0	4.0	4.0	4.0	2.0	2.0	5.0	4.0	3.0	3.0	3.0	4.0	2.0	2.0	4.0	3.0	3.0	3.0	4.0	4.0	5.0	4.0	1	Kentucky	2	20	1	0	4	2	4	4	Idk	6.0	4.0	2.0	3.0	3.0	3.0	3.0	2.0	2.0
278	corona_control	About the coronavirus	4.0	2.0	4.0	2.0	1.0	1.0	3.0	1.0	4.0	1.0	3.0	4.0	3.0	4.0	4.0	3.0	3.0	4.0	1.0	2.0	4.0	2.0	2.0	3.0	7.0	7.0	6.0	1	Nevada	1	38	1	1	1	4	8	1	Lecturer	11.0	2.0	3.0	3.0	3.0	5.0	2.0	5.0	3.0
279	corona_control	The video was about the Coronavirus Pandemic and how far reaching it is.	3.0	3.0	5.0	5.0	4.0	1.0	3.0	5.0	3.0	3.0	3.0	7.0	7.0	3.0	3.0	1.0	3.0	1.0	2.0	1.0	2.0	1.0	1.0	1.0	1.0	1.0	1.0	1	Louisiana	2	52	1	0	1	4	3	1	Executive Director	8.0	4.0	1.0	4.0	1.0	2.0	1.0	5.0	2.0
283	corona_class_ineq	Certain population groups, low income, blacks, hispanics have been disproportionately affected by the Coronavirus pandemic.	3.0	4.0	4.0	4.0	3.0	2.0	4.0	4.0	3.0	3.0	2.0	6.0	3.0	2.0	3.0	5.0	3.0	4.0	3.0	2.0	3.0	4.0	3.0	2.0	6.0	7.0	5.0	1	Virginia	1	36	1	0	1	10	6	1	Manager	10.0	4.0	1.0	4.0	3.0	2.0	3.0	5.0	3.0
285	corona_control	It was about the current pandemic	3.0	3.0	3.0	3.0	4.0	4.0	3.0	3.0	3.0	2.0	1.0	3.0	1.0	3.0	2.0	5.0	5.0	5.0	3.0	5.0	5.0	5.0	3.0	3.0	7.0	7.0	6.0	1	Wisconsin	2	22	0	0	1	10	4	1	Sales	4.0	2.0	1.0	4.0	4.0	5.0	2.0	5.0	3.0
287	corona_class_ineq	That certain nationalities are more effected because of where they live	3.0	2.0	4.0	4.0	3.0	2.0	2.0	4.0	4.0	2.0	1.0	6.0	1.0	2.0	1.0	5.0	4.0	5.0	3.0	4.0	5.0	3.0	4.0	3.0	5.0	4.0	6.0	1	California	2	56	1	0	1	4	4	6	Disability	4.0	2.0	3.0	2.0	3.0	3.0	1.0	5.0	3.0
289	corona_control	I heard that abput ongoi9ng pandemoic situiayion.; Which is th most concern to us now.	4.0	3.0	4.0	5.0	3.0	3.0	4.0	4.0	3.0	2.0	2.0	3.0	3.0	2.0	3.0	3.0	3.0	3.0	1.0	4.0	3.0	4.0	4.0	3.0	1.0	1.0	5.0	1	California	1	41	1	1	1	1	6	1	IT Manager	12.0	4.0	2.0	4.0	5.0	3.0	1.0	5.0	2.0
291	corona_class_ineq	poor people are at higher risk	4.0	3.0	5.0	5.0	4.0	2.0	3.0	4.0	4.0	2.0	3.0	5.0	1.0	5.0	3.0	3.0	4.0	5.0	2.0	3.0	3.0	3.0	3.0	3.0	7.0	7.0	6.0	1	Tennessee	2	54	0	0	1	1	3	3	pet sitter	9.0	3.0	3.0	4.0	4.0	5.0	2.0	5.0	3.0
292	corona_natural_ineq	Coronavirus is affecting the old and those with underlying medical condition more then the those not in that population	4.0	4.0	5.0	4.0	4.0	4.0	4.0	4.0	4.0	3.0	2.0	5.0	3.0	3.0	3.0	3.0	3.0	3.0	3.0	3.0	1.0	3.0	4.0	3.0	4.0	6.0	3.0	1	Michigan	1	62	1	1	1	2	4	1	Teacher	7.0	3.0	1.0	4.0	2.0	3.0	3.0	5.0	3.0
298	corona_control	covid 19 spread almost every country including US	4.0	4.0	5.0	5.0	4.0	3.0	4.0	5.0	2.0	3.0	2.0	7.0	7.0	2.0	2.0	3.0	1.0	4.0	3.0	4.0	4.0	4.0	5.0	4.0	6.0	5.0	6.0	1	Washington	1	40	1	1	1	5	7	1	Assistant	12.0	3.0	2.0	4.0	4.0	3.0	1.0	5.0	3.0
299	corona_natural_ineq	Covid 19 effects those more with certain underlying health conditions	3.0	3.0	5.0	4.0	3.0	2.0	4.0	4.0	3.0	2.0	3.0	5.0	4.0	3.0	3.0	2.0	3.0	3.0	2.0	2.0	4.0	3.0	4.0	4.0	2.0	3.0	2.0	1	Connecticut	2	37	0	1	1	4	4	3	Private Contracting, Freelance Writer	4.0	3.0	1.0	3.0	3.0	2.0	3.0	4.0	2.0
300	corona_natural_ineq	People who have certain diseases (like diabetes) and who are older (over 60) are more susceptible to the Coronavirus than others.	4.0	4.0	5.0	4.0	4.0	3.0	5.0	5.0	4.0	2.0	3.0	4.0	4.0	4.0	3.0	3.0	3.0	4.0	3.0	4.0	4.0	4.0	5.0	3.0	3.0	5.0	5.0	1	Florida	2	70	1	0	1	5	6	6	retired	10.0	4.0	1.0	5.0	5.0	3.0	3.0	5.0	3.0
302	corona_control	covid19	4.0	4.0	4.0	4.0	4.0	4.0	4.0	4.0	4.0	2.0	2.0	3.0	1.0	4.0	4.0	3.0	2.0	2.0	2.0	4.0	4.0	5.0	4.0	3.0	3.0	2.0	4.0	1	Florida	1	37	1	1	1	2	6	1	computer software	10.0	5.0	3.0	3.0	4.0	2.0	3.0	2.0	1.0
304	corona_class_ineq	Hey I got to your house and then you can come over	4.0	3.0	3.0	3.0	2.0	3.0	4.0	3.0	1.0	2.0	2.0	3.0	3.0	1.0	1.0	4.0	2.0	4.0	2.0	5.0	5.0	5.0	5.0	5.0	7.0	7.0	2.0	0	Georgia	2	19	0	0	2	4	1	2	ya know what you mean about me	1.0	5.0	3.0	1.0	1.0	4.0	1.0	3.0	2.0
305	corona_natural_ineq	Covid is higher in elder immune compromised	1.0	5.0	5.0	5.0	3.0	3.0	3.0	3.0	2.0	2.0	3.0	7.0	4.0	3.0	3.0	4.0	5.0	5.0	3.0	2.0	2.0	3.0	3.0	3.0	4.0	5.0	5.0	1	Texas	2	36	0	1	1	2	4	1	Warranty clerk	9.0	4.0	1.0	5.0	5.0	3.0	3.0	2.0	2.0
307	corona_control	Information about the virus	3.0	3.0	2.0	5.0	4.0	3.0	3.0	4.0	2.0	1.0	2.0	4.0	3.0	3.0	3.0	3.0	2.0	4.0	2.0	3.0	3.0	3.0	4.0	3.0	3.0	4.0	6.0	1	Ohio	2	23	0	0	1	4	5	2	Cashir	8.0	3.0	1.0	3.0	4.0	3.0	3.0	3.0	2.0
308	corona_class_ineq	It was about coronavirus and how black and Hispanic were the least amount of people to get infected.	5.0	5.0	5.0	5.0	5.0	5.0	5.0	5.0	5.0	2.0	2.0	4.0	4.0	3.0	3.0	5.0	5.0	5.0	2.0	3.0	3.0	3.0	3.0	3.0	3.0	3.0	2.0	1	Indiana	2	23	1	1	3	10	9	1	Partner	9.0	3.0	2.0	3.0	3.0	3.0	3.0	5.0	2.0
310	corona_class_ineq	Minority groups are affected by the Coronavirus more than most people	2.0	3.0	3.0	4.0	3.0	2.0	3.0	4.0	2.0	2.0	2.0	5.0	4.0	3.0	3.0	4.0	4.0	4.0	3.0	3.0	3.0	3.0	3.0	3.0	1.0	1.0	1.0	1	Louisiana	2	20	0	0	1	4	5	1	Bank	6.0	2.0	1.0	3.0	3.0	3.0	4.0	4.0	2.0
311	corona_class_ineq	Disease	3.0	5.0	3.0	2.0	5.0	5.0	5.0	4.0	4.0	2.0	2.0	3.0	3.0	4.0	4.0	1.0	1.0	1.0	2.0	3.0	3.0	5.0	2.0	4.0	4.0	1.0	5.0	1	Virginia	2	28	0	1	1	10	4	1	Healthcare	8.0	3.0	1.0	3.0	4.0	2.0	2.0	4.0	3.0
312	corona_class_ineq	CORONA VIRUS AFFECTING POOR PEOPLE	5.0	5.0	4.0	4.0	5.0	3.0	5.0	5.0	3.0	1.0	1.0	2.0	1.0	2.0	1.0	5.0	5.0	5.0	3.0	4.0	2.0	3.0	5.0	1.0	6.0	7.0	6.0	1	Texas	1	36	1	1	1	2	7	1	FARMER	9.0	3.0	1.0	1.0	1.0	4.0	2.0	5.0	3.0
314	corona_natural_ineq	People dying from covid 19 that were elderly or hadan underlying condition	3.0	3.0	4.0	5.0	3.0	2.0	3.0	3.0	2.0	3.0	3.0	7.0	1.0	4.0	1.0	5.0	5.0	5.0	3.0	3.0	4.0	1.0	4.0	3.0	7.0	4.0	6.0	1	Missouri	2	32	0	0	1	3	4	6	Disabled	2.0	2.0	1.0	5.0	4.0	4.0	2.0	4.0	3.0
315	corona_control	The coronavirus	3.0	3.0	5.0	5.0	4.0	3.0	3.0	4.0	3.0	3.0	3.0	6.0	2.0	4.0	3.0	4.0	4.0	5.0	3.0	4.0	3.0	3.0	3.0	3.0	4.0	4.0	4.0	1	Connecticut	1	39	0	1	1	10	4	1	Head of IT	7.0	3.0	1.0	4.0	3.0	4.0	2.0	2.0	3.0
316	corona_control	Nice to use	4.0	2.0	3.0	5.0	3.0	2.0	3.0	4.0	3.0	2.0	2.0	5.0	5.0	3.0	2.0	4.0	4.0	4.0	2.0	3.0	4.0	3.0	5.0	4.0	2.0	3.0	3.0	1	New York	1	40	1	1	3	2	6	1	Easyy	7.0	3.0	3.0	3.0	3.0	2.0	1.0	5.0	2.0
317	corona_class_ineq	Iszizi	4.0	2.0	4.0	2.0	2.0	4.0	5.0	1.0	1.0	1.0	1.0	6.0	3.0	2.0	5.0	1.0	1.0	3.0	1.0	5.0	3.0	4.0	4.0	2.0	4.0	4.0	5.0	1	Connecticut	1	29	0	1	3	1	9	1	Kzkkz	12.0	1.0	2.0	3.0	5.0	3.0	2.0	3.0	3.0
318	corona_control	Chinese flue pndemic	3.0	4.0	5.0	4.0	4.0	3.0	4.0	4.0	3.0	2.0	2.0	7.0	5.0	4.0	3.0	2.0	2.0	3.0	2.0	1.0	1.0	1.0	1.0	5.0	1.0	1.0	1.0	1	Illinois	2	31	0	1	2	1	4	1	It	7.0	3.0	1.0	3.0	3.0	3.0	3.0	5.0	2.0
319	corona_class_ineq	The poor community bring more affected by the coronavirus than the rest of the population	1.0	1.0	4.0	2.0	2.0	3.0	4.0	2.0	1.0	1.0	3.0	1.0	1.0	2.0	1.0	5.0	5.0	5.0	3.0	5.0	3.0	1.0	1.0	3.0	7.0	7.0	6.0	1	North Carolina	2	42	1	1	1	10	4	1	Food service supervisor	3.0	1.0	3.0	4.0	4.0	3.0	4.0	1.0	2.0
320	corona_class_ineq	Covid-19	5.0	5.0	5.0	5.0	5.0	5.0	5.0	5.0	5.0	2.0	1.0	7.0	3.0	4.0	5.0	4.0	3.0	4.0	3.0	4.0	4.0	5.0	4.0	5.0	3.0	3.0	5.0	1	District of Columbia	1	54	1	1	1	1	7	1	Information Technology	12.0	3.0	1.0	5.0	5.0	4.0	3.0	5.0	3.0
324	corona_class_ineq	The Corona Virus	4.0	3.0	4.0	3.0	2.0	1.0	4.0	4.0	1.0	2.0	1.0	4.0	2.0	4.0	2.0	4.0	2.0	2.0	3.0	3.0	5.0	2.0	4.0	2.0	7.0	3.0	2.0	1	Ohio	2	25	0	0	3	2	8	2	Model	12.0	5.0	2.0	4.0	2.0	2.0	1.0	4.0	2.0
325	corona_control	The current Covid19 Pandemic and its effect on the world as a whole.	3.0	2.0	4.0	5.0	3.0	3.0	3.0	3.0	2.0	2.0	2.0	6.0	4.0	4.0	2.0	4.0	5.0	4.0	2.0	3.0	4.0	4.0	3.0	4.0	6.0	4.0	6.0	1	Virginia	2	28	1	1	1	1	6	2	VIP Kid ESL Teacher	7.0	3.0	2.0	3.0	5.0	3.0	3.0	4.0	3.0
326	corona_control	simple statement about corona virus, world involvement	3.0	4.0	5.0	4.0	4.0	3.0	3.0	5.0	4.0	2.0	2.0	3.0	3.0	3.0	3.0	4.0	4.0	4.0	3.0	4.0	4.0	5.0	5.0	1.0	5.0	5.0	6.0	1	California	2	77	1	0	1	10	4	6	volunteer	8.0	3.0	1.0	3.0	2.0	4.0	2.0	5.0	3.0
327	corona_natural_ineq	The effect on the codvic19	5.0	3.0	1.0	4.0	2.0	3.0	3.0	1.0	2.0	2.0	3.0	5.0	3.0	1.0	1.0	3.0	5.0	5.0	2.0	3.0	3.0	4.0	4.0	5.0	2.0	2.0	3.0	1	Arizona	1	19	0	0	2	10	3	1	Fulltine	3.0	3.0	1.0	4.0	3.0	4.0	1.0	3.0	2.0
328	corona_control	Pandemic of COVID 19	2.0	4.0	5.0	5.0	5.0	2.0	3.0	5.0	2.0	3.0	3.0	1.0	6.0	4.0	3.0	3.0	4.0	3.0	2.0	2.0	2.0	1.0	5.0	2.0	1.0	3.0	2.0	1	Louisiana	2	47	1	0	1	10	6	1	Analyst	8.0	3.0	1.0	4.0	5.0	2.0	1.0	3.0	2.0
329	corona_natural_ineq	Covid-19 is higher in elderly people	4.0	5.0	5.0	5.0	5.0	2.0	2.0	5.0	1.0	2.0	2.0	7.0	3.0	3.0	1.0	5.0	5.0	5.0	3.0	1.0	4.0	4.0	1.0	2.0	7.0	7.0	6.0	1	Virginia	2	34	0	1	1	1	6	2	Teacher	6.0	1.0	1.0	3.0	3.0	3.0	4.0	5.0	3.0
330	corona_control	A lot of drama	3.0	3.0	4.0	4.0	3.0	4.0	4.0	3.0	4.0	3.0	1.0	5.0	3.0	2.0	5.0	4.0	4.0	3.0	3.0	3.0	4.0	4.0	3.0	3.0	4.0	4.0	4.0	1	California	2	30	1	1	4	1	6	1	Software dev	8.0	3.0	1.0	2.0	3.0	4.0	2.0	3.0	2.0
333	corona_control	A pandemic that affected our entire country, all races, genders, etc	2.0	3.0	5.0	5.0	4.0	1.0	1.0	5.0	2.0	2.0	3.0	4.0	4.0	4.0	3.0	5.0	5.0	4.0	2.0	3.0	4.0	3.0	4.0	2.0	4.0	4.0	6.0	1	Virginia	2	44	0	0	1	4	3	2	Residential housekeeper	4.0	1.0	2.0	2.0	3.0	2.0	1.0	2.0	1.0
337	corona_control	The spread of COVID-19 across the world.	2.0	2.0	4.0	4.0	3.0	2.0	3.0	3.0	2.0	2.0	3.0	6.0	2.0	3.0	2.0	3.0	5.0	4.0	3.0	3.0	4.0	3.0	4.0	3.0	5.0	5.0	6.0	1	Virginia	2	18	0	0	1	10	3	5	Student	5.0	2.0	2.0	4.0	2.0	3.0	2.0	2.0	3.0
339	corona_natural_ineq	The Covid 19 affecting certain populations more	3.0	4.0	4.0	4.0	3.0	3.0	3.0	3.0	2.0	2.0	1.0	6.0	4.0	3.0	3.0	5.0	4.0	5.0	3.0	4.0	3.0	4.0	4.0	4.0	6.0	5.0	6.0	1	Ohio	1	40	1	1	4	7	6	1	IT Manager	8.0	4.0	1.0	2.0	3.0	5.0	2.0	5.0	3.0
342	corona_control	About the pandemic affecting everyone	4.0	3.0	3.0	3.0	3.0	4.0	3.0	3.0	3.0	3.0	2.0	2.0	2.0	2.0	2.0	3.0	3.0	3.0	2.0	3.0	4.0	4.0	3.0	5.0	3.0	4.0	3.0	1	North Carolina	2	29	0	0	1	3	6	1	Nurse	4.0	3.0	2.0	3.0	3.0	3.0	1.0	3.0	2.0
343	corona_control	The corona virus	2.0	2.0	4.0	4.0	3.0	2.0	2.0	3.0	2.0	3.0	3.0	4.0	4.0	4.0	3.0	4.0	4.0	4.0	3.0	3.0	4.0	5.0	2.0	4.0	7.0	7.0	6.0	1	Florida	2	23	0	1	3	10	4	5	student	4.0	3.0	1.0	2.0	4.0	5.0	2.0	2.0	3.0
344	corona_control	How the virus is affecting every country	1.0	1.0	3.0	4.0	3.0	2.0	3.0	4.0	3.0	3.0	3.0	5.0	7.0	4.0	4.0	2.0	3.0	2.0	2.0	3.0	3.0	3.0	3.0	3.0	1.0	4.0	5.0	1	Michigan	2	39	1	1	1	2	6	1	IT manager	8.0	3.0	1.0	4.0	3.0	2.0	1.0	5.0	3.0
345	corona_class_ineq	How lower socioeconomic status communities have been adversely affected by COVID-19	4.0	4.0	4.0	5.0	4.0	3.0	4.0	4.0	4.0	3.0	3.0	7.0	3.0	3.0	3.0	5.0	5.0	5.0	3.0	5.0	5.0	5.0	5.0	5.0	5.0	5.0	6.0	1	Virginia	1	36	0	0	1	2	6	3	Contractor	7.0	2.0	3.0	2.0	1.0	3.0	3.0	5.0	3.0
346	corona_class_ineq	Covid 19 affects everyone no matter the race	5.0	5.0	5.0	3.0	5.0	5.0	5.0	5.0	5.0	1.0	1.0	1.0	1.0	3.0	1.0	5.0	5.0	5.0	3.0	3.0	4.0	3.0	5.0	4.0	7.0	7.0	6.0	1	Georgia	2	46	0	1	2	4	4	6	Mother	3.0	2.0	1.0	5.0	3.0	3.0	3.0	5.0	2.0
347	corona_natural_ineq	It’s about covid-19 and how it affects people differently	1.0	2.0	5.0	5.0	3.0	2.0	3.0	5.0	3.0	2.0	3.0	7.0	4.0	3.0	3.0	4.0	5.0	5.0	3.0	1.0	3.0	1.0	3.0	3.0	5.0	3.0	6.0	1	Pennsylvania	2	27	0	1	3	10	4	1	Consultant	7.0	3.0	2.0	3.0	4.0	3.0	2.0	4.0	1.0
350	corona_natural_ineq	different people different cases	2.0	2.0	2.0	2.0	3.0	3.0	3.0	3.0	2.0	2.0	2.0	5.0	5.0	4.0	3.0	2.0	2.0	3.0	2.0	5.0	5.0	4.0	5.0	3.0	6.0	5.0	2.0	1	California	1	57	1	0	1	10	4	1	it tech	3.0	4.0	2.0	4.0	4.0	2.0	2.0	5.0	2.0
351	corona_control	covid -19	4.0	4.0	4.0	4.0	4.0	4.0	4.0	4.0	4.0	3.0	3.0	7.0	7.0	4.0	4.0	5.0	5.0	5.0	3.0	5.0	5.0	5.0	5.0	5.0	7.0	7.0	1.0	1	Texas	1	40	1	1	1	6	7	1	it	6.0	1.0	3.0	5.0	5.0	1.0	1.0	5.0	3.0
354	corona_natural_ineq	Old and underlying conditions are more susceptible to the virus	2.0	3.0	5.0	3.0	5.0	5.0	5.0	3.0	3.0	3.0	3.0	7.0	4.0	3.0	3.0	5.0	5.0	5.0	3.0	3.0	3.0	3.0	3.0	3.0	4.0	4.0	5.0	1	Virginia	1	38	0	0	1	9	7	1	Human Resources	9.0	3.0	1.0	3.0	3.0	3.0	3.0	5.0	3.0
355	corona_control	The Covid19 pandemic around the world	1.0	2.0	5.0	5.0	3.0	2.0	2.0	5.0	2.0	2.0	3.0	7.0	5.0	3.0	2.0	3.0	3.0	4.0	1.0	5.0	5.0	3.0	3.0	1.0	7.0	7.0	6.0	1	Alabama	2	37	1	1	1	2	4	1	Construction worker	7.0	2.0	2.0	4.0	5.0	3.0	2.0	2.0	3.0
356	corona_class_ineq	Covid hits blacks and Hispanics hard	2.0	1.0	4.0	5.0	3.0	3.0	3.0	3.0	2.0	2.0	2.0	6.0	4.0	3.0	3.0	3.0	5.0	3.0	3.0	3.0	3.0	3.0	4.0	4.0	3.0	1.0	5.0	1	Nevada	2	58	1	0	1	1	4	6	Retired	8.0	3.0	1.0	5.0	3.0	3.0	1.0	5.0	3.0
358	corona_natural_ineq	Corona Virus and it's impact on The Mostly Elderly and/or people with immune problems.	2.0	3.0	4.0	4.0	3.0	3.0	3.0	5.0	3.0	3.0	3.0	6.0	4.0	3.0	2.0	5.0	5.0	5.0	3.0	5.0	5.0	5.0	5.0	5.0	4.0	7.0	5.0	1	California	2	64	1	0	1	10	4	6	Retired	4.0	2.0	1.0	4.0	3.0	4.0	2.0	5.0	3.0
360	corona_natural_ineq	The text about about the coronovirus pandemic and how it affects the elderly as one example the most	2.0	2.0	4.0	5.0	3.0	3.0	3.0	4.0	2.0	2.0	3.0	7.0	4.0	4.0	1.0	5.0	5.0	5.0	3.0	5.0	3.0	1.0	5.0	5.0	7.0	4.0	6.0	1	Georgia	2	68	0	0	2	4	3	6	retired	3.0	3.0	2.0	4.0	5.0	2.0	2.0	5.0	3.0
362	corona_class_ineq	The effects of covid 19 on lower income minorities	3.0	4.0	5.0	5.0	5.0	3.0	3.0	4.0	3.0	1.0	1.0	5.0	1.0	3.0	1.0	5.0	5.0	5.0	3.0	5.0	5.0	4.0	4.0	3.0	7.0	7.0	6.0	1	California	2	47	1	0	1	4	4	6	None	12.0	4.0	1.0	3.0	3.0	5.0	2.0	5.0	3.0
363	corona_control	A global pandemic like none other	3.0	3.0	5.0	5.0	4.0	3.0	3.0	4.0	3.0	3.0	1.0	7.0	6.0	4.0	4.0	4.0	5.0	3.0	3.0	2.0	4.0	2.0	4.0	4.0	2.0	4.0	5.0	1	New York	1	60	0	0	1	2	4	3	Painting contractor	4.0	2.0	1.0	3.0	4.0	3.0	1.0	5.0	3.0
364	corona_natural_ineq	The text was talking about how covid-19 effects the elderly in different ways.	2.0	4.0	4.0	4.0	4.0	3.0	2.0	5.0	3.0	3.0	2.0	7.0	4.0	3.0	3.0	4.0	2.0	5.0	2.0	3.0	4.0	2.0	3.0	2.0	7.0	4.0	1.0	1	Nevada	2	20	0	1	2	10	6	1	Medical Assistant	3.0	4.0	1.0	5.0	5.0	2.0	4.0	2.0	2.0
365	corona_natural_ineq	It was about covid-19	4.0	4.0	4.0	4.0	4.0	4.0	4.0	4.0	4.0	1.0	1.0	3.0	1.0	4.0	5.0	3.0	3.0	3.0	3.0	5.0	5.0	5.0	5.0	4.0	7.0	7.0	2.0	1	New York	2	52	0	0	2	9	2	4	None	2.0	2.0	1.0	1.0	3.0	3.0	2.0	5.0	1.0
366	corona_natural_ineq	Covid is not affecting everyone the same and the older populations are at greater risk	3.0	2.0	5.0	5.0	4.0	2.0	3.0	4.0	1.0	1.0	1.0	4.0	1.0	3.0	2.0	5.0	5.0	5.0	3.0	5.0	5.0	3.0	4.0	3.0	6.0	5.0	6.0	1	California	2	35	1	1	1	2	6	1	Publicist	12.0	4.0	1.0	5.0	4.0	5.0	2.0	5.0	3.0
368	corona_natural_ineq	how older people are more at risk to get the bug	2.0	3.0	5.0	5.0	4.0	2.0	3.0	5.0	1.0	3.0	3.0	4.0	1.0	3.0	1.0	5.0	5.0	5.0	3.0	5.0	3.0	3.0	5.0	1.0	7.0	7.0	6.0	1	Michigan	1	70	0	0	1	1	4	6	retired	2.0	2.0	1.0	3.0	3.0	3.0	2.0	3.0	3.0
370	corona_control	A brief summary of the coronavirus outbreak.	5.0	5.0	5.0	3.0	5.0	5.0	5.0	5.0	3.0	3.0	3.0	3.0	4.0	3.0	3.0	3.0	3.0	4.0	3.0	3.0	3.0	3.0	3.0	3.0	4.0	4.0	1.0	1	California	1	21	0	0	4	2	2	5	Student	9.0	3.0	1.0	4.0	5.0	4.0	1.0	2.0	1.0
372	corona_natural_ineq	elderly and people of any age who have serious underlying medical conditions might be at higher risk for severe illness from Coronavirus	4.0	3.0	4.0	3.0	3.0	4.0	4.0	3.0	5.0	2.0	2.0	4.0	3.0	3.0	4.0	3.0	3.0	4.0	2.0	3.0	3.0	4.0	5.0	4.0	6.0	4.0	6.0	1	New York	1	32	1	1	4	10	6	1	accountant	8.0	3.0	2.0	3.0	3.0	4.0	2.0	4.0	3.0
373	corona_natural_ineq	The elderly and those with underlying medical conditions are disproportionately impacted by covid-19	3.0	4.0	5.0	5.0	5.0	2.0	4.0	5.0	2.0	3.0	3.0	6.0	6.0	4.0	3.0	3.0	4.0	4.0	1.0	2.0	2.0	3.0	4.0	5.0	4.0	3.0	2.0	1	Maryland	2	18	0	0	1	10	2	5	student	12.0	4.0	1.0	3.0	2.0	3.0	3.0	4.0	3.0
375	corona_control	It about the virus and how it impact the world	1.0	1.0	5.0	5.0	5.0	5.0	5.0	5.0	5.0	1.0	1.0	7.0	1.0	1.0	5.0	5.0	5.0	5.0	3.0	5.0	5.0	3.0	5.0	5.0	4.0	1.0	1.0	1	New Jersey	2	40	1	1	3	2	8	1	Doctor	12.0	5.0	3.0	5.0	1.0	5.0	2.0	5.0	3.0
376	corona_class_ineq	Minorities getting affected by the covid-19 more	3.0	4.0	5.0	5.0	3.0	3.0	4.0	4.0	2.0	3.0	3.0	7.0	7.0	4.0	4.0	2.0	2.0	2.0	3.0	1.0	1.0	3.0	1.0	1.0	1.0	1.0	2.0	1	Texas	1	30	0	0	1	1	3	1	pipeline	7.0	3.0	2.0	5.0	5.0	2.0	1.0	4.0	2.0
377	corona_natural_ineq	kefwlmefwa efwmfemfe ewmewap ewamfaenmefw ewknefwn	4.0	3.0	2.0	2.0	3.0	1.0	4.0	1.0	1.0	3.0	2.0	5.0	4.0	2.0	3.0	5.0	5.0	5.0	2.0	5.0	2.0	5.0	2.0	5.0	4.0	1.0	6.0	1	Maryland	1	47	0	0	1	1	7	1	doctor	7.0	5.0	2.0	1.0	3.0	4.0	2.0	3.0	2.0
379	corona_class_ineq	Covid 19 effects minorities differently. Significantly more deaths.	4.0	3.0	3.0	4.0	4.0	3.0	4.0	3.0	5.0	3.0	3.0	7.0	7.0	3.0	4.0	3.0	1.0	1.0	2.0	1.0	1.0	1.0	1.0	1.0	1.0	7.0	5.0	1	Florida	1	40	1	0	1	10	7	1	Driver	8.0	3.0	1.0	5.0	5.0	1.0	1.0	2.0	2.0
382	corona_class_ineq	That not everyone has been affected. Its different for each person. Doesnt mayter if your low income or something not.	2.0	3.0	5.0	5.0	3.0	2.0	4.0	5.0	2.0	2.0	1.0	7.0	3.0	3.0	2.0	4.0	3.0	3.0	2.0	3.0	4.0	4.0	5.0	2.0	4.0	4.0	6.0	1	California	2	29	1	1	1	10	5	1	Nurse	4.0	2.0	2.0	2.0	3.0	3.0	3.0	3.0	2.0
383	corona_control	Not sure	5.0	3.0	4.0	3.0	3.0	4.0	4.0	3.0	4.0	2.0	2.0	6.0	4.0	3.0	5.0	3.0	2.0	3.0	2.0	2.0	2.0	1.0	2.0	1.0	4.0	3.0	3.0	1	Indiana	1	34	0	1	3	2	5	1	Director	9.0	3.0	3.0	2.0	3.0	3.0	3.0	3.0	2.0
385	corona_natural_ineq	Corona virus effects on the elder	3.0	3.0	4.0	3.0	3.0	4.0	3.0	5.0	2.0	2.0	2.0	4.0	4.0	3.0	2.0	5.0	5.0	5.0	3.0	3.0	3.0	3.0	3.0	3.0	4.0	4.0	5.0	1	Ohio	1	38	1	1	1	1	3	1	Security Patrol Officer/Private Investigator	7.0	3.0	2.0	2.0	4.0	3.0	2.0	4.0	2.0
388	corona_class_ineq	the corona virus is impacting certain people groups more than others	4.0	3.0	3.0	3.0	4.0	3.0	4.0	3.0	3.0	2.0	1.0	3.0	2.0	3.0	2.0	5.0	5.0	5.0	3.0	4.0	4.0	4.0	4.0	3.0	7.0	5.0	6.0	1	Virginia	3	22	0	0	1	1	4	4		1.0	4.0	1.0	2.0	4.0	4.0	2.0	2.0	2.0
389	corona_class_ineq	Minorities and not getting the same treating during th me out resj	5.0	5.0	1.0	1.0	5.0	3.0	5.0	1.0	5.0	2.0	1.0	1.0	1.0	1.0	2.0	4.0	1.0	4.0	3.0	3.0	3.0	2.0	1.0	1.0	4.0	4.0	2.0	1	Colorado	2	33	1	1	1	9	4	1	Secretary	3.0	1.0	3.0	3.0	3.0	2.0	1.0	4.0	2.0
391	corona_natural_ineq	Coronavirus is not affecting everyone the same way	1.0	1.0	1.0	1.0	1.0	1.0	1.0	1.0	1.0	3.0	1.0	7.0	7.0	5.0	5.0	5.0	5.0	5.0	3.0	1.0	1.0	1.0	1.0	1.0	1.0	1.0	1.0	1	Texas	2	35	1	1	1	4	9	1	NURSE	12.0	5.0	1.0	5.0	5.0	1.0	2.0	5.0	3.0
393	corona_class_ineq	COVID 19 has affected people in different ways. Black and hispanic people seem to be at higher risk than white people.	1.0	2.0	5.0	4.0	2.0	2.0	2.0	3.0	1.0	3.0	3.0	5.0	4.0	3.0	3.0	4.0	5.0	4.0	3.0	3.0	1.0	5.0	4.0	1.0	6.0	7.0	5.0	1	Utah	2	62	0	0	1	3	4	1	Retired Accountant now working in Food Service industry	5.0	3.0	2.0	4.0	3.0	2.0	1.0	4.0	2.0
397	corona_control	About the spread of codv	3.0	3.0	3.0	3.0	3.0	2.0	3.0	4.0	3.0	2.0	2.0	3.0	1.0	2.0	2.0	3.0	3.0	3.0	2.0	3.0	3.0	3.0	3.0	3.0	4.0	4.0	1.0	1	Texas	2	33	0	1	3	10	4	2	Homehealthcareprovider	7.0	3.0	2.0	3.0	3.0	3.0	1.0	4.0	2.0
398	corona_class_ineq	The incidence of coronavirus infection is higher in minority and poor population.	3.0	4.0	4.0	4.0	4.0	1.0	3.0	3.0	3.0	2.0	1.0	6.0	1.0	2.0	2.0	5.0	5.0	5.0	3.0	5.0	5.0	5.0	5.0	4.0	7.0	7.0	5.0	1	Maryland	2	61	0	1	1	10	7	6	Speech/language Pathologist	6.0	3.0	1.0	2.0	3.0	5.0	3.0	5.0	3.0
400	corona_natural_ineq	Covid 19 is harmful to the elderly	3.0	3.0	3.0	2.0	1.0	4.0	5.0	3.0	2.0	3.0	3.0	6.0	4.0	1.0	4.0	2.0	5.0	1.0	2.0	3.0	2.0	2.0	3.0	4.0	4.0	3.0	5.0	1	Delaware	3	28	0	0	2	4	4	4	Retail	1.0	3.0	2.0	2.0	4.0	4.0	2.0	2.0	3.0
402	corona_control	The coronavirus and it's epidemic spread	3.0	5.0	5.0	5.0	5.0	5.0	5.0	5.0	3.0	3.0	3.0	7.0	6.0	3.0	3.0	2.0	2.0	3.0	3.0	1.0	1.0	2.0	3.0	5.0	4.0	3.0	5.0	1	Georgia	1	70	1	0	1	2	6	6	na	2.0	3.0	1.0	3.0	3.0	2.0	1.0	5.0	2.0
409	corona_control	About the current outbreak of covid-19	5.0	5.0	3.0	3.0	5.0	4.0	5.0	5.0	4.0	1.0	1.0	1.0	1.0	3.0	2.0	4.0	5.0	5.0	3.0	1.0	2.0	3.0	3.0	4.0	5.0	3.0	3.0	1	Florida	3	25	0	0	1	10	3	2	Retail freight stocker	2.0	1.0	3.0	1.0	1.0	5.0	2.0	4.0	3.0
410	corona_class_ineq	People are affected by the corona virus in different ways. Minorities, especially blacks and Hispanics, have had more infections and deaths because of this virus.	4.0	3.0	4.0	3.0	4.0	3.0	4.0	5.0	4.0	1.0	1.0	3.0	3.0	3.0	3.0	4.0	4.0	4.0	3.0	4.0	4.0	4.0	4.0	3.0	5.0	5.0	6.0	1	New York	2	20	0	1	4	10	4	5	student	5.0	2.0	2.0	2.0	2.0	4.0	2.0	3.0	3.0
411	corona_natural_ineq	People with other medical issues are more affected by covid19	4.0	3.0	4.0	4.0	4.0	5.0	4.0	3.0	3.0	1.0	2.0	3.0	3.0	3.0	2.0	4.0	5.0	5.0	3.0	3.0	3.0	3.0	2.0	4.0	4.0	5.0	5.0	1	Illinois	2	44	1	0	1	2	3	1	Associate	4.0	3.0	2.0	2.0	2.0	3.0	4.0	5.0	2.0
413	corona_control	Corona virus snd how it's spread no matter race, age.	4.0	2.0	4.0	5.0	2.0	2.0	4.0	2.0	3.0	1.0	1.0	4.0	1.0	2.0	1.0	5.0	5.0	4.0	3.0	3.0	5.0	3.0	4.0	3.0	7.0	7.0	5.0	1	Indiana	2	62	0	1	2	9	5	1	Admin clerk	7.0	2.0	1.0	2.0	4.0	3.0	2.0	5.0	3.0
414	corona_control	Covid 19 and how far it's gone around the world	2.0	4.0	5.0	4.0	3.0	3.0	3.0	5.0	4.0	2.0	1.0	7.0	1.0	2.0	1.0	5.0	5.0	4.0	3.0	1.0	5.0	1.0	5.0	4.0	7.0	7.0	5.0	1	Kentucky	2	58	1	0	1	4	3	4	Retail	3.0	1.0	1.0	1.0	1.0	3.0	2.0	5.0	3.0
416	corona_natural_ineq	How the elderly and those with underlying conditions are most at risk.	5.0	3.0	4.0	3.0	4.0	5.0	5.0	5.0	2.0	2.0	2.0	4.0	4.0	2.0	2.0	5.0	5.0	5.0	3.0	3.0	3.0	3.0	3.0	3.0	4.0	4.0	1.0	1	Virginia	2	39	0	0	2	1	6	1	Administrative	6.0	3.0	1.0	3.0	3.0	3.0	3.0	2.0	2.0
422	corona_control	Covid-19	1.0	5.0	3.0	3.0	3.0	1.0	3.0	5.0	3.0	1.0	2.0	4.0	4.0	3.0	3.0	4.0	4.0	4.0	2.0	3.0	3.0	3.0	3.0	3.0	4.0	4.0	2.0	1	New Jersey	2	45	1	1	3	2	6	4	Cs	8.0	1.0	2.0	2.0	4.0	3.0	3.0	5.0	3.0
423	corona_control	good	4.0	3.0	3.0	4.0	2.0	1.0	2.0	3.0	3.0	2.0	2.0	4.0	4.0	5.0	4.0	4.0	2.0	4.0	3.0	2.0	4.0	4.0	4.0	2.0	4.0	5.0	3.0	1	Michigan	1	40	0	1	2	4	3	2	itt	4.0	5.0	3.0	3.0	3.0	5.0	2.0	2.0	1.0
426	corona_control	global disease outbreak of covid	5.0	3.0	4.0	3.0	3.0	3.0	3.0	4.0	1.0	3.0	3.0	3.0	2.0	3.0	2.0	3.0	4.0	3.0	3.0	3.0	3.0	3.0	4.0	2.0	7.0	5.0	6.0	1	Oklahoma	1	49	1	1	1	4	3	1	Apparel Manager	5.0	1.0	1.0	4.0	4.0	2.0	1.0	5.0	2.0
429	corona_class_ineq	corona virus impact greater among poor especially hispanics	2.0	2.0	4.0	5.0	3.0	2.0	2.0	4.0	2.0	2.0	1.0	6.0	4.0	3.0	3.0	3.0	3.0	3.0	2.0	2.0	2.0	1.0	4.0	3.0	3.0	3.0	2.0	1	Maryland	2	68	0	0	1	1	4	6	none.	4.0	2.0	1.0	2.0	3.0	3.0	1.0	5.0	2.0
430	corona_class_ineq	Racism in America.	3.0	3.0	3.0	5.0	4.0	3.0	4.0	5.0	4.0	1.0	2.0	7.0	1.0	3.0	2.0	4.0	5.0	5.0	3.0	4.0	3.0	3.0	3.0	3.0	4.0	4.0	6.0	1	Ohio	2	37	0	1	1	9	3	4	Homemaker	2.0	2.0	1.0	3.0	3.0	3.0	4.0	2.0	2.0
431	corona_class_ineq	The affect of covid-19 on American income	1.0	3.0	4.0	5.0	3.0	3.0	3.0	4.0	2.0	3.0	3.0	6.0	5.0	3.0	3.0	3.0	4.0	4.0	2.0	3.0	4.0	3.0	3.0	4.0	1.0	5.0	5.0	1	Oklahoma	1	22	0	0	3	1	4	2	Becoming a nurse	7.0	3.0	1.0	3.0	3.0	3.0	1.0	4.0	2.0
432	corona_class_ineq	conscious Life	4.0	4.0	5.0	4.0	4.0	4.0	5.0	4.0	4.0	2.0	2.0	5.0	6.0	4.0	3.0	2.0	2.0	3.0	3.0	4.0	4.0	4.0	2.0	4.0	2.0	5.0	2.0	1	Maryland	1	50	1	1	5	2	7	1	IT Manager	12.0	3.0	1.0	4.0	4.0	3.0	3.0	5.0	3.0
433	corona_control	No opinion on thus at the moment	4.0	4.0	4.0	3.0	5.0	4.0	3.0	4.0	3.0	3.0	3.0	2.0	3.0	5.0	4.0	5.0	4.0	4.0	3.0	2.0	3.0	4.0	4.0	3.0	3.0	2.0	3.0	1	California	1	25	0	1	3	1	4	1	No opinion on this	4.0	4.0	1.0	4.0	5.0	2.0	2.0	5.0	3.0
434	corona_control	Corona virus	3.0	3.0	5.0	3.0	3.0	2.0	4.0	3.0	2.0	2.0	1.0	5.0	3.0	3.0	2.0	4.0	4.0	5.0	3.0	3.0	3.0	3.0	3.0	2.0	7.0	4.0	6.0	1	Michigan	2	26	0	0	1	1	3	6	Disabled	2.0	1.0	1.0	2.0	3.0	3.0	3.0	4.0	3.0
435	corona_natural_ineq	Great need to take of the elderly	4.0	3.0	5.0	5.0	5.0	3.0	5.0	3.0	5.0	3.0	3.0	7.0	4.0	2.0	3.0	3.0	3.0	4.0	3.0	4.0	4.0	5.0	3.0	5.0	6.0	7.0	3.0	1	Michigan	1	61	1	1	1	2	6	1	engineering	11.0	3.0	1.0	2.0	2.0	2.0	1.0	5.0	2.0
437	corona_class_ineq	some minorities affected more than virus than others	2.0	4.0	4.0	4.0	3.0	2.0	2.0	4.0	2.0	2.0	2.0	3.0	4.0	2.0	2.0	5.0	5.0	4.0	2.0	2.0	2.0	3.0	2.0	3.0	3.0	3.0	6.0	1	Illinois	2	53	1	1	1	2	6	1	loan closing specialist	6.0	4.0	1.0	4.0	4.0	4.0	1.0	3.0	2.0
439	corona_natural_ineq	Bajnxjxsi	3.0	1.0	3.0	3.0	2.0	5.0	4.0	4.0	5.0	1.0	2.0	7.0	5.0	4.0	5.0	1.0	5.0	3.0	2.0	5.0	4.0	1.0	3.0	2.0	1.0	1.0	2.0	1	Florida	2	19	0	0	2	4	4	5	Jnsjsbs	5.0	1.0	3.0	3.0	3.0	3.0	2.0	2.0	2.0
441	corona_control	An outbreak that effected just about the whole world	1.0	2.0	5.0	5.0	4.0	3.0	3.0	4.0	1.0	2.0	2.0	7.0	7.0	2.0	2.0	2.0	4.0	5.0	2.0	3.0	1.0	3.0	3.0	1.0	4.0	1.0	1.0	1	Tennessee	2	59	1	0	1	9	4	1	Insurance	10.0	4.0	1.0	5.0	5.0	2.0	1.0	1.0	2.0
442	corona_natural_ineq	Covid 19 affects people differently.	1.0	3.0	5.0	5.0	4.0	2.0	3.0	4.0	3.0	3.0	3.0	6.0	3.0	3.0	3.0	3.0	3.0	4.0	3.0	3.0	4.0	2.0	4.0	3.0	5.0	4.0	3.0	1	Massachusetts	2	69	1	0	1	10	3	6	retired	9.0	3.0	1.0	2.0	4.0	2.0	1.0	5.0	3.0
445	corona_control	covid 19	5.0	3.0	4.0	2.0	3.0	2.0	5.0	4.0	4.0	1.0	1.0	4.0	1.0	1.0	1.0	5.0	5.0	5.0	3.0	5.0	5.0	5.0	5.0	3.0	7.0	7.0	5.0	1	Texas	1	72	1	0	1	1	4	6	retired	6.0	3.0	2.0	3.0	2.0	5.0	2.0	5.0	3.0
446	corona_natural_ineq	The worse effects for people with weak immune systems	3.0	3.0	5.0	5.0	3.0	3.0	4.0	5.0	4.0	2.0	3.0	7.0	5.0	4.0	3.0	4.0	3.0	4.0	3.0	4.0	2.0	4.0	4.0	1.0	5.0	5.0	6.0	1	Massachusetts	1	19	0	0	1	10	3	3	consultant	8.0	4.0	2.0	4.0	5.0	3.0	3.0	4.0	3.0
447	corona_control	juuuuuuuuuuuuuuuuuuuuuuuuuuuuuuuuuuuuuuuuuu	4.0	2.0	2.0	4.0	2.0	2.0	3.0	3.0	3.0	2.0	2.0	3.0	3.0	2.0	3.0	3.0	3.0	4.0	3.0	3.0	3.0	3.0	3.0	3.0	5.0	6.0	4.0	1	Massachusetts	1	20	0	0	1	2	6	1	engineer	6.0	4.0	2.0	2.0	4.0	3.0	1.0	3.0	2.0
450	corona_class_ineq	v IRUS ATTACKING MORE MINORITIES	5.0	5.0	5.0	4.0	4.0	3.0	4.0	4.0	2.0	2.0	3.0	4.0	4.0	3.0	2.0	3.0	4.0	4.0	3.0	5.0	5.0	4.0	4.0	5.0	7.0	7.0	5.0	1	New Jersey	2	68	1	0	1	5	9	6	LAW	8.0	3.0	1.0	4.0	3.0	2.0	1.0	5.0	2.0
451	corona_natural_ineq	It was about how the coronavirus effects people in different ways	3.0	4.0	4.0	3.0	4.0	3.0	4.0	4.0	3.0	2.0	1.0	5.0	3.0	3.0	3.0	5.0	5.0	5.0	3.0	4.0	4.0	5.0	4.0	4.0	6.0	7.0	5.0	1	Illinois	2	51	0	1	1	10	6	3	Caretaker	1.0	1.0	2.0	3.0	2.0	3.0	2.0	5.0	3.0
452	corona_natural_ineq	No I feel like Cora rubies everything	3.0	2.0	1.0	1.0	4.0	4.0	1.0	4.0	2.0	2.0	3.0	5.0	1.0	4.0	1.0	3.0	1.0	4.0	2.0	3.0	3.0	4.0	2.0	2.0	7.0	6.0	6.0	1	New York	2	24	0	1	2	8	2	3	I don’t know	4.0	4.0	2.0	2.0	3.0	5.0	3.0	3.0	2.0
453	corona_class_ineq	Who is suffering most from covid 19	5.0	3.0	5.0	5.0	4.0	4.0	4.0	5.0	3.0	1.0	1.0	3.0	3.0	3.0	3.0	4.0	5.0	4.0	2.0	4.0	5.0	2.0	2.0	3.0	5.0	5.0	2.0	1	North Carolina	2	37	1	1	1	1	4	4	disability	5.0	2.0	1.0	1.0	3.0	3.0	2.0	4.0	2.0
455	corona_class_ineq	How blacks and Hispanics are more affected by the pandemic	5.0	3.0	3.0	2.0	3.0	5.0	5.0	2.0	5.0	1.0	2.0	1.0	1.0	3.0	2.0	4.0	5.0	5.0	3.0	3.0	2.0	1.0	1.0	2.0	7.0	5.0	5.0	1	Kansas	2	42	0	1	5	10	4	1	Customer service	4.0	2.0	1.0	1.0	3.0	4.0	3.0	4.0	1.0
457	corona_class_ineq	Disproportionate	3.0	3.0	4.0	5.0	3.0	4.0	4.0	4.0	2.0	2.0	2.0	7.0	1.0	3.0	2.0	4.0	4.0	4.0	3.0	3.0	3.0	3.0	4.0	4.0	4.0	4.0	5.0	1	California	2	44	1	1	3	9	3	1	Staff secretary	9.0	3.0	1.0	4.0	4.0	4.0	3.0	4.0	2.0
459	corona_natural_ineq	The video was about the corona virus outbreak and how elders, or people with underlining medical conditions like heart disease, diabetes, etc are at high risk.	3.0	2.0	5.0	5.0	3.0	2.0	5.0	4.0	3.0	3.0	3.0	7.0	4.0	3.0	3.0	4.0	5.0	3.0	2.0	3.0	4.0	3.0	5.0	3.0	4.0	4.0	6.0	1	New York	2	18	0	0	2	4	2	5	Student	12.0	3.0	1.0	5.0	5.0	1.0	4.0	3.0	2.0
461	corona_class_ineq	the corona virus affect my comunitty	5.0	3.0	3.0	5.0	5.0	3.0	3.0	3.0	3.0	1.0	1.0	1.0	1.0	1.0	1.0	5.0	5.0	5.0	1.0	3.0	3.0	2.0	2.0	1.0	1.0	1.0	2.0	1	Florida	2	40	0	1	3	2	6	3	internwet	2.0	1.0	3.0	1.0	1.0	5.0	2.0	2.0	1.0
463	corona_natural_ineq	About covad 19 affecting different groups of people more severely.	4.0	3.0	4.0	5.0	4.0	2.0	4.0	4.0	3.0	2.0	3.0	6.0	4.0	3.0	3.0	3.0	4.0	4.0	3.0	4.0	3.0	5.0	3.0	2.0	3.0	1.0	3.0	1	Florida	1	74	1	0	1	9	5	6	retired	7.0	4.0	1.0	3.0	3.0	3.0	3.0	5.0	3.0
464	corona_control	The coronavirus has impacted everyone thru out the world no matter race color or background	1.0	1.0	4.0	5.0	3.0	1.0	1.0	4.0	1.0	2.0	3.0	7.0	4.0	3.0	3.0	3.0	3.0	3.0	3.0	3.0	3.0	3.0	3.0	3.0	5.0	5.0	5.0	1	New Hampshire	2	65	0	0	1	10	6	1	insurance agent	7.0	3.0	1.0	3.0	4.0	3.0	2.0	5.0	3.0
466	corona_natural_ineq	Corona and elderly	4.0	3.0	3.0	2.0	4.0	4.0	4.0	3.0	4.0	3.0	2.0	5.0	3.0	5.0	2.0	3.0	5.0	4.0	3.0	3.0	3.0	4.0	3.0	3.0	4.0	4.0	4.0	1	Pennsylvania	1	41	0	0	1	2	4	1	Manager	7.0	3.0	1.0	3.0	2.0	3.0	1.0	4.0	2.0
468	corona_class_ineq	It’s good	3.0	3.0	2.0	5.0	3.0	4.0	3.0	5.0	2.0	1.0	1.0	1.0	1.0	4.0	4.0	5.0	5.0	5.0	3.0	5.0	5.0	5.0	5.0	5.0	7.0	7.0	1.0	1	Pennsylvania	1	33	1	0	3	2	9	1	Journeyman electrician foreman	12.0	5.0	3.0	1.0	1.0	1.0	2.0	3.0	2.0
471	corona_natural_ineq	Coronavirus	2.0	5.0	5.0	5.0	3.0	3.0	4.0	5.0	2.0	2.0	1.0	2.0	1.0	3.0	3.0	3.0	4.0	4.0	3.0	4.0	2.0	4.0	3.0	4.0	7.0	7.0	5.0	1	New Hampshire	1	23	0	0	1	10	3	4	Cellar gremlin	7.0	3.0	1.0	3.0	5.0	3.0	3.0	2.0	3.0
472	corona_natural_ineq	This Video provide a message that COVID-19 is high risk for who are affected with heart disease,diabetice,	3.0	4.0	3.0	4.0	3.0	3.0	3.0	4.0	1.0	1.0	1.0	7.0	6.0	3.0	3.0	3.0	2.0	3.0	1.0	4.0	4.0	3.0	3.0	4.0	5.0	5.0	6.0	1	New York	1	41	1	1	1	1	7	1	I am General Manger in Private Information Technology Company	11.0	4.0	1.0	5.0	4.0	4.0	3.0	5.0	3.0
475	corona_class_ineq	That he was broke	3.0	3.0	3.0	3.0	4.0	3.0	2.0	5.0	3.0	1.0	3.0	1.0	3.0	4.0	5.0	3.0	1.0	1.0	1.0	3.0	3.0	2.0	3.0	2.0	5.0	4.0	4.0	1	Ohio	2	40	0	0	1	10	3	1	Cashier	6.0	3.0	2.0	3.0	3.0	2.0	1.0	3.0	2.0
476	corona_control	It's about the current disastrous pandemic, COVID-19.	3.0	4.0	4.0	5.0	3.0	1.0	4.0	5.0	3.0	3.0	3.0	7.0	6.0	4.0	4.0	3.0	3.0	4.0	3.0	4.0	4.0	4.0	5.0	3.0	4.0	4.0	2.0	1	Massachusetts	1	50	1	1	1	2	7	1	Senior Manager(IT)	12.0	4.0	1.0	5.0	5.0	2.0	1.0	5.0	3.0
477	corona_class_ineq	i like it words	3.0	3.0	4.0	4.0	1.0	3.0	4.0	3.0	4.0	2.0	3.0	5.0	6.0	4.0	2.0	5.0	3.0	2.0	1.0	5.0	5.0	5.0	2.0	5.0	1.0	2.0	1.0	1	Virginia	1	44	1	1	1	6	5	1	inpormshon tiknoloji	12.0	3.0	2.0	2.0	1.0	5.0	1.0	5.0	1.0
480	corona_natural_ineq	How older Americans are effected more by the coronavirus	3.0	2.0	4.0	4.0	3.0	2.0	3.0	3.0	3.0	2.0	3.0	6.0	5.0	2.0	3.0	2.0	3.0	3.0	1.0	3.0	2.0	3.0	2.0	3.0	3.0	5.0	5.0	1	South Carolina	1	65	0	0	1	1	5	1	State government	6.0	2.0	1.0	4.0	4.0	1.0	1.0	5.0	2.0
481	corona_control	What causes the cornavirus	5.0	4.0	4.0	4.0	4.0	3.0	4.0	4.0	5.0	1.0	1.0	4.0	1.0	4.0	4.0	5.0	5.0	5.0	3.0	5.0	5.0	2.0	5.0	5.0	2.0	2.0	6.0	1	Mississippi	3	32	0	0	2	10	3	4	Na	1.0	2.0	1.0	4.0	2.0	3.0	3.0	4.0	1.0
482	corona_natural_ineq	The hands of a humy	2.0	3.0	3.0	2.0	3.0	4.0	2.0	2.0	2.0	2.0	1.0	3.0	4.0	2.0	3.0	3.0	4.0	4.0	1.0	4.0	3.0	3.0	2.0	3.0	4.0	5.0	5.0	1	Michigan	2	20	0	1	2	6	5	2	Foid/Beverage	7.0	4.0	3.0	3.0	3.0	4.0	2.0	3.0	2.0
486	corona_class_ineq	Vnzjdjjcnchc hv cbcxnxhdn was a good day to get	3.0	2.0	4.0	4.0	1.0	2.0	3.0	4.0	3.0	2.0	2.0	3.0	3.0	2.0	4.0	3.0	3.0	3.0	2.0	1.0	3.0	4.0	1.0	5.0	4.0	6.0	4.0	1	Alaska	2	19	0	0	2	3	4	5	Jckcucjff	11.0	2.0	2.0	2.0	3.0	3.0	1.0	3.0	2.0
487	corona_natural_ineq	The people that are most valuable to covid-19	3.0	3.0	5.0	5.0	3.0	1.0	3.0	5.0	4.0	1.0	1.0	5.0	3.0	4.0	2.0	5.0	5.0	5.0	2.0	1.0	3.0	3.0	4.0	1.0	4.0	5.0	6.0	1	Illinois	2	41	0	1	2	4	4	1	Housekeeping manager	5.0	2.0	1.0	2.0	3.0	3.0	2.0	5.0	2.0
488	corona_class_ineq	It was about the coronavirus and the poor.	4.0	3.0	4.0	4.0	4.0	3.0	5.0	4.0	4.0	2.0	2.0	6.0	4.0	3.0	4.0	2.0	2.0	3.0	3.0	2.0	2.0	2.0	2.0	3.0	6.0	6.0	5.0	1	Texas	1	43	1	1	4	1	8	1	computer science proffessor	9.0	4.0	1.0	5.0	5.0	1.0	1.0	4.0	3.0
489	corona_control	covid19 has affected our entire world in an unprecedented way	2.0	4.0	4.0	3.0	3.0	2.0	5.0	3.0	2.0	2.0	2.0	3.0	3.0	3.0	3.0	4.0	4.0	4.0	3.0	3.0	1.0	3.0	3.0	1.0	3.0	4.0	5.0	1	Ohio	2	56	0	0	1	2	7	1	cashier	4.0	2.0	2.0	1.0	3.0	3.0	3.0	3.0	3.0
491	corona_natural_ineq	THAT COVID19 HASN'T AFFECTED EVERYONE THE SAME.	2.0	2.0	5.0	5.0	3.0	3.0	3.0	3.0	4.0	3.0	3.0	4.0	4.0	4.0	2.0	3.0	4.0	5.0	1.0	4.0	4.0	3.0	3.0	2.0	7.0	4.0	6.0	1	California	2	28	0	0	3	2	6	1	ACCOUNT MANAGER	8.0	3.0	1.0	4.0	5.0	3.0	3.0	4.0	3.0
492	corona_class_ineq	Corona virus	3.0	4.0	4.0	3.0	3.0	3.0	3.0	4.0	3.0	1.0	1.0	7.0	1.0	3.0	1.0	4.0	5.0	4.0	3.0	5.0	5.0	5.0	4.0	3.0	7.0	7.0	5.0	1	New York	2	37	1	1	4	2	6	1	Medical aid	9.0	2.0	1.0	1.0	2.0	2.0	1.0	5.0	2.0
497	corona_natural_ineq	Old people	5.0	4.0	1.0	2.0	3.0	4.0	3.0	3.0	3.0	2.0	2.0	6.0	5.0	2.0	2.0	3.0	2.0	3.0	2.0	3.0	3.0	4.0	3.0	3.0	3.0	4.0	5.0	1	Missouri	1	36	1	0	3	1	6	1	Engineer	8.0	3.0	2.0	3.0	3.0	2.0	1.0	4.0	2.0
500	corona_control	Covid-19	4.0	4.0	5.0	2.0	2.0	4.0	4.0	4.0	3.0	2.0	2.0	5.0	4.0	3.0	2.0	3.0	3.0	4.0	2.0	3.0	3.0	5.0	2.0	3.0	4.0	4.0	2.0	1	North Carolina	2	19	0	0	1	1	3	4	NM Nothing	5.0	4.0	2.0	3.0	4.0	3.0	3.0	2.0	1.0
503	corona_class_ineq	Minorities are affected worse by the virus.	2.0	4.0	4.0	5.0	4.0	2.0	3.0	3.0	2.0	3.0	3.0	7.0	5.0	4.0	4.0	1.0	2.0	1.0	2.0	1.0	1.0	1.0	1.0	3.0	1.0	1.0	1.0	1	Ohio	1	51	1	1	3	1	4	1	Driver	7.0	4.0	2.0	4.0	5.0	2.0	1.0	4.0	2.0
505	corona_natural_ineq	the corona virus isn't affected at the same way.	2.0	3.0	3.0	5.0	4.0	5.0	3.0	4.0	3.0	3.0	2.0	1.0	3.0	4.0	2.0	4.0	3.0	2.0	3.0	4.0	4.0	4.0	3.0	3.0	2.0	3.0	2.0	1	New York	1	43	1	1	1	2	6	1	manager	11.0	3.0	3.0	5.0	4.0	3.0	2.0	5.0	3.0
506	corona_class_ineq	Minorities are being affected more by the coronavirus.	1.0	2.0	5.0	4.0	3.0	1.0	4.0	4.0	3.0	2.0	1.0	7.0	1.0	5.0	2.0	5.0	5.0	5.0	3.0	1.0	3.0	2.0	4.0	4.0	5.0	7.0	3.0	1	Virginia	2	30	1	0	1	6	6	1	education	10.0	4.0	2.0	3.0	3.0	4.0	2.0	5.0	1.0
508	corona_natural_ineq	Elderly and immunocompromised getting covid	3.0	4.0	5.0	5.0	4.0	3.0	3.0	4.0	3.0	2.0	1.0	3.0	5.0	3.0	3.0	4.0	5.0	5.0	3.0	3.0	4.0	4.0	3.0	2.0	7.0	5.0	6.0	1	Maryland	2	26	1	0	1	4	5	5	Student	5.0	2.0	1.0	4.0	5.0	3.0	3.0	4.0	3.0
511	corona_natural_ineq	Very informative and helpful	5.0	5.0	5.0	5.0	5.0	5.0	5.0	5.0	5.0	3.0	2.0	7.0	5.0	5.0	4.0	5.0	4.0	4.0	2.0	5.0	5.0	5.0	5.0	5.0	7.0	7.0	3.0	1	New York	1	43	1	1	1	1	9	1	IT manager	12.0	4.0	1.0	5.0	5.0	3.0	1.0	5.0	3.0
513	corona_class_ineq	1	4.0	3.0	3.0	3.0	2.0	4.0	2.0	3.0	1.0	3.0	1.0	4.0	4.0	3.0	2.0	4.0	3.0	3.0	2.0	5.0	5.0	3.0	2.0	4.0	2.0	1.0	5.0	1	Florida	1	27	0	1	2	10	1	3	Hey	1.0	5.0	2.0	2.0	1.0	3.0	1.0	4.0	1.0
514	corona_natural_ineq	Older and people with health issues at more risk	2.0	3.0	4.0	4.0	4.0	3.0	5.0	4.0	3.0	2.0	2.0	3.0	3.0	1.0	2.0	3.0	4.0	5.0	3.0	2.0	3.0	2.0	2.0	3.0	3.0	4.0	6.0	1	Wisconsin	2	63	1	0	1	2	4	2	Bartender	4.0	2.0	1.0	2.0	2.0	4.0	2.0	5.0	3.0
515	corona_natural_ineq	Current status of coronavirus	3.0	4.0	4.0	4.0	4.0	4.0	4.0	4.0	4.0	3.0	2.0	7.0	3.0	1.0	2.0	4.0	3.0	2.0	2.0	2.0	4.0	4.0	4.0	3.0	4.0	4.0	1.0	1	Florida	1	40	1	1	1	1	7	1	IT Maneger	11.0	4.0	2.0	5.0	5.0	4.0	2.0	5.0	1.0
516	corona_control	Basic Covid info.	1.0	5.0	4.0	5.0	3.0	3.0	3.0	5.0	1.0	2.0	3.0	7.0	1.0	3.0	2.0	4.0	4.0	3.0	1.0	3.0	4.0	4.0	4.0	4.0	5.0	4.0	3.0	1	Rhode Island	1	19	0	0	1	2	4	5	My dad pays me to fix up the house.	7.0	4.0	1.0	4.0	4.0	2.0	1.0	1.0	2.0
520	corona_control	Corona virus	2.0	4.0	4.0	3.0	3.0	3.0	3.0	4.0	4.0	2.0	2.0	5.0	3.0	3.0	4.0	2.0	4.0	3.0	2.0	3.0	3.0	2.0	4.0	4.0	4.0	3.0	2.0	1	California	2	25	0	0	4	10	6	1	Nurse	8.0	2.0	2.0	4.0	3.0	3.0	3.0	2.0	2.0
521	corona_natural_ineq	Covid 19 affects people with heart disease	3.0	1.0	1.0	1.0	4.0	5.0	2.0	5.0	5.0	3.0	1.0	3.0	2.0	1.0	3.0	1.0	2.0	4.0	3.0	5.0	1.0	2.0	3.0	2.0	4.0	3.0	4.0	1	Florida	2	28	0	0	5	4	1	5	None	9.0	3.0	1.0	2.0	4.0	2.0	1.0	5.0	3.0
523	corona_natural_ineq	It was about the virus	2.0	2.0	4.0	4.0	4.0	3.0	3.0	3.0	2.0	2.0	1.0	5.0	5.0	4.0	4.0	1.0	3.0	3.0	3.0	4.0	4.0	1.0	3.0	2.0	1.0	1.0	2.0	1	Colorado	2	34	0	1	1	2	5	2	caregiver	5.0	3.0	1.0	3.0	3.0	2.0	3.0	4.0	3.0
524	corona_control	It talked about how corona virus is affecting everyone.	2.0	2.0	5.0	5.0	4.0	2.0	3.0	5.0	3.0	3.0	3.0	7.0	7.0	3.0	3.0	1.0	3.0	1.0	2.0	1.0	1.0	1.0	5.0	1.0	1.0	1.0	2.0	1	California	1	19	0	1	4	1	4	5	student	7.0	4.0	3.0	2.0	4.0	2.0	1.0	3.0	3.0
525	corona_class_ineq	Covid disproportionately affecting the poor and racial minorities	3.0	4.0	5.0	5.0	4.0	3.0	4.0	4.0	4.0	2.0	3.0	7.0	5.0	4.0	3.0	3.0	4.0	4.0	3.0	2.0	3.0	3.0	4.0	3.0	4.0	5.0	5.0	1	Minnesota	2	28	1	1	1	2	6	1	Healthcare	6.0	3.0	1.0	4.0	3.0	2.0	1.0	5.0	3.0
526	corona_control	I listen to someone informing me about the coronavirus	4.0	4.0	5.0	5.0	4.0	2.0	4.0	3.0	2.0	2.0	3.0	3.0	3.0	1.0	1.0	3.0	3.0	3.0	2.0	3.0	3.0	3.0	3.0	3.0	4.0	3.0	3.0	1	Michigan	1	19	0	0	1	10	2	4	Not employed?!?	2.0	3.0	1.0	3.0	3.0	3.0	2.0	3.0	2.0
528	corona_natural_ineq	Coronavirus is affecting the elderly and high risk group the hardest.	3.0	2.0	3.0	4.0	3.0	2.0	3.0	3.0	3.0	2.0	3.0	6.0	2.0	2.0	2.0	3.0	3.0	3.0	3.0	3.0	2.0	3.0	2.0	3.0	5.0	5.0	6.0	1	Arkansas	2	57	1	0	1	4	6	6	Retired	4.0	3.0	1.0	5.0	5.0	4.0	2.0	5.0	3.0
533	corona_control	Very fun and fun to use but I	5.0	5.0	3.0	4.0	4.0	1.0	4.0	2.0	4.0	3.0	2.0	6.0	4.0	5.0	4.0	3.0	2.0	1.0	2.0	5.0	3.0	4.0	2.0	1.0	4.0	7.0	6.0	0	New Jersey	2	27	0	0	5	4	5	1	Cashier	4.0	4.0	3.0	3.0	3.0	4.0	2.0	3.0	2.0
535	corona_natural_ineq	How elderly are more affected by covid 19	4.0	5.0	3.0	5.0	4.0	2.0	4.0	5.0	3.0	3.0	3.0	7.0	7.0	3.0	3.0	2.0	3.0	3.0	1.0	5.0	3.0	3.0	4.0	2.0	3.0	3.0	5.0	1	Wisconsin	1	56	0	0	1	2	4	6	Retired	7.0	4.0	1.0	4.0	5.0	2.0	1.0	5.0	2.0
536	corona_control	it was about the virus	1.0	4.0	2.0	3.0	4.0	2.0	3.0	5.0	3.0	2.0	2.0	4.0	2.0	2.0	2.0	4.0	4.0	4.0	2.0	4.0	5.0	2.0	3.0	3.0	6.0	5.0	6.0	1	New York	2	43	1	0	1	10	3	6	nothing	3.0	2.0	2.0	3.0	3.0	3.0	3.0	1.0	1.0
537	corona_natural_ineq	Covid and the elderly	3.0	3.0	5.0	5.0	3.0	1.0	3.0	3.0	3.0	1.0	3.0	7.0	1.0	3.0	3.0	5.0	5.0	5.0	3.0	2.0	5.0	3.0	1.0	1.0	7.0	4.0	3.0	1	Texas	2	38	0	1	1	1	6	1	Business Owner	10.0	4.0	1.0	4.0	3.0	3.0	1.0	2.0	2.0
539	corona_class_ineq	How the corona virus has affected certain communities more...blacks and Hispanics	3.0	5.0	5.0	5.0	4.0	3.0	3.0	5.0	3.0	2.0	2.0	5.0	4.0	4.0	3.0	4.0	4.0	4.0	3.0	4.0	2.0	3.0	4.0	4.0	4.0	5.0	5.0	1	Texas	1	30	1	1	1	5	7	1	Manufacturing	8.0	4.0	1.0	4.0	4.0	1.0	1.0	5.0	3.0
540	corona_natural_ineq	THE ELDERLY GET THGHE VIRUS WORSE	4.0	3.0	4.0	4.0	3.0	3.0	4.0	3.0	4.0	2.0	1.0	4.0	2.0	3.0	3.0	4.0	5.0	4.0	3.0	5.0	4.0	4.0	4.0	4.0	7.0	7.0	5.0	1	Massachusetts	2	62	1	0	1	2	7	6	EDUCATION	9.0	3.0	1.0	4.0	3.0	3.0	2.0	5.0	3.0
544	corona_class_ineq	African americans and hispanics are majority of those getting infected with covid19	4.0	1.0	3.0	5.0	5.0	3.0	4.0	3.0	3.0	2.0	1.0	1.0	1.0	2.0	1.0	5.0	5.0	5.0	3.0	3.0	5.0	3.0	3.0	3.0	7.0	7.0	6.0	1	New York	2	24	0	0	2	10	6	4	No	7.0	4.0	3.0	2.0	2.0	4.0	2.0	4.0	2.0
545	corona_natural_ineq	It seemed trustworthy	2.0	4.0	5.0	5.0	4.0	2.0	3.0	4.0	2.0	3.0	2.0	6.0	6.0	3.0	4.0	1.0	2.0	1.0	3.0	1.0	1.0	4.0	4.0	3.0	1.0	2.0	1.0	1	Ohio	1	44	1	1	1	2	6	1	Athletic trainer	10.0	4.0	1.0	4.0	4.0	1.0	1.0	5.0	2.0
548	corona_class_ineq	Im not sure	5.0	5.0	4.0	3.0	5.0	2.0	5.0	5.0	4.0	3.0	2.0	2.0	7.0	3.0	4.0	5.0	5.0	5.0	1.0	4.0	5.0	1.0	3.0	2.0	4.0	3.0	5.0	1	Georgia	2	24	0	0	2	1	7	1	Yes	6.0	3.0	2.0	2.0	4.0	3.0	2.0	4.0	1.0
549	corona_class_ineq	Certain minority groups are affected by covid more than others	3.0	4.0	5.0	5.0	4.0	3.0	3.0	4.0	2.0	2.0	1.0	6.0	5.0	3.0	2.0	3.0	5.0	4.0	3.0	3.0	2.0	2.0	4.0	2.0	3.0	4.0	6.0	1	Oregon	2	37	1	1	1	10	5	3	Business owner	10.0	4.0	2.0	2.0	2.0	3.0	4.0	2.0	2.0
550	corona_control	The coronavirus and its spread across the entire world unlike anything we have experienced before.	4.0	2.0	4.0	4.0	3.0	1.0	2.0	3.0	1.0	1.0	1.0	7.0	4.0	3.0	2.0	5.0	5.0	5.0	3.0	3.0	3.0	3.0	4.0	3.0	1.0	6.0	5.0	1	Colorado	2	55	0	0	1	10	5	2	search engine evaluator	3.0	1.0	2.0	1.0	2.0	3.0	3.0	4.0	1.0
552	corona_natural_ineq	Its an explanation of the Coronavirus and how it has affected us	5.0	5.0	5.0	5.0	5.0	5.0	5.0	5.0	5.0	1.0	3.0	1.0	1.0	3.0	1.0	5.0	5.0	5.0	3.0	5.0	5.0	5.0	5.0	5.0	7.0	7.0	6.0	1	Texas	1	32	1	1	3	10	7	1	Press operator	7.0	2.0	3.0	1.0	5.0	1.0	1.0	5.0	2.0
556	corona_natural_ineq	COVID 19 and the elderly	3.0	3.0	4.0	4.0	3.0	3.0	4.0	4.0	2.0	2.0	3.0	7.0	4.0	3.0	3.0	4.0	3.0	4.0	3.0	2.0	3.0	3.0	3.0	3.0	6.0	5.0	6.0	1	Arkansas	1	44	1	1	1	4	3	1	Machinist	6.0	2.0	1.0	2.0	4.0	4.0	3.0	4.0	2.0
557	corona_natural_ineq	c9rona virus protected mask	5.0	5.0	4.0	4.0	4.0	4.0	4.0	5.0	5.0	2.0	3.0	7.0	7.0	4.0	5.0	5.0	5.0	4.0	2.0	4.0	5.0	5.0	5.0	5.0	1.0	3.0	1.0	1	Virginia	1	40	1	1	1	2	7	1	informatio technology	11.0	4.0	1.0	5.0	5.0	5.0	2.0	5.0	3.0
559	corona_control	The virus going around	5.0	5.0	5.0	4.0	3.0	3.0	4.0	4.0	3.0	2.0	1.0	3.0	5.0	4.0	4.0	3.0	3.0	3.0	2.0	1.0	3.0	4.0	2.0	1.0	1.0	1.0	2.0	1	Florida	1	71	0	0	1	2	4	6	Retired	5.0	3.0	1.0	3.0	3.0	1.0	1.0	5.0	2.0
560	corona_class_ineq	Bug difference in how corona virus is effecting rich vs poo r and white vs other minority racesr	5.0	4.0	4.0	3.0	5.0	3.0	4.0	5.0	5.0	2.0	1.0	1.0	1.0	3.0	1.0	4.0	5.0	5.0	3.0	1.0	4.0	4.0	5.0	3.0	7.0	7.0	6.0	1	California	2	50	0	1	1	8	6	3	Consierge n personal service property caretaker	5.0	2.0	2.0	3.0	4.0	3.0	4.0	5.0	3.0
561	corona_class_ineq	Poor	5.0	4.0	3.0	5.0	3.0	4.0	5.0	5.0	3.0	2.0	2.0	6.0	5.0	5.0	4.0	5.0	5.0	5.0	2.0	5.0	5.0	4.0	4.0	5.0	2.0	1.0	2.0	1	Maryland	2	40	0	0	2	9	5	3	Entrepreneur	6.0	1.0	2.0	1.0	3.0	3.0	3.0	4.0	2.0
567	corona_natural_ineq	Virus and heart diseae	3.0	3.0	3.0	3.0	3.0	3.0	3.0	3.0	3.0	2.0	2.0	7.0	7.0	3.0	3.0	4.0	4.0	4.0	2.0	4.0	3.0	3.0	4.0	4.0	3.0	7.0	3.0	1	Virginia	2	60	0	1	2	4	3	2	Hospitality	1.0	3.0	2.0	1.0	1.0	1.0	2.0	5.0	2.0
571	corona_class_ineq	The corona virus outbreak	4.0	5.0	5.0	4.0	4.0	4.0	4.0	4.0	4.0	2.0	2.0	2.0	2.0	3.0	3.0	4.0	4.0	4.0	2.0	4.0	4.0	3.0	4.0	4.0	5.0	5.0	3.0	1	Texas	2	28	1	1	3	2	4	1	Telecomunications	4.0	3.0	1.0	3.0	3.0	2.0	2.0	3.0	2.0
574	corona_control	California counties reported 107 new COVID-19 fatalities on Friday, making it the second-deadliest day in the state since the start of the pandemic. The state has now recorded 3,156 deaths from the virus. California also reported 2,030 new cases yesterday for a total of 76,845, according to data compiled by this news organization. Most of the new deaths were reported in Southern California, which…	4.0	4.0	4.0	4.0	4.0	4.0	4.0	4.0	4.0	3.0	3.0	6.0	7.0	5.0	4.0	5.0	4.0	4.0	3.0	5.0	5.0	5.0	5.0	5.0	1.0	1.0	5.0	1	California	1	35	1	1	1	2	7	1	job survice	10.0	2.0	1.0	5.0	5.0	1.0	1.0	4.0	2.0
577	corona_natural_ineq	Covid-19 disproportionately affects those with underlying health issues such as the elderly	4.0	3.0	3.0	5.0	4.0	3.0	4.0	4.0	4.0	2.0	3.0	5.0	3.0	3.0	2.0	5.0	5.0	5.0	3.0	3.0	3.0	4.0	2.0	4.0	6.0	6.0	6.0	1	New York	2	55	0	0	4	10	4	4	Database Manager	5.0	2.0	3.0	2.0	4.0	4.0	2.0	5.0	3.0
579	corona_control	Coronavirus spread	3.0	3.0	5.0	5.0	3.0	3.0	3.0	5.0	2.0	2.0	2.0	7.0	1.0	3.0	3.0	5.0	5.0	5.0	3.0	4.0	2.0	5.0	4.0	3.0	7.0	7.0	6.0	1	New York	2	47	1	1	1	10	9	1	Vet	11.0	4.0	2.0	5.0	3.0	4.0	3.0	5.0	3.0
582	corona_natural_ineq	The elderly and sick are more affected	2.0	3.0	4.0	5.0	3.0	3.0	3.0	5.0	2.0	2.0	3.0	6.0	5.0	3.0	3.0	4.0	4.0	3.0	3.0	2.0	1.0	2.0	3.0	3.0	5.0	4.0	6.0	1	North Dakota	2	18	0	0	1	10	3	5	Student	8.0	3.0	2.0	3.0	3.0	2.0	1.0	4.0	2.0
583	corona_control	How the corona virus has affected the entire world	2.0	4.0	5.0	5.0	5.0	3.0	5.0	5.0	3.0	2.0	3.0	7.0	5.0	4.0	3.0	3.0	4.0	2.0	3.0	4.0	4.0	3.0	3.0	4.0	5.0	6.0	5.0	1	Utah	2	34	1	1	1	3	6	1	Analyst	9.0	4.0	2.0	5.0	3.0	1.0	1.0	5.0	2.0
584	corona_control	covid 19	4.0	4.0	4.0	4.0	4.0	4.0	4.0	4.0	4.0	3.0	3.0	7.0	7.0	5.0	5.0	5.0	5.0	5.0	3.0	5.0	5.0	5.0	5.0	5.0	7.0	1.0	3.0	1	New York	1	40	1	1	1	6	7	1	IT Manager	12.0	5.0	3.0	5.0	5.0	5.0	1.0	5.0	3.0
586	corona_natural_ineq	Corona virus	4.0	4.0	4.0	5.0	3.0	3.0	4.0	4.0	3.0	2.0	2.0	6.0	3.0	4.0	2.0	4.0	3.0	3.0	2.0	4.0	2.0	3.0	4.0	2.0	3.0	5.0	6.0	1	California	1	26	1	0	1	10	6	6	Homemaker	12.0	4.0	1.0	4.0	5.0	3.0	2.0	3.0	2.0
589	corona_natural_ineq	Uhh I can't remember	4.0	4.0	5.0	4.0	3.0	5.0	5.0	4.0	4.0	2.0	2.0	2.0	3.0	2.0	1.0	3.0	2.0	3.0	2.0	3.0	3.0	3.0	4.0	2.0	5.0	4.0	6.0	1	Arkansas	1	24	1	0	1	1	3	2	Retail employee	4.0	4.0	3.0	3.0	3.0	2.0	1.0	3.0	2.0
593	corona_class_ineq	Coronavirus affects minorities more	2.0	3.0	5.0	5.0	3.0	2.0	3.0	5.0	3.0	1.0	1.0	5.0	1.0	3.0	2.0	5.0	5.0	5.0	3.0	1.0	3.0	2.0	2.0	2.0	7.0	7.0	6.0	1	California	2	45	0	1	1	1	5	1	Office Assistant III	5.0	2.0	3.0	2.0	2.0	3.0	3.0	4.0	2.0
594	corona_control	COVID and how it’s a pandemic.	1.0	3.0	4.0	5.0	4.0	1.0	2.0	5.0	1.0	2.0	3.0	7.0	6.0	4.0	4.0	3.0	4.0	4.0	3.0	4.0	5.0	1.0	1.0	1.0	2.0	2.0	1.0	1	Illinois	2	33	1	1	3	2	4	1	Automotive	6.0	3.0	2.0	4.0	3.0	2.0	1.0	4.0	3.0
595	corona_control	This is about the current covid-19 pandemic	3.0	3.0	5.0	4.0	4.0	3.0	3.0	3.0	3.0	2.0	1.0	5.0	5.0	2.0	2.0	3.0	4.0	3.0	3.0	1.0	1.0	1.0	5.0	3.0	1.0	7.0	5.0	1	Georgia	2	55	1	1	1	2	6	2	Retail Sales	6.0	2.0	1.0	2.0	4.0	2.0	1.0	4.0	2.0
596	corona_class_ineq	Black and Hispanic populations are hardest hit by COVID19	4.0	3.0	4.0	3.0	2.0	4.0	4.0	4.0	4.0	2.0	1.0	4.0	4.0	2.0	2.0	5.0	5.0	5.0	3.0	2.0	4.0	5.0	2.0	1.0	7.0	7.0	6.0	1	North Carolina	1	38	1	1	4	9	6	1	Logistics	9.0	4.0	1.0	4.0	4.0	2.0	1.0	5.0	3.0
597	corona_class_ineq	Blacks and hispanics are affected differently by the virous.	3.0	4.0	5.0	5.0	4.0	3.0	3.0	5.0	4.0	2.0	2.0	6.0	4.0	3.0	3.0	3.0	4.0	5.0	3.0	3.0	3.0	3.0	5.0	2.0	4.0	4.0	6.0	1	New York	1	72	0	1	1	1	3	6	retired	7.0	3.0	2.0	3.0	2.0	3.0	3.0	5.0	2.0
598	corona_class_ineq	That the outbreak is higher for minorities and the poor	3.0	4.0	4.0	5.0	4.0	4.0	4.0	4.0	2.0	2.0	3.0	7.0	4.0	4.0	2.0	3.0	3.0	3.0	3.0	5.0	3.0	3.0	4.0	3.0	7.0	7.0	5.0	1	New Jersey	2	64	0	1	1	9	3	6	Retired	8.0	4.0	1.0	4.0	4.0	1.0	1.0	5.0	2.0
599	corona_class_ineq	Covid	3.0	3.0	3.0	3.0	3.0	3.0	3.0	3.0	3.0	2.0	2.0	4.0	4.0	3.0	3.0	3.0	3.0	3.0	2.0	3.0	3.0	3.0	3.0	3.0	4.0	3.0	4.0	1	Wisconsin	2	30	0	1	1	2	3	1	Program specialist	4.0	2.0	1.0	3.0	3.0	3.0	4.0	3.0	2.0
601	corona_control	Coronavirus pandemic	1.0	1.0	5.0	5.0	4.0	3.0	2.0	5.0	2.0	2.0	3.0	7.0	7.0	4.0	1.0	5.0	5.0	5.0	3.0	5.0	1.0	1.0	5.0	1.0	7.0	7.0	5.0	1	Massachusetts	2	66	0	0	1	2	7	6	Educator	7.0	2.0	1.0	3.0	3.0	3.0	1.0	5.0	2.0
605	corona_class_ineq	Blacks n hispanics infected more	3.0	2.0	4.0	5.0	3.0	3.0	2.0	3.0	2.0	2.0	2.0	7.0	7.0	3.0	3.0	1.0	2.0	3.0	2.0	3.0	1.0	3.0	3.0	3.0	1.0	1.0	1.0	1	New Jersey	2	47	1	1	1	1	3	6	Homemaker	10.0	3.0	2.0	1.0	2.0	3.0	3.0	5.0	2.0
608	corona_natural_ineq	You have be careful	2.0	4.0	5.0	5.0	4.0	2.0	3.0	5.0	2.0	2.0	1.0	7.0	3.0	3.0	3.0	3.0	3.0	2.0	3.0	4.0	4.0	3.0	4.0	2.0	1.0	5.0	1.0	1	Florida	1	76	1	0	1	2	4	6	Sales but retired	6.0	3.0	2.0	3.0	2.0	2.0	3.0	5.0	2.0
609	corona_class_ineq	Coronavirus	3.0	3.0	4.0	4.0	3.0	3.0	3.0	4.0	3.0	3.0	3.0	5.0	4.0	3.0	3.0	3.0	3.0	3.0	3.0	4.0	2.0	3.0	4.0	2.0	6.0	6.0	6.0	1	Indiana	2	72	0	0	1	1	4	6	Retired	5.0	3.0	1.0	3.0	3.0	2.0	1.0	5.0	2.0
610	corona_control	The video describes that the covid-19 spreads all over the world	2.0	4.0	5.0	4.0	4.0	3.0	4.0	4.0	3.0	3.0	3.0	7.0	5.0	4.0	3.0	4.0	4.0	4.0	3.0	4.0	5.0	4.0	5.0	5.0	6.0	6.0	6.0	1	New York	1	44	1	1	1	1	7	1	IT Manager	11.0	5.0	1.0	5.0	5.0	3.0	1.0	5.0	3.0
611	corona_class_ineq	That blacks and hispanics have and have higher chance to get Covid-19	1.0	5.0	5.0	5.0	5.0	5.0	5.0	4.0	5.0	2.0	1.0	7.0	2.0	5.0	1.0	4.0	5.0	3.0	3.0	3.0	5.0	3.0	5.0	5.0	5.0	5.0	5.0	1	Connecticut	1	43	0	0	1	2	3	4	Utility Inspector	7.0	4.0	3.0	1.0	5.0	3.0	1.0	5.0	3.0
618	corona_natural_ineq	Covid-19 affects the elderly more than any other age group.	2.0	2.0	4.0	5.0	2.0	3.0	3.0	5.0	2.0	3.0	3.0	5.0	5.0	4.0	3.0	3.0	4.0	3.0	2.0	2.0	1.0	1.0	5.0	4.0	2.0	3.0	5.0	1	California	1	57	1	0	1	4	6	2	Auditor	11.0	4.0	1.0	4.0	2.0	2.0	3.0	5.0	2.0
620	corona_control	Corona virus does not discriminate. Every one is affected	2.0	3.0	4.0	5.0	4.0	2.0	2.0	4.0	2.0	2.0	3.0	6.0	3.0	4.0	3.0	5.0	5.0	5.0	3.0	3.0	3.0	3.0	4.0	4.0	2.0	5.0	5.0	1	Minnesota	2	58	1	0	1	1	6	2	education	9.0	4.0	2.0	3.0	3.0	4.0	2.0	5.0	3.0
624	corona_class_ineq	People are losing money	3.0	4.0	3.0	4.0	3.0	4.0	4.0	5.0	4.0	2.0	1.0	6.0	4.0	3.0	2.0	5.0	4.0	5.0	3.0	3.0	3.0	4.0	3.0	4.0	4.0	4.0	6.0	1	Virginia	2	21	0	0	1	1	4	5	Student	6.0	3.0	3.0	4.0	3.0	5.0	2.0	2.0	2.0
627	corona_control	We are all susceptible	4.0	4.0	3.0	3.0	3.0	4.0	5.0	5.0	4.0	1.0	1.0	1.0	3.0	3.0	2.0	5.0	5.0	5.0	3.0	3.0	4.0	3.0	4.0	2.0	7.0	7.0	6.0	1	Washington	2	51	0	0	1	2	3	6	Disabled	1.0	1.0	1.0	2.0	2.0	3.0	2.0	4.0	2.0
629	corona_class_ineq	Not true	1.0	1.0	4.0	5.0	1.0	1.0	4.0	5.0	2.0	2.0	3.0	7.0	5.0	4.0	3.0	5.0	5.0	4.0	3.0	4.0	4.0	4.0	4.0	4.0	7.0	7.0	6.0	1	Tennessee	2	63	1	1	1	4	4	1	Manufacturer of medical products	6.0	3.0	1.0	3.0	3.0	2.0	1.0	4.0	2.0
632	corona_class_ineq	Coronavirus and other countries	5.0	4.0	3.0	4.0	3.0	3.0	3.0	4.0	4.0	2.0	2.0	1.0	1.0	2.0	1.0	4.0	5.0	4.0	3.0	5.0	5.0	5.0	5.0	5.0	7.0	7.0	6.0	1	Maine	2	34	1	0	1	10	5	1	Technical support	5.0	2.0	3.0	2.0	1.0	4.0	2.0	2.0	2.0
633	corona_class_ineq	Coronavirus is higher in minorities population	3.0	3.0	5.0	5.0	4.0	4.0	4.0	5.0	3.0	1.0	1.0	6.0	4.0	4.0	2.0	4.0	5.0	5.0	3.0	1.0	3.0	2.0	4.0	3.0	7.0	7.0	5.0	1	Texas	2	60	1	1	2	4	6	6	Retired	4.0	2.0	1.0	4.0	5.0	3.0	2.0	5.0	2.0
635	corona_natural_ineq	good it is	4.0	4.0	4.0	4.0	4.0	4.0	4.0	4.0	4.0	3.0	3.0	7.0	1.0	5.0	5.0	5.0	5.0	5.0	3.0	5.0	5.0	5.0	5.0	5.0	7.0	7.0	5.0	1	Florida	1	50	1	1	1	1	7	1	retail	10.0	5.0	3.0	5.0	5.0	1.0	1.0	5.0	3.0
639	corona_class_ineq	The different rates in infections of COVID in the US between whites and minorities	4.0	3.0	5.0	4.0	4.0	4.0	5.0	3.0	4.0	1.0	1.0	5.0	3.0	3.0	2.0	5.0	4.0	4.0	3.0	1.0	5.0	4.0	3.0	4.0	4.0	7.0	5.0	1	Georgia	1	35	0	0	1	4	4	1	Support Technician	6.0	3.0	1.0	4.0	2.0	3.0	3.0	5.0	2.0
640	corona_control	Corvid virus	2.0	2.0	4.0	4.0	3.0	2.0	3.0	4.0	3.0	2.0	3.0	6.0	4.0	2.0	3.0	3.0	4.0	4.0	3.0	3.0	2.0	3.0	4.0	2.0	5.0	6.0	5.0	1	Michigan	2	60	0	0	1	2	4	6	Retired	5.0	2.0	1.0	2.0	3.0	3.0	1.0	4.0	2.0
644	corona_natural_ineq	the virus is worse for those with compromised immune systems and the elderly.	1.0	1.0	4.0	4.0	4.0	1.0	2.0	4.0	1.0	3.0	3.0	7.0	7.0	3.0	3.0	2.0	3.0	3.0	2.0	3.0	1.0	3.0	5.0	3.0	1.0	1.0	2.0	1	Wisconsin	1	64	1	0	1	2	6	1	head chef	6.0	4.0	1.0	5.0	4.0	1.0	1.0	5.0	3.0
645	corona_class_ineq	Minority groups are being more heavily impacted by the coronavirus	3.0	3.0	3.0	3.0	3.0	2.0	4.0	3.0	2.0	2.0	2.0	4.0	5.0	3.0	3.0	4.0	5.0	5.0	2.0	1.0	4.0	2.0	3.0	5.0	5.0	5.0	4.0	1	Illinois	2	32	1	1	1	1	9	1	Physical therapist	12.0	4.0	1.0	4.0	4.0	3.0	3.0	4.0	2.0
646	corona_class_ineq	Coronavirus hit harder on lower income people and black an Hispanic	3.0	4.0	3.0	3.0	3.0	4.0	4.0	4.0	2.0	2.0	1.0	2.0	3.0	3.0	3.0	4.0	4.0	4.0	3.0	2.0	2.0	3.0	3.0	2.0	5.0	5.0	5.0	1	New York	1	48	1	1	4	10	6	1	Accounting	10.0	3.0	1.0	3.0	3.0	3.0	3.0	5.0	2.0
653	corona_natural_ineq	I don't know	3.0	3.0	3.0	3.0	3.0	3.0	3.0	3.0	3.0	2.0	2.0	4.0	4.0	3.0	3.0	3.0	3.0	3.0	2.0	3.0	3.0	3.0	3.0	3.0	4.0	4.0	5.0	1	Arkansas	1	37	1	0	1	1	2	6	Na	1.0	3.0	2.0	3.0	3.0	3.0	4.0	3.0	2.0
654	corona_control	the way the coronavirus is affecting everyone regardless of socio-economic classes	2.0	3.0	4.0	5.0	2.0	2.0	2.0	5.0	2.0	1.0	1.0	7.0	3.0	3.0	3.0	4.0	5.0	5.0	3.0	3.0	2.0	2.0	1.0	1.0	3.0	6.0	2.0	1	Texas	2	43	1	1	1	1	4	3	small bussiness owner	4.0	1.0	2.0	2.0	4.0	2.0	1.0	5.0	2.0
655	corona_natural_ineq	the covid virus is attacking the elderly worse than other groupd	5.0	5.0	3.0	3.0	3.0	1.0	5.0	3.0	5.0	1.0	1.0	4.0	1.0	3.0	1.0	5.0	3.0	5.0	3.0	1.0	1.0	1.0	1.0	1.0	7.0	7.0	6.0	1	Tennessee	1	66	0	0	1	2	5	6	retired	5.0	3.0	1.0	3.0	1.0	3.0	3.0	5.0	3.0
656	corona_control	Rjrr	3.0	4.0	3.0	3.0	2.0	3.0	4.0	5.0	2.0	2.0	2.0	4.0	4.0	1.0	3.0	5.0	3.0	4.0	2.0	3.0	3.0	3.0	3.0	2.0	3.0	5.0	3.0	1	California	2	24	0	0	1	2	7	5	Education	7.0	3.0	2.0	3.0	3.0	4.0	2.0	4.0	2.0
659	corona_class_ineq	The poor are suffering more	4.0	3.0	4.0	4.0	3.0	2.0	3.0	5.0	4.0	3.0	3.0	7.0	7.0	4.0	3.0	3.0	4.0	4.0	3.0	2.0	4.0	2.0	4.0	4.0	1.0	5.0	5.0	1	Florida	1	82	1	0	1	1	3	6	Retired	5.0	2.0	1.0	3.0	3.0	2.0	1.0	4.0	2.0
660	corona_class_ineq	How minorities are being affected much more than others with the Coronavirus	3.0	3.0	5.0	4.0	4.0	3.0	5.0	3.0	3.0	2.0	3.0	4.0	2.0	3.0	2.0	4.0	5.0	5.0	3.0	3.0	3.0	3.0	3.0	3.0	4.0	4.0	6.0	1	Texas	2	38	0	0	2	10	6	1	teacher	7.0	3.0	1.0	4.0	4.0	3.0	3.0	4.0	2.0
661	corona_natural_ineq	Regarding the deadly disease COVID-19, the elderly are more likely to suffer from complications as opposed to anyone else.	2.0	3.0	4.0	5.0	5.0	2.0	3.0	2.0	3.0	2.0	2.0	6.0	5.0	3.0	2.0	4.0	5.0	5.0	3.0	4.0	3.0	3.0	4.0	3.0	7.0	6.0	6.0	1	Texas	1	22	0	0	3	1	3	3	Freelance worker	1.0	2.0	2.0	4.0	5.0	5.0	2.0	4.0	2.0
662	corona_control	None	4.0	2.0	3.0	3.0	4.0	1.0	4.0	4.0	3.0	2.0	2.0	5.0	3.0	2.0	3.0	2.0	4.0	3.0	2.0	4.0	3.0	4.0	4.0	4.0	2.0	2.0	2.0	0	New York	2	41	1	1	5	10	3	1	chasier	10.0	4.0	3.0	2.0	3.0	4.0	2.0	2.0	1.0
663	corona_control	This was about Covid-19 and how it has spread globally.	4.0	3.0	3.0	4.0	3.0	2.0	4.0	3.0	4.0	1.0	1.0	4.0	3.0	3.0	2.0	5.0	4.0	5.0	3.0	5.0	3.0	3.0	2.0	1.0	6.0	7.0	6.0	1	South Carolina	1	40	0	0	2	1	6	3	Fitness	7.0	3.0	1.0	4.0	5.0	3.0	3.0	5.0	2.0
667	corona_control	Coronavirus	4.0	4.0	4.0	5.0	5.0	3.0	3.0	5.0	4.0	2.0	1.0	6.0	3.0	3.0	2.0	4.0	5.0	5.0	3.0	3.0	4.0	2.0	4.0	2.0	5.0	6.0	5.0	1	New York	2	70	0	0	1	5	7	6	RN	8.0	4.0	1.0	3.0	2.0	5.0	2.0	5.0	3.0
670	corona_control	About Covid-19 outbreack.	1.0	5.0	5.0	5.0	5.0	5.0	5.0	5.0	1.0	3.0	3.0	7.0	7.0	5.0	5.0	5.0	5.0	5.0	3.0	5.0	5.0	5.0	5.0	5.0	7.0	7.0	6.0	1	Illinois	1	50	1	1	1	10	7	1	Director	11.0	4.0	1.0	4.0	3.0	4.0	3.0	5.0	3.0
672	corona_control	coronavirus has affected almost every country on earth, regardless of sex, race, ethnics	3.0	3.0	5.0	5.0	4.0	3.0	3.0	4.0	2.0	3.0	3.0	6.0	6.0	3.0	3.0	2.0	2.0	2.0	2.0	3.0	3.0	3.0	5.0	4.0	1.0	4.0	5.0	1	Oklahoma	2	71	0	0	1	1	6	6	new photo-jouranalist	3.0	2.0	1.0	1.0	3.0	1.0	1.0	5.0	2.0
675	corona_natural_ineq	Coronavirus affects people with other diseases and conditions that are not respiratory	2.0	4.0	4.0	4.0	3.0	3.0	4.0	4.0	3.0	3.0	3.0	2.0	3.0	3.0	2.0	2.0	3.0	2.0	2.0	3.0	4.0	3.0	3.0	4.0	4.0	4.0	1.0	1	Colorado	2	44	1	1	1	2	5	6	Homemaker	12.0	4.0	2.0	3.0	3.0	2.0	3.0	4.0	2.0
676	corona_natural_ineq	The virus affects vulnerable populations more like the elderly and those with underlying health conditions	2.0	4.0	4.0	4.0	3.0	3.0	4.0	4.0	2.0	2.0	1.0	3.0	5.0	3.0	2.0	4.0	4.0	5.0	3.0	2.0	3.0	4.0	3.0	4.0	5.0	5.0	5.0	1	Oregon	2	26	0	0	5	10	6	5	student	7.0	3.0	1.0	4.0	3.0	3.0	3.0	3.0	3.0
678	corona_control	coronavirus	2.0	2.0	5.0	4.0	4.0	2.0	4.0	3.0	3.0	2.0	3.0	6.0	5.0	4.0	3.0	3.0	3.0	4.0	2.0	2.0	3.0	3.0	4.0	3.0	4.0	4.0	6.0	1	Colorado	2	57	1	0	1	4	4	6	retired	11.0	4.0	3.0	4.0	4.0	3.0	1.0	5.0	2.0
680	corona_control	Coronavirus and the global affect it has on the world currently.	3.0	3.0	3.0	3.0	3.0	3.0	3.0	3.0	3.0	2.0	2.0	4.0	4.0	3.0	3.0	4.0	4.0	4.0	2.0	2.0	5.0	3.0	4.0	4.0	5.0	7.0	5.0	1	New York	2	23	0	0	3	1	4	1	Supermarket	6.0	3.0	1.0	2.0	2.0	3.0	3.0	3.0	2.0
682	corona_natural_ineq	the effect of the coronavirus on the elderly and those with underlying conditions	1.0	4.0	4.0	5.0	3.0	2.0	2.0	4.0	2.0	2.0	1.0	5.0	3.0	3.0	2.0	4.0	4.0	5.0	3.0	5.0	4.0	2.0	4.0	2.0	7.0	7.0	5.0	1	South Carolina	2	58	1	0	1	10	3	6	housewife	7.0	3.0	1.0	3.0	3.0	3.0	2.0	5.0	2.0
684	corona_class_ineq	That hispanics and blacks in poor communities are the ones that are being most affected by the coronavirus pandemic finacially.	2.0	3.0	5.0	5.0	3.0	3.0	3.0	5.0	2.0	3.0	3.0	3.0	4.0	4.0	3.0	4.0	5.0	5.0	3.0	5.0	4.0	3.0	4.0	5.0	4.0	5.0	6.0	1	Texas	1	22	0	0	3	4	4	5	student	8.0	4.0	1.0	4.0	4.0	3.0	3.0	5.0	3.0
688	corona_class_ineq	blacks and hispanics are effected my coronavirus more	5.0	4.0	4.0	4.0	3.0	2.0	4.0	5.0	5.0	1.0	3.0	7.0	1.0	3.0	3.0	4.0	3.0	3.0	2.0	4.0	4.0	4.0	4.0	2.0	6.0	6.0	5.0	1	Illinois	2	56	1	1	2	9	6	6	retired	5.0	3.0	1.0	3.0	4.0	3.0	2.0	5.0	2.0
689	corona_natural_ineq	virus affects elderly more	2.0	4.0	5.0	5.0	5.0	3.0	4.0	4.0	3.0	3.0	1.0	7.0	3.0	4.0	3.0	3.0	4.0	3.0	3.0	1.0	2.0	3.0	5.0	3.0	1.0	4.0	5.0	1	Ohio	1	78	0	0	1	1	3	6	labor	6.0	3.0	1.0	3.0	3.0	3.0	2.0	5.0	2.0
690	corona_control	I can't remember	4.0	4.0	3.0	5.0	3.0	3.0	4.0	3.0	3.0	2.0	2.0	6.0	4.0	4.0	3.0	4.0	3.0	4.0	3.0	5.0	4.0	4.0	4.0	4.0	3.0	5.0	5.0	1	Virginia	1	42	1	1	1	2	7	1	Technology and information	10.0	2.0	2.0	5.0	4.0	1.0	1.0	5.0	3.0
692	corona_natural_ineq	Effects older people and peoples with underlying health conditions more	3.0	5.0	5.0	5.0	5.0	2.0	4.0	5.0	4.0	2.0	2.0	3.0	1.0	3.0	3.0	1.0	4.0	2.0	3.0	1.0	4.0	2.0	3.0	4.0	1.0	1.0	5.0	1	Texas	2	36	1	1	1	9	5	1	RN	8.0	4.0	2.0	4.0	5.0	3.0	3.0	5.0	2.0
693	corona_class_ineq	The effect covid has had on poverty	4.0	3.0	4.0	3.0	4.0	3.0	5.0	4.0	3.0	3.0	3.0	4.0	4.0	3.0	3.0	4.0	3.0	3.0	3.0	4.0	2.0	4.0	3.0	3.0	6.0	3.0	6.0	1	Indiana	2	35	1	1	1	4	5	2	Medical Assistant	7.0	3.0	1.0	3.0	4.0	3.0	3.0	3.0	3.0
694	corona_control	Carona outbreak	2.0	4.0	5.0	5.0	4.0	3.0	2.0	4.0	1.0	2.0	3.0	7.0	3.0	3.0	3.0	5.0	5.0	5.0	3.0	3.0	3.0	3.0	3.0	3.0	3.0	3.0	6.0	1	Texas	3	47	0	1	2	10	4	4	Manufacturer	2.0	1.0	3.0	1.0	4.0	4.0	2.0	5.0	3.0
697	corona_control	covid-19	3.0	4.0	2.0	3.0	4.0	3.0	3.0	4.0	2.0	2.0	1.0	5.0	3.0	3.0	4.0	3.0	4.0	3.0	3.0	3.0	4.0	4.0	3.0	2.0	6.0	5.0	5.0	0	Pennsylvania	1	36	0	0	1	2	6	6	driver	7.0	4.0	1.0	2.0	1.0	4.0	2.0	3.0	2.0
702	corona_class_ineq	Corona virus deaths	3.0	4.0	4.0	5.0	4.0	3.0	3.0	4.0	3.0	2.0	1.0	6.0	6.0	3.0	3.0	2.0	2.0	2.0	3.0	4.0	2.0	3.0	4.0	2.0	4.0	5.0	5.0	1	Montana	1	36	1	1	1	2	1	1	Farmer	4.0	2.0	2.0	3.0	2.0	3.0	1.0	4.0	2.0
703	corona_natural_ineq	Covid 19	3.0	5.0	1.0	1.0	3.0	5.0	3.0	4.0	2.0	2.0	2.0	3.0	4.0	4.0	4.0	4.0	5.0	3.0	2.0	2.0	3.0	3.0	1.0	4.0	7.0	3.0	1.0	1	Mississippi	2	24	0	0	2	4	9	6	Idk	12.0	3.0	3.0	4.0	3.0	3.0	2.0	3.0	2.0
709	corona_natural_ineq	The text was about how COVID-19 does not effect everyone equally.	4.0	5.0	4.0	5.0	3.0	1.0	4.0	5.0	2.0	2.0	2.0	7.0	1.0	3.0	1.0	5.0	4.0	5.0	3.0	3.0	4.0	5.0	5.0	1.0	7.0	7.0	6.0	1	Texas	2	22	0	0	2	2	6	5	Student	9.0	5.0	1.0	3.0	4.0	3.0	2.0	5.0	3.0
710	corona_natural_ineq	Agging? I had no sound	3.0	3.0	4.0	4.0	3.0	2.0	5.0	5.0	2.0	3.0	3.0	6.0	3.0	3.0	2.0	4.0	5.0	4.0	3.0	3.0	3.0	4.0	3.0	4.0	4.0	4.0	5.0	1	Arizona	2	58	0	0	1	1	3	6	Homemaker	4.0	2.0	2.0	2.0	3.0	4.0	2.0	5.0	2.0
714	corona_class_ineq	Low income & African Americans suffer the worst due to the Covid 19 crisis	5.0	3.0	5.0	5.0	5.0	3.0	3.0	4.0	3.0	2.0	3.0	7.0	5.0	3.0	2.0	3.0	4.0	4.0	3.0	4.0	5.0	3.0	3.0	3.0	5.0	4.0	6.0	1	Wisconsin	2	71	1	0	1	1	4	2	customer service representative	7.0	2.0	1.0	3.0	2.0	3.0	2.0	5.0	3.0
715	corona_control	covid 19 is a very harmfull in the world	4.0	4.0	4.0	4.0	4.0	4.0	4.0	4.0	4.0	3.0	2.0	2.0	2.0	4.0	4.0	2.0	2.0	3.0	2.0	5.0	5.0	5.0	5.0	5.0	2.0	2.0	5.0	1	Maryland	1	40	1	1	1	1	7	1	computer software	12.0	5.0	2.0	1.0	1.0	5.0	1.0	3.0	2.0
718	corona_control	the current gloval pandemic is bad	5.0	3.0	3.0	2.0	3.0	5.0	5.0	3.0	5.0	2.0	1.0	1.0	1.0	2.0	2.0	5.0	5.0	5.0	3.0	1.0	2.0	3.0	2.0	2.0	6.0	2.0	6.0	1	New York	1	33	1	0	3	10	7	1	finance	8.0	4.0	1.0	3.0	3.0	3.0	3.0	5.0	3.0
719	corona_natural_ineq	Not everyone is affected by Coronavirus in the same way. Some groups, such as those with heart disease, are more adversely affected than the general population.	4.0	4.0	3.0	3.0	2.0	5.0	4.0	3.0	4.0	2.0	1.0	2.0	2.0	2.0	2.0	5.0	5.0	5.0	3.0	4.0	3.0	5.0	4.0	3.0	6.0	7.0	6.0	1	Nebraska	2	33	0	0	1	1	6	1	Emergency Call Taker	5.0	3.0	1.0	4.0	4.0	5.0	3.0	5.0	3.0
720	corona_control	The effect of pandemic coronavirus spreads across the global world	4.0	5.0	4.0	4.0	5.0	5.0	5.0	5.0	4.0	3.0	3.0	1.0	5.0	1.0	3.0	4.0	4.0	5.0	3.0	5.0	5.0	4.0	3.0	5.0	7.0	4.0	6.0	1	Maryland	2	30	1	1	2	4	6	2	Healthcare	5.0	1.0	2.0	3.0	5.0	3.0	2.0	4.0	2.0
725	corona_class_ineq	Horses	3.0	2.0	5.0	4.0	2.0	3.0	4.0	3.0	3.0	2.0	1.0	4.0	3.0	1.0	3.0	3.0	3.0	5.0	1.0	3.0	4.0	3.0	4.0	2.0	3.0	4.0	5.0	1	Alabama	2	23	0	0	2	2	2	2	Part time	3.0	2.0	1.0	2.0	5.0	3.0	1.0	3.0	3.0
728	corona_control	About the global spreading of Covid-19	2.0	1.0	5.0	4.0	3.0	3.0	3.0	2.0	2.0	3.0	3.0	6.0	6.0	4.0	3.0	2.0	3.0	2.0	2.0	3.0	3.0	4.0	2.0	3.0	4.0	5.0	5.0	1	Minnesota	1	71	1	0	1	1	4	6	Retired	8.0	3.0	1.0	4.0	4.0	2.0	1.0	5.0	2.0
731	corona_control	The coronavirus (COVID-19) has spread accross the globe, a unique moment that affects all humantiy	5.0	5.0	3.0	4.0	3.0	3.0	5.0	4.0	4.0	1.0	1.0	5.0	1.0	3.0	3.0	5.0	4.0	5.0	3.0	4.0	3.0	5.0	5.0	2.0	4.0	5.0	6.0	1	New Jersey	2	29	1	0	1	10	6	1	Environmental Scientist	9.0	4.0	2.0	2.0	3.0	4.0	2.0	4.0	3.0
732	corona_natural_ineq	Older people with pre-existing conditions are more more severely impacted by COVD-19.	2.0	3.0	4.0	4.0	3.0	4.0	3.0	4.0	3.0	2.0	2.0	4.0	5.0	3.0	3.0	4.0	3.0	4.0	3.0	3.0	3.0	3.0	4.0	3.0	4.0	4.0	5.0	1	Pennsylvania	1	62	1	1	1	5	9	4	physician	12.0	4.0	2.0	3.0	3.0	3.0	2.0	5.0	3.0
733	corona_natural_ineq	Hdhxhx	1.0	1.0	1.0	1.0	1.0	1.0	1.0	1.0	1.0	3.0	2.0	7.0	7.0	1.0	1.0	1.0	1.0	1.0	1.0	3.0	3.0	3.0	4.0	4.0	7.0	4.0	5.0	1	North Carolina	2	21	0	1	2	4	3	3	Gffhj	3.0	2.0	2.0	4.0	3.0	2.0	2.0	3.0	2.0
734	corona_class_ineq	Coronavirus is hitting low income individuals harder	4.0	4.0	4.0	4.0	4.0	4.0	5.0	4.0	5.0	2.0	3.0	6.0	7.0	3.0	3.0	2.0	5.0	5.0	3.0	3.0	5.0	4.0	3.0	4.0	6.0	6.0	5.0	1	Nevada	1	31	0	1	3	2	9	1	Financial Analyst	7.0	5.0	3.0	3.0	3.0	5.0	2.0	5.0	2.0
735	corona_natural_ineq	I didn't see or hear anything.	4.0	4.0	5.0	5.0	4.0	2.0	4.0	5.0	4.0	2.0	3.0	7.0	7.0	4.0	5.0	4.0	5.0	5.0	3.0	5.0	3.0	3.0	3.0	3.0	7.0	5.0	6.0	1	California	2	28	0	1	2	10	4	4	Unemployed, home maker	1.0	1.0	1.0	4.0	5.0	3.0	2.0	4.0	3.0
738	corona_natural_ineq	The coronavirus is impacting the other early and those with underlying conditions more	3.0	4.0	4.0	2.0	4.0	4.0	4.0	4.0	4.0	2.0	1.0	2.0	2.0	2.0	2.0	5.0	5.0	5.0	3.0	4.0	4.0	5.0	4.0	1.0	6.0	7.0	6.0	1	Virginia	1	39	0	0	1	9	6	1	Software consultant	9.0	4.0	1.0	4.0	2.0	4.0	3.0	5.0	2.0
743	corona_class_ineq	LOW INCOME AND BLACKS ARE AT RISK FOR COVID 19	3.0	3.0	5.0	5.0	4.0	2.0	3.0	5.0	3.0	2.0	3.0	7.0	7.0	4.0	3.0	3.0	4.0	3.0	2.0	3.0	3.0	3.0	4.0	2.0	4.0	4.0	5.0	1	Texas	2	65	1	0	1	2	3	6		7.0	3.0	1.0	3.0	3.0	2.0	3.0	5.0	3.0
744	corona_natural_ineq	How COVID-19 disproportionately affects people. Elderly and those with underlying conditions such as diabetes or heart disease are the most affected and at high risk.	3.0	2.0	4.0	5.0	4.0	3.0	4.0	3.0	3.0	2.0	3.0	4.0	3.0	3.0	3.0	4.0	4.0	3.0	3.0	4.0	3.0	3.0	4.0	3.0	5.0	3.0	6.0	1	California	2	31	0	0	4	10	6	1	Accountant - Cash Management	8.0	3.0	1.0	4.0	4.0	3.0	3.0	2.0	2.0
746	corona_control	Coronavirus outbreak	2.0	2.0	5.0	5.0	5.0	1.0	1.0	5.0	4.0	3.0	2.0	5.0	5.0	4.0	2.0	3.0	3.0	3.0	3.0	3.0	3.0	3.0	3.0	3.0	7.0	7.0	6.0	1	Illinois	2	50	1	1	1	2	4	6	Banking	8.0	3.0	1.0	4.0	4.0	2.0	1.0	5.0	3.0
747	corona_class_ineq	Coronavirus is affecting poorer/low income individuals such as Hispanics and blacks more so than others.	3.0	2.0	5.0	4.0	4.0	4.0	4.0	3.0	1.0	1.0	2.0	2.0	3.0	3.0	3.0	4.0	5.0	5.0	3.0	3.0	4.0	2.0	2.0	4.0	7.0	5.0	6.0	1	North Carolina	2	33	1	1	1	2	6	1	Small business owner	8.0	2.0	2.0	2.0	4.0	4.0	2.0	4.0	3.0
749	corona_control	Did not see a text	3.0	3.0	3.0	3.0	3.0	3.0	3.0	3.0	3.0	2.0	2.0	4.0	4.0	3.0	3.0	2.0	2.0	2.0	2.0	3.0	3.0	3.0	3.0	3.0	3.0	4.0	2.0	1	Alabama	2	56	0	0	2	9	3	1	Painter	7.0	3.0	1.0	3.0	3.0	3.0	2.0	5.0	2.0
751	corona_control	The spread and impact of Covid 19	4.0	3.0	4.0	3.0	3.0	4.0	4.0	3.0	3.0	2.0	1.0	6.0	4.0	3.0	3.0	5.0	5.0	4.0	3.0	4.0	2.0	4.0	4.0	2.0	7.0	7.0	6.0	1	Indiana	1	70	1	0	1	1	7	6	Retired	8.0	4.0	1.0	3.0	2.0	2.0	1.0	5.0	3.0
756	corona_class_ineq	Lower income families have a higher incidence of the virus	4.0	3.0	5.0	3.0	2.0	3.0	4.0	3.0	3.0	2.0	3.0	4.0	3.0	2.0	2.0	5.0	5.0	5.0	3.0	1.0	2.0	1.0	2.0	2.0	7.0	6.0	6.0	1	Texas	2	73	0	0	1	3	4	6	Retired	2.0	1.0	1.0	2.0	2.0	4.0	1.0	3.0	3.0
769	corona_control	The Coronavirus, and how it has impacted the entire world.	4.0	2.0	5.0	4.0	4.0	3.0	4.0	4.0	4.0	2.0	3.0	4.0	3.0	2.0	2.0	5.0	5.0	5.0	3.0	2.0	1.0	3.0	3.0	3.0	7.0	7.0	6.0	1	New York	2	59	1	0	1	9	7	2	Inventory	9.0	4.0	1.0	2.0	2.0	5.0	2.0	5.0	3.0
770	corona_class_ineq	How COVID19 affects minorities more than the general population	3.0	3.0	4.0	4.0	4.0	3.0	3.0	5.0	2.0	2.0	1.0	4.0	2.0	2.0	2.0	5.0	5.0	5.0	3.0	5.0	5.0	5.0	5.0	3.0	7.0	7.0	3.0	1	Arizona	2	73	1	0	1	2	4	6	retired	6.0	2.0	1.0	1.0	1.0	4.0	2.0	5.0	3.0
773	corona_class_ineq	Corona	3.0	3.0	3.0	3.0	3.0	3.0	3.0	3.0	2.0	2.0	3.0	4.0	4.0	3.0	3.0	3.0	3.0	2.0	2.0	3.0	3.0	3.0	3.0	3.0	5.0	4.0	5.0	1	Florida	2	19	0	0	3	10	3	1	Teacher	4.0	3.0	1.0	3.0	3.0	3.0	1.0	5.0	2.0
775	corona_natural_ineq	virus	4.0	5.0	5.0	5.0	5.0	5.0	5.0	5.0	5.0	1.0	1.0	7.0	7.0	1.0	1.0	5.0	5.0	5.0	3.0	5.0	1.0	1.0	5.0	1.0	7.0	7.0	1.0	1	Illinois	2	67	1	0	1	5	6	6	teacher	7.0	3.0	1.0	3.0	1.0	1.0	2.0	5.0	1.0
776	corona_natural_ineq	Older people are more suseptible to the virus.	2.0	1.0	5.0	4.0	4.0	3.0	4.0	4.0	2.0	3.0	3.0	4.0	4.0	4.0	3.0	3.0	3.0	3.0	2.0	3.0	3.0	3.0	3.0	4.0	1.0	1.0	1.0	1	North Carolina	2	80	1	0	1	5	3	6	Retired	5.0	2.0	1.0	1.0	3.0	4.0	3.0	5.0	3.0
777	corona_class_ineq	nice	4.0	5.0	4.0	3.0	4.0	3.0	4.0	4.0	4.0	3.0	2.0	5.0	7.0	5.0	5.0	5.0	4.0	5.0	2.0	2.0	4.0	2.0	2.0	3.0	6.0	7.0	6.0	1	New York	1	31	1	1	1	4	7	1	seo	11.0	4.0	3.0	3.0	2.0	5.0	1.0	1.0	1.0
779	corona_natural_ineq	Covid 19 affecting elderly people and people with underlying diseases	2.0	3.0	4.0	4.0	3.0	2.0	2.0	3.0	2.0	3.0	3.0	7.0	5.0	3.0	3.0	4.0	4.0	4.0	2.0	3.0	2.0	2.0	3.0	3.0	7.0	7.0	6.0	1	Maine	2	40	1	1	1	2	4	1	Supervisor	8.0	3.0	1.0	4.0	4.0	3.0	1.0	3.0	2.0
781	corona_control	it was about the covid 19 virus and how it has affected the whole world	3.0	2.0	4.0	4.0	4.0	3.0	4.0	4.0	4.0	2.0	1.0	3.0	2.0	2.0	2.0	5.0	5.0	5.0	3.0	4.0	3.0	4.0	3.0	3.0	6.0	4.0	6.0	1	Michigan	2	66	1	0	1	2	3	6	retired	5.0	1.0	1.0	2.0	1.0	4.0	2.0	5.0	3.0
782	corona_class_ineq	This word is truly for corona virus	3.0	2.0	3.0	2.0	3.0	2.0	3.0	2.0	3.0	2.0	2.0	5.0	6.0	2.0	3.0	3.0	3.0	2.0	2.0	4.0	5.0	4.0	4.0	4.0	4.0	2.0	6.0	1	Wisconsin	1	60	1	1	1	2	7	1	IT	11.0	3.0	3.0	1.0	3.0	5.0	1.0	3.0	2.0
783	corona_class_ineq	covid-19 has been affecting blacks and hispanics, or in the poorer communities more so than in the upper communities. covid-19 has not been affecting people in the same way.	5.0	5.0	5.0	5.0	5.0	5.0	5.0	5.0	5.0	1.0	1.0	1.0	1.0	1.0	1.0	5.0	5.0	5.0	3.0	4.0	3.0	4.0	3.0	4.0	7.0	7.0	6.0	1	Illinois	2	23	0	0	4	9	6	1	teacher	6.0	3.0	1.0	4.0	2.0	4.0	2.0	4.0	3.0
784	corona_natural_ineq	Elderly and aging associated with rate of disease	3.0	4.0	4.0	4.0	4.0	3.0	3.0	4.0	2.0	2.0	2.0	3.0	4.0	3.0	3.0	4.0	4.0	5.0	3.0	3.0	3.0	2.0	4.0	4.0	5.0	3.0	6.0	1	Missouri	2	28	0	0	4	2	9	1	Doctor	10.0	4.0	1.0	4.0	5.0	4.0	2.0	3.0	3.0
787	corona_natural_ineq	It didn't work	3.0	4.0	4.0	4.0	3.0	2.0	4.0	5.0	2.0	1.0	2.0	5.0	3.0	4.0	2.0	3.0	4.0	4.0	2.0	4.0	4.0	3.0	3.0	1.0	6.0	5.0	1.0	1	Oklahoma	1	52	1	1	1	9	3	6	Disabled	4.0	2.0	1.0	4.0	3.0	3.0	1.0	5.0	3.0
788	corona_control	COVID 19	3.0	3.0	3.0	3.0	3.0	3.0	4.0	3.0	4.0	2.0	2.0	4.0	4.0	3.0	3.0	3.0	4.0	4.0	3.0	1.0	2.0	2.0	3.0	2.0	4.0	4.0	5.0	1	Ohio	1	69	1	0	1	2	6	2	Real Estate Agent	6.0	2.0	2.0	2.0	3.0	3.0	3.0	5.0	3.0
790	corona_control	COVID 19	3.0	4.0	4.0	4.0	5.0	3.0	3.0	3.0	2.0	2.0	1.0	5.0	6.0	4.0	3.0	3.0	3.0	1.0	2.0	4.0	3.0	3.0	3.0	1.0	5.0	5.0	6.0	1	Florida	2	24	0	0	3	10	6	1	Medical Assistant	8.0	3.0	1.0	4.0	5.0	3.0	3.0	2.0	2.0
791	corona_control	Corona virus	4.0	1.0	4.0	4.0	3.0	3.0	4.0	3.0	3.0	1.0	1.0	4.0	3.0	3.0	2.0	3.0	3.0	2.0	3.0	1.0	2.0	1.0	2.0	5.0	1.0	1.0	4.0	1	Texas	2	43	1	1	1	1	3	6	Homemaker	8.0	3.0	2.0	4.0	4.0	1.0	1.0	1.0	1.0
793	corona_natural_ineq	The elderly and people with underlying health condition conditions are significantly more at risk I'm catching the covid-19	4.0	4.0	5.0	5.0	4.0	3.0	4.0	5.0	3.0	2.0	1.0	7.0	4.0	3.0	2.0	5.0	3.0	4.0	3.0	2.0	2.0	2.0	4.0	3.0	3.0	4.0	2.0	1	Ohio	1	53	0	0	1	1	6	1	New construction and remodeling	6.0	3.0	2.0	2.0	3.0	2.0	1.0	4.0	3.0
796	corona_control	New corouna vairus.	5.0	4.0	3.0	5.0	3.0	5.0	3.0	3.0	2.0	2.0	1.0	3.0	6.0	3.0	4.0	5.0	3.0	4.0	3.0	3.0	3.0	4.0	5.0	4.0	1.0	2.0	5.0	1	New York	1	50	1	1	4	4	9	1	IT	9.0	3.0	1.0	3.0	3.0	1.0	2.0	5.0	2.0
797	corona_class_ineq	Blacks and hispanics die more.	5.0	4.0	2.0	4.0	2.0	3.0	5.0	4.0	3.0	2.0	2.0	4.0	5.0	3.0	2.0	4.0	4.0	3.0	2.0	3.0	2.0	4.0	3.0	3.0	3.0	3.0	1.0	1	Minnesota	2	18	0	0	2	1	3	5	None	6.0	2.0	2.0	2.0	4.0	4.0	2.0	2.0	2.0
798	corona_control	how covin 19 has spread around the earth	3.0	3.0	4.0	5.0	4.0	3.0	3.0	5.0	4.0	2.0	1.0	5.0	4.0	3.0	3.0	4.0	5.0	4.0	3.0	4.0	3.0	2.0	4.0	3.0	7.0	7.0	6.0	1	Indiana	1	61	1	0	1	1	4	6	retired	7.0	3.0	1.0	3.0	3.0	3.0	2.0	5.0	3.0
800	corona_natural_ineq	The older community at higher risk for the virius	2.0	3.0	3.0	2.0	3.0	3.0	3.0	3.0	3.0	2.0	2.0	4.0	5.0	4.0	4.0	2.0	2.0	3.0	2.0	3.0	3.0	3.0	3.0	3.0	5.0	4.0	2.0	1	Indiana	2	22	0	0	2	1	4	1	Mannerfactering	7.0	4.0	3.0	3.0	3.0	5.0	2.0	4.0	2.0
802	corona_natural_ineq	I don’t know goodbye suckers	4.0	5.0	2.0	3.0	3.0	1.0	1.0	4.0	1.0	1.0	2.0	7.0	5.0	3.0	5.0	4.0	1.0	3.0	1.0	1.0	4.0	5.0	3.0	3.0	5.0	6.0	5.0	1	Connecticut	2	21	0	0	1	1	5	2	Idk	5.0	3.0	3.0	4.0	2.0	3.0	3.0	4.0	2.0
804	corona_control	The covid 19 virus has affected the whole globe	4.0	3.0	3.0	3.0	3.0	4.0	4.0	4.0	3.0	1.0	1.0	3.0	2.0	3.0	2.0	5.0	5.0	5.0	3.0	5.0	4.0	5.0	5.0	3.0	6.0	6.0	5.0	1	Illinois	1	66	1	0	1	1	8	1	Nonprofit	7.0	4.0	1.0	3.0	2.0	3.0	2.0	5.0	3.0
808	corona_class_ineq	How covid is affecting low income families	4.0	2.0	3.0	3.0	2.0	3.0	3.0	2.0	1.0	2.0	3.0	6.0	1.0	2.0	1.0	4.0	5.0	3.0	3.0	3.0	5.0	2.0	1.0	1.0	7.0	4.0	6.0	1	Ohio	2	24	0	1	1	10	3	4	Unemployed	5.0	2.0	1.0	2.0	3.0	3.0	3.0	1.0	1.0
810	corona_natural_ineq	How the krone virus affects the elderly and people with underlying conditions more than it would affect a healthy child	1.0	1.0	5.0	5.0	4.0	2.0	2.0	4.0	1.0	3.0	3.0	6.0	6.0	5.0	3.0	2.0	5.0	5.0	2.0	1.0	4.0	4.0	5.0	2.0	2.0	5.0	2.0	1	Montana	2	45	0	1	1	10	4	3	Landscaper/construction/personal services	5.0	3.0	1.0	5.0	5.0	2.0	1.0	5.0	2.0
812	corona_control	wow	4.0	1.0	4.0	5.0	3.0	2.0	3.0	3.0	1.0	3.0	3.0	7.0	4.0	5.0	4.0	3.0	3.0	3.0	2.0	3.0	3.0	3.0	3.0	3.0	4.0	5.0	4.0	1	North Carolina	2	49	1	1	3	4	4	1	buyer	5.0	3.0	2.0	2.0	4.0	1.0	1.0	5.0	3.0
814	corona_control	COVID-19 Breakout	2.0	4.0	2.0	2.0	4.0	4.0	3.0	4.0	2.0	2.0	2.0	6.0	3.0	3.0	2.0	3.0	4.0	4.0	2.0	3.0	5.0	3.0	4.0	2.0	5.0	5.0	4.0	1	Florida	2	21	0	0	3	10	4	5	School	5.0	2.0	1.0	5.0	3.0	4.0	2.0	2.0	1.0
815	corona_class_ineq	Minorities are more affect by covid 19	5.0	1.0	4.0	2.0	4.0	5.0	1.0	1.0	4.0	1.0	1.0	1.0	7.0	2.0	1.0	5.0	4.0	4.0	2.0	1.0	5.0	1.0	3.0	1.0	7.0	7.0	6.0	1	Virginia	2	35	0	0	2	10	6	4	Unemployed	1.0	1.0	1.0	1.0	1.0	5.0	4.0	5.0	3.0
816	corona_control	COVID-19 and how it's spread around the world	1.0	2.0	3.0	3.0	3.0	2.0	2.0	3.0	2.0	2.0	2.0	4.0	4.0	3.0	2.0	3.0	3.0	3.0	2.0	3.0	3.0	3.0	3.0	3.0	4.0	4.0	6.0	1	Pennsylvania	2	41	1	1	1	10	2	6	Homemaker	1.0	2.0	1.0	3.0	3.0	3.0	4.0	1.0	2.0
817	corona_control	The fact that this new virus is among one of the few that has affected such a large number	3.0	5.0	5.0	5.0	3.0	3.0	4.0	3.0	5.0	3.0	2.0	4.0	7.0	3.0	3.0	3.0	3.0	3.0	2.0	1.0	5.0	2.0	2.0	3.0	3.0	4.0	5.0	1	Alaska	2	20	0	1	5	6	4	1	cashier	9.0	3.0	1.0	3.0	4.0	3.0	2.0	3.0	3.0
819	corona_control	Coronavirus spreading throughout the whole world	3.0	3.0	5.0	5.0	4.0	3.0	3.0	4.0	3.0	3.0	3.0	5.0	6.0	3.0	3.0	3.0	3.0	2.0	3.0	3.0	2.0	3.0	2.0	3.0	3.0	4.0	5.0	1	South Carolina	1	65	1	0	1	1	6	6	Caretaker for my mom	8.0	3.0	1.0	3.0	3.0	2.0	1.0	5.0	3.0
822	corona_class_ineq	Minorities affected by coronavirus	4.0	4.0	4.0	4.0	4.0	4.0	5.0	4.0	3.0	2.0	1.0	5.0	2.0	3.0	2.0	4.0	4.0	5.0	3.0	4.0	2.0	3.0	3.0	1.0	3.0	4.0	5.0	1	Florida	2	25	1	0	1	10	4	1	State employee	7.0	4.0	1.0	5.0	5.0	3.0	1.0	2.0	2.0
823	corona_class_ineq	Population control	3.0	4.0	4.0	5.0	2.0	3.0	2.0	3.0	4.0	2.0	3.0	6.0	6.0	3.0	2.0	3.0	3.0	4.0	2.0	2.0	3.0	4.0	3.0	4.0	3.0	3.0	3.0	1	Arizona	1	47	0	0	2	2	3	6	Poop	1.0	3.0	3.0	3.0	2.0	5.0	1.0	3.0	1.0
825	corona_natural_ineq	The elderly and peopl with underlying medical diseases have been affected by covid19	3.0	3.0	5.0	5.0	4.0	4.0	3.0	5.0	2.0	2.0	2.0	7.0	4.0	3.0	2.0	5.0	5.0	5.0	3.0	1.0	2.0	1.0	5.0	1.0	4.0	4.0	2.0	1	Maine	2	74	0	0	1	1	7	6	Retired	8.0	4.0	1.0	1.0	1.0	3.0	3.0	3.0	3.0
827	corona_control	The corona virus is a global pandemic that is affecting most of the world	3.0	2.0	5.0	5.0	5.0	3.0	4.0	4.0	1.0	2.0	3.0	7.0	3.0	3.0	2.0	4.0	5.0	4.0	3.0	3.0	2.0	2.0	4.0	4.0	5.0	5.0	6.0	1	New Jersey	2	20	0	0	1	2	4	5	Full time student	11.0	3.0	1.0	4.0	3.0	3.0	2.0	4.0	2.0
829	corona_control	Covid19 has spread to almost every country on earth regardless of race age or background	2.0	4.0	3.0	3.0	4.0	1.0	3.0	5.0	3.0	2.0	1.0	5.0	2.0	3.0	2.0	3.0	4.0	4.0	3.0	1.0	1.0	4.0	5.0	3.0	2.0	7.0	5.0	1	Arizona	2	56	1	1	1	1	7	1	Associate Counselor for a non profit	11.0	5.0	1.0	5.0	5.0	3.0	3.0	5.0	3.0
833	corona_control	The outbreak of the Corona Virus and its impact on the entire world.	3.0	4.0	4.0	5.0	4.0	3.0	3.0	4.0	3.0	2.0	1.0	7.0	3.0	1.0	1.0	5.0	5.0	5.0	3.0	4.0	1.0	4.0	2.0	2.0	7.0	7.0	6.0	1	Mississippi	2	60	0	1	1	1	4	1	landscape	5.0	2.0	2.0	2.0	4.0	3.0	1.0	5.0	2.0
834	corona_class_ineq	Outbreak and how it affected people	3.0	3.0	4.0	4.0	4.0	4.0	3.0	4.0	3.0	2.0	2.0	6.0	3.0	1.0	1.0	4.0	3.0	4.0	3.0	3.0	4.0	3.0	3.0	3.0	4.0	4.0	6.0	1	Alabama	2	34	0	1	1	9	6	1	Hospitality	7.0	3.0	1.0	4.0	4.0	3.0	4.0	5.0	2.0
836	corona_control	The global impact of the covid-19 outbreak.	2.0	2.0	5.0	5.0	3.0	3.0	4.0	4.0	2.0	3.0	3.0	6.0	3.0	4.0	3.0	3.0	5.0	5.0	3.0	3.0	1.0	2.0	3.0	2.0	1.0	1.0	2.0	1	Tennessee	2	29	1	1	1	1	4	6	Homemaker	8.0	3.0	2.0	4.0	4.0	2.0	1.0	4.0	2.0
838	corona_natural_ineq	coronvirus is dangerious so protect yourself	5.0	5.0	5.0	5.0	5.0	5.0	5.0	5.0	5.0	2.0	2.0	7.0	1.0	5.0	5.0	5.0	5.0	5.0	3.0	5.0	5.0	5.0	5.0	5.0	4.0	5.0	6.0	1	Texas	1	32	1	1	2	2	7	1	I.T.	9.0	3.0	3.0	1.0	1.0	1.0	2.0	5.0	3.0
839	corona_class_ineq	Covid 19 effects everyone diffrent. Rich or poor the number of deaths affects minorities black or Hispanic more.	3.0	3.0	4.0	5.0	4.0	3.0	4.0	4.0	3.0	3.0	3.0	7.0	1.0	5.0	4.0	3.0	5.0	4.0	2.0	2.0	3.0	3.0	2.0	5.0	4.0	3.0	6.0	1	California	1	31	0	0	3	2	6	4	Manufacturing	6.0	3.0	3.0	5.0	5.0	3.0	2.0	5.0	3.0
841	corona_class_ineq	na	1.0	3.0	3.0	2.0	3.0	2.0	5.0	2.0	2.0	1.0	2.0	5.0	3.0	3.0	3.0	4.0	4.0	5.0	2.0	1.0	4.0	2.0	3.0	4.0	4.0	6.0	1.0	1	Texas	2	37	0	1	1	10	5	1	na	7.0	3.0	2.0	3.0	3.0	3.0	4.0	3.0	2.0
843	corona_class_ineq	Conspricy	5.0	4.0	4.0	4.0	4.0	4.0	4.0	4.0	4.0	1.0	1.0	1.0	1.0	1.0	1.0	5.0	5.0	5.0	3.0	4.0	1.0	2.0	4.0	1.0	7.0	5.0	6.0	1	Georgia	1	60	0	0	2	4	4	6	Disability	4.0	1.0	3.0	3.0	4.0	3.0	2.0	1.0	1.0
844	corona_natural_ineq	It was about the COVID19 pandemic	4.0	3.0	5.0	5.0	5.0	5.0	4.0	3.0	3.0	3.0	3.0	5.0	4.0	3.0	4.0	1.0	3.0	2.0	2.0	2.0	3.0	2.0	2.0	3.0	1.0	1.0	1.0	1	Connecticut	1	37	1	1	1	1	7	1	executive	9.0	4.0	1.0	4.0	4.0	2.0	1.0	5.0	3.0
848	corona_natural_ineq	Sad	3.0	3.0	4.0	4.0	4.0	2.0	3.0	3.0	3.0	2.0	2.0	6.0	4.0	3.0	3.0	4.0	4.0	4.0	3.0	4.0	5.0	4.0	4.0	4.0	5.0	5.0	5.0	1	Pennsylvania	2	32	0	1	1	2	6	1	Supports coordinator	5.0	3.0	1.0	4.0	4.0	3.0	1.0	4.0	3.0
851	corona_class_ineq	Minorities are disproportionately impacted by COVID19	4.0	3.0	2.0	2.0	3.0	1.0	4.0	5.0	4.0	2.0	3.0	1.0	1.0	2.0	2.0	5.0	5.0	5.0	3.0	5.0	4.0	4.0	5.0	3.0	7.0	7.0	6.0	1	Minnesota	1	42	1	1	1	9	7	1	Education Professional	8.0	4.0	1.0	2.0	2.0	4.0	2.0	5.0	3.0
852	corona_class_ineq	How coronavirus is mostly affecting the poor	4.0	4.0	3.0	5.0	4.0	3.0	4.0	3.0	2.0	1.0	3.0	5.0	7.0	4.0	2.0	4.0	3.0	1.0	1.0	2.0	5.0	4.0	3.0	3.0	7.0	6.0	4.0	1	Michigan	1	21	0	0	2	2	6	1	Music	10.0	3.0	3.0	3.0	1.0	3.0	2.0	3.0	1.0
853	corona_control	covid19	3.0	2.0	3.0	4.0	3.0	3.0	3.0	3.0	2.0	3.0	3.0	4.0	4.0	3.0	2.0	3.0	3.0	3.0	3.0	2.0	2.0	2.0	3.0	3.0	5.0	6.0	3.0	1	Texas	1	52	0	0	1	10	3	4	maintenance	2.0	2.0	3.0	1.0	2.0	5.0	4.0	1.0	2.0
854	corona_natural_ineq	COVID 19 is effecting the elderly population	5.0	4.0	5.0	5.0	4.0	4.0	5.0	5.0	5.0	2.0	3.0	2.0	6.0	3.0	3.0	4.0	4.0	4.0	3.0	3.0	2.0	3.0	3.0	4.0	4.0	4.0	5.0	1	North Carolina	2	63	1	0	1	2	3	1	Administration	7.0	2.0	1.0	4.0	2.0	3.0	3.0	5.0	2.0
856	corona_control	about covid 19 spreading worldwide and affecting anyone no matter age or racial background	2.0	3.0	4.0	5.0	3.0	2.0	5.0	5.0	3.0	2.0	2.0	4.0	3.0	2.0	2.0	4.0	4.0	5.0	2.0	4.0	2.0	2.0	3.0	3.0	5.0	4.0	6.0	1	Texas	2	25	1	1	2	1	6	1	market manager	6.0	3.0	2.0	5.0	4.0	2.0	1.0	3.0	3.0
857	corona_natural_ineq	Certain people are being affected by the coronavirus more than others.	3.0	3.0	5.0	5.0	4.0	3.0	4.0	3.0	4.0	3.0	3.0	5.0	6.0	3.0	3.0	2.0	2.0	1.0	2.0	2.0	1.0	2.0	1.0	2.0	1.0	1.0	2.0	1	Pennsylvania	2	25	0	0	1	4	3	2	Inventory Auditor	7.0	4.0	1.0	3.0	2.0	1.0	1.0	4.0	2.0
858	corona_class_ineq	covid 19	5.0	5.0	4.0	5.0	4.0	4.0	4.0	5.0	5.0	3.0	3.0	7.0	4.0	4.0	4.0	4.0	3.0	4.0	1.0	5.0	5.0	5.0	5.0	4.0	7.0	5.0	5.0	1	New York	1	39	1	1	1	5	7	1	finance	10.0	3.0	1.0	5.0	5.0	1.0	1.0	5.0	3.0
861	corona_class_ineq	The virus is affecting minority in different ways.	2.0	3.0	4.0	4.0	3.0	2.0	3.0	3.0	3.0	2.0	3.0	7.0	4.0	4.0	1.0	3.0	5.0	5.0	3.0	4.0	4.0	3.0	4.0	4.0	6.0	6.0	6.0	1	Oklahoma	2	56	0	0	1	4	4	4	Retail	1.0	1.0	3.0	1.0	4.0	3.0	2.0	5.0	3.0
864	corona_class_ineq	The virus affect more black and Hispanics causing more deaths in there race	2.0	3.0	4.0	5.0	4.0	4.0	4.0	4.0	2.0	2.0	3.0	4.0	4.0	2.0	2.0	1.0	3.0	1.0	3.0	5.0	4.0	1.0	3.0	1.0	7.0	7.0	6.0	1	North Carolina	2	49	1	0	1	1	4	6	Disabled	2.0	1.0	1.0	2.0	2.0	3.0	3.0	4.0	2.0
865	corona_control	sex	4.0	4.0	4.0	4.0	4.0	4.0	4.0	5.0	4.0	2.0	3.0	6.0	1.0	4.0	3.0	4.0	5.0	4.0	3.0	4.0	4.0	4.0	5.0	5.0	6.0	5.0	6.0	1	New York	1	41	1	1	1	4	7	1	Owner	11.0	4.0	2.0	5.0	4.0	1.0	2.0	5.0	3.0
868	corona_control	Global pandamic Covid-19	1.0	4.0	3.0	4.0	4.0	3.0	2.0	4.0	3.0	2.0	3.0	7.0	2.0	3.0	4.0	3.0	4.0	4.0	3.0	1.0	1.0	5.0	4.0	4.0	6.0	7.0	5.0	1	New Jersey	1	75	1	0	1	2	4	6	RETIRED	7.0	2.0	1.0	4.0	4.0	2.0	3.0	4.0	2.0
881	corona_natural_ineq	Covid and the elderly	3.0	3.0	4.0	4.0	3.0	4.0	3.0	5.0	2.0	2.0	3.0	5.0	3.0	4.0	3.0	2.0	3.0	3.0	3.0	2.0	2.0	1.0	2.0	1.0	1.0	4.0	1.0	1	New York	1	33	0	0	1	2	7	1	Government	9.0	4.0	1.0	4.0	3.0	2.0	1.0	5.0	2.0
883	corona_control	Global breakdown	4.0	4.0	3.0	3.0	4.0	4.0	3.0	3.0	2.0	2.0	2.0	4.0	3.0	2.0	3.0	3.0	2.0	3.0	2.0	2.0	3.0	4.0	3.0	5.0	3.0	3.0	2.0	1	West Virginia	2	40	1	1	1	2	3	4	Homemaker	4.0	3.0	1.0	3.0	4.0	3.0	3.0	3.0	2.0
888	corona_control	The coronavirus has spread	2.0	3.0	5.0	4.0	4.0	2.0	3.0	4.0	4.0	2.0	2.0	3.0	4.0	4.0	3.0	2.0	3.0	2.0	2.0	3.0	3.0	1.0	1.0	3.0	1.0	4.0	1.0	1	Texas	2	41	1	0	1	4	3	6	Na	11.0	3.0	2.0	4.0	4.0	1.0	3.0	5.0	2.0
890	corona_natural_ineq	It was saying that people with pre existing health conditions are more likely affected by COVID	3.0	3.0	5.0	5.0	4.0	4.0	3.0	4.0	3.0	2.0	2.0	5.0	4.0	5.0	3.0	4.0	3.0	3.0	3.0	3.0	3.0	2.0	2.0	3.0	5.0	3.0	4.0	1	Massachusetts	2	24	0	1	1	2	6	2	Nanny	11.0	4.0	2.0	5.0	5.0	3.0	3.0	3.0	3.0
891	corona_class_ineq	minorities disproportionately impacted by the corona virus	4.0	4.0	3.0	4.0	5.0	1.0	4.0	4.0	3.0	1.0	1.0	2.0	4.0	2.0	3.0	5.0	5.0	4.0	3.0	4.0	4.0	5.0	2.0	2.0	7.0	7.0	6.0	1	Maryland	1	65	1	0	1	5	6	3	editor/writer	12.0	5.0	1.0	4.0	2.0	4.0	2.0	5.0	3.0
892	corona_control	Coronavirus spreading to every country in the world	5.0	1.0	4.0	4.0	4.0	2.0	4.0	3.0	1.0	3.0	1.0	4.0	5.0	2.0	2.0	5.0	5.0	5.0	3.0	5.0	5.0	1.0	1.0	3.0	7.0	7.0	5.0	1	Illinois	2	27	0	0	1	2	2	4	Dental hygienist	6.0	2.0	1.0	1.0	1.0	3.0	2.0	4.0	3.0
893	corona_class_ineq	this video was about minorities being disproportionally affected by covid 19	2.0	1.0	5.0	5.0	5.0	1.0	4.0	5.0	4.0	1.0	3.0	6.0	4.0	3.0	2.0	5.0	5.0	5.0	3.0	4.0	5.0	4.0	3.0	5.0	7.0	7.0	6.0	1	Alabama	1	26	1	1	1	1	3	3	Skilled Trades Laborer	8.0	2.0	2.0	3.0	4.0	3.0	1.0	5.0	2.0
894	corona_class_ineq	Blacks and Hispanics have higher percentages of their people with the virus.	1.0	2.0	4.0	4.0	3.0	1.0	2.0	4.0	1.0	2.0	3.0	6.0	1.0	4.0	2.0	2.0	4.0	4.0	3.0	3.0	3.0	3.0	3.0	1.0	7.0	7.0	6.0	1	Nevada	2	70	1	0	1	10	3	6	Retired	11.0	4.0	1.0	3.0	3.0	3.0	2.0	5.0	3.0
895	corona_natural_ineq	The most vulnerable	5.0	5.0	5.0	4.0	3.0	3.0	5.0	5.0	3.0	1.0	1.0	5.0	4.0	2.0	2.0	5.0	3.0	5.0	3.0	3.0	3.0	4.0	4.0	4.0	3.0	5.0	2.0	1	Pennsylvania	1	72	1	0	1	4	6	3	Small business owner	8.0	3.0	1.0	1.0	1.0	3.0	3.0	4.0	1.0
897	corona_control	Covid-19 has affected the world, no matter what race,sex, or culture.	1.0	2.0	4.0	4.0	3.0	2.0	2.0	5.0	2.0	2.0	2.0	5.0	1.0	3.0	2.0	3.0	5.0	3.0	3.0	4.0	4.0	3.0	4.0	2.0	4.0	4.0	5.0	1	Illinois	2	24	0	1	1	2	5	2	Waitress	8.0	2.0	2.0	2.0	4.0	3.0	3.0	4.0	2.0
899	corona_class_ineq	How the corona virus is effecting different types of people more than others.	2.0	2.0	5.0	4.0	3.0	1.0	2.0	4.0	2.0	2.0	3.0	5.0	4.0	3.0	1.0	4.0	5.0	4.0	3.0	2.0	4.0	4.0	4.0	3.0	7.0	6.0	3.0	1	Ohio	2	18	0	0	1	1	3	5	Student	5.0	3.0	1.0	3.0	3.0	3.0	3.0	3.0	2.0
900	corona_control	Coronavirus and how it’s impacted the world.	1.0	1.0	3.0	5.0	3.0	1.0	3.0	3.0	1.0	3.0	3.0	7.0	3.0	3.0	3.0	4.0	4.0	2.0	2.0	3.0	4.0	2.0	4.0	4.0	3.0	4.0	5.0	1	Indiana	2	18	0	0	2	10	4	2	Cashier	7.0	3.0	1.0	2.0	4.0	4.0	2.0	4.0	2.0
903	corona_control	The coronavirus	4.0	4.0	5.0	5.0	4.0	5.0	4.0	4.0	3.0	2.0	3.0	4.0	4.0	4.0	3.0	3.0	3.0	3.0	3.0	2.0	2.0	3.0	2.0	2.0	2.0	2.0	2.0	1	California	2	49	1	0	1	10	5	4	Unemployed	6.0	2.0	1.0	3.0	3.0	3.0	4.0	4.0	3.0
904	corona_control	COVID-19 is spreading all across the world to every walk of life.	2.0	4.0	4.0	4.0	3.0	3.0	3.0	4.0	4.0	2.0	3.0	3.0	3.0	3.0	2.0	4.0	5.0	5.0	3.0	2.0	4.0	4.0	5.0	3.0	5.0	6.0	5.0	1	Pennsylvania	2	58	1	0	1	1	5	6	retired state employee	7.0	4.0	1.0	4.0	3.0	4.0	2.0	5.0	3.0
906	corona_natural_ineq	we	2.0	3.0	3.0	1.0	2.0	2.0	3.0	3.0	2.0	2.0	2.0	1.0	1.0	4.0	4.0	1.0	3.0	4.0	3.0	3.0	3.0	4.0	3.0	2.0	3.0	4.0	4.0	1	Alabama	2	22	0	1	4	4	3	4	h	1.0	3.0	3.0	4.0	2.0	2.0	3.0	4.0	1.0
909	corona_control	Coronavirus pandemic	2.0	3.0	5.0	5.0	4.0	3.0	3.0	3.0	1.0	3.0	2.0	7.0	7.0	2.0	3.0	1.0	3.0	2.0	1.0	2.0	3.0	3.0	2.0	1.0	1.0	4.0	1.0	1	North Carolina	2	50	0	0	1	1	4	6	Disabled	5.0	2.0	2.0	4.0	4.0	1.0	1.0	5.0	2.0
911	corona_natural_ineq	Risks	4.0	4.0	4.0	4.0	4.0	4.0	4.0	4.0	4.0	3.0	2.0	3.0	4.0	3.0	3.0	4.0	4.0	4.0	3.0	4.0	4.0	4.0	5.0	4.0	7.0	7.0	5.0	1	California	2	42	1	1	3	4	3	2	Day care	7.0	3.0	1.0	5.0	5.0	1.0	1.0	4.0	2.0
912	corona_class_ineq	Covid	2.0	2.0	5.0	4.0	3.0	2.0	5.0	5.0	3.0	3.0	3.0	7.0	6.0	3.0	3.0	3.0	5.0	3.0	1.0	1.0	2.0	2.0	5.0	5.0	1.0	1.0	3.0	1	Pennsylvania	2	53	1	1	1	4	7	1	Heathcare	7.0	3.0	1.0	3.0	3.0	3.0	3.0	3.0	3.0
913	corona_class_ineq	Like	2.0	2.0	4.0	1.0	1.0	3.0	4.0	4.0	4.0	1.0	2.0	5.0	3.0	3.0	2.0	4.0	2.0	3.0	2.0	2.0	4.0	3.0	3.0	2.0	4.0	4.0	6.0	1	Ohio	2	32	0	1	2	2	3	1	No	4.0	4.0	3.0	3.0	2.0	4.0	1.0	2.0	1.0
914	corona_class_ineq	Disease affects poor people and Spanish Origins more than others	4.0	3.0	5.0	5.0	4.0	3.0	4.0	4.0	1.0	3.0	3.0	7.0	7.0	4.0	4.0	1.0	2.0	1.0	1.0	1.0	1.0	1.0	1.0	4.0	1.0	5.0	1.0	1	Georgia	2	67	1	0	1	2	6	6	Retired	7.0	4.0	2.0	4.0	2.0	2.0	3.0	5.0	2.0
915	corona_control	The unusual impact the virus and epidemic has had on the world.	4.0	2.0	5.0	5.0	3.0	3.0	4.0	5.0	3.0	3.0	3.0	5.0	6.0	3.0	2.0	3.0	3.0	3.0	3.0	3.0	3.0	1.0	2.0	2.0	4.0	6.0	2.0	1	Pennsylvania	1	67	1	0	1	1	6	6	Retired	7.0	3.0	1.0	3.0	3.0	2.0	1.0	5.0	2.0
917	corona_natural_ineq	I am not affected by virus	3.0	2.0	4.0	3.0	2.0	2.0	2.0	4.0	2.0	2.0	2.0	4.0	5.0	3.0	3.0	4.0	2.0	3.0	2.0	3.0	3.0	2.0	3.0	2.0	3.0	7.0	3.0	1	California	2	28	0	1	3	3	4	3	It consultant	10.0	4.0	3.0	3.0	3.0	3.0	2.0	3.0	1.0
918	corona_control	About the coronavirus	3.0	3.0	5.0	5.0	4.0	3.0	3.0	4.0	2.0	2.0	2.0	4.0	2.0	4.0	2.0	4.0	5.0	4.0	3.0	5.0	4.0	4.0	3.0	4.0	7.0	5.0	6.0	1	Illinois	2	26	0	0	1	1	6	1	Hospitality	7.0	3.0	1.0	2.0	3.0	3.0	2.0	4.0	2.0
919	corona_natural_ineq	Covid 19 outbreak is disproportionately affecting elderly and people with underlying health conditions.	3.0	4.0	5.0	5.0	3.0	2.0	3.0	5.0	2.0	2.0	1.0	5.0	3.0	3.0	3.0	4.0	5.0	4.0	2.0	3.0	3.0	3.0	4.0	3.0	2.0	4.0	3.0	1	Oregon	2	40	1	1	1	1	6	2	Civil engineee	11.0	4.0	1.0	4.0	3.0	2.0	3.0	3.0	3.0
920	corona_control	The virus has spread in every country in the world	4.0	4.0	5.0	4.0	4.0	4.0	4.0	5.0	2.0	3.0	3.0	7.0	2.0	3.0	2.0	4.0	5.0	4.0	3.0	1.0	2.0	1.0	3.0	2.0	7.0	7.0	6.0	1	Indiana	2	65	1	0	1	2	3	6	Restaurant Manager	7.0	2.0	1.0	2.0	2.0	3.0	2.0	5.0	3.0
922	corona_control	Habla hacer a del corona virus y su modo de propagación	1.0	5.0	4.0	4.0	3.0	2.0	5.0	4.0	4.0	2.0	1.0	4.0	4.0	5.0	5.0	2.0	2.0	1.0	2.0	1.0	4.0	1.0	4.0	4.0	3.0	3.0	6.0	1	Pennsylvania	2	32	1	1	3	1	6	4	18079	6.0	2.0	1.0	4.0	5.0	4.0	1.0	5.0	2.0
926	corona_class_ineq	Inequality in the impact on different socioeconomic groups from COVID-19.	3.0	2.0	5.0	5.0	4.0	2.0	3.0	3.0	2.0	2.0	2.0	6.0	3.0	2.0	3.0	4.0	5.0	5.0	3.0	4.0	4.0	4.0	4.0	3.0	5.0	6.0	5.0	1	Massachusetts	2	65	1	0	1	9	4	6		4.0	2.0	1.0	3.0	3.0	3.0	3.0	5.0	3.0
930	corona_control	The COVID-19 virus	2.0	1.0	5.0	5.0	4.0	1.0	3.0	4.0	2.0	2.0	3.0	7.0	7.0	3.0	3.0	3.0	3.0	3.0	2.0	3.0	2.0	3.0	3.0	2.0	3.0	5.0	2.0	1	Indiana	2	62	1	0	1	1	3	6	Retired from 30 years at General Electric	7.0	3.0	1.0	3.0	1.0	2.0	1.0	5.0	1.0
931	corona_natural_ineq	COVID 19	4.0	3.0	3.0	4.0	4.0	5.0	4.0	4.0	4.0	1.0	2.0	5.0	6.0	4.0	4.0	4.0	5.0	4.0	1.0	5.0	5.0	4.0	3.0	4.0	5.0	5.0	2.0	1	New York	1	41	1	1	1	2	7	1	it manager	12.0	3.0	1.0	2.0	2.0	3.0	1.0	5.0	3.0
932	corona_natural_ineq	At risk peoles	1.0	3.0	3.0	5.0	4.0	3.0	3.0	4.0	1.0	2.0	2.0	5.0	6.0	3.0	4.0	2.0	3.0	2.0	2.0	1.0	1.0	4.0	3.0	1.0	2.0	2.0	1.0	1	Connecticut	1	60	1	0	1	10	5	1	Waste water operator	9.0	4.0	1.0	2.0	2.0	1.0	1.0	5.0	2.0
934	corona_class_ineq	Low income,Hispanic, and black Americans are deeply impacted by Covid-19. More so than any others.	1.0	1.0	5.0	5.0	4.0	1.0	3.0	5.0	1.0	3.0	3.0	5.0	3.0	4.0	2.0	5.0	5.0	5.0	3.0	1.0	3.0	1.0	5.0	1.0	4.0	5.0	5.0	1	Missouri	2	43	0	1	1	4	4	1	Aisstant Property Manager	7.0	3.0	1.0	2.0	2.0	3.0	1.0	1.0	3.0
936	corona_natural_ineq	The elderly have been affected more by covid19 than other age groups	1.0	2.0	4.0	4.0	2.0	2.0	2.0	4.0	1.0	3.0	3.0	6.0	4.0	3.0	3.0	3.0	3.0	3.0	3.0	4.0	3.0	3.0	3.0	3.0	4.0	4.0	5.0	1	Virginia	2	29	1	1	1	10	3	6	SAHM	10.0	4.0	2.0	5.0	5.0	3.0	2.0	3.0	3.0
937	corona_natural_ineq	How covid 19 is not affecting everyone the same.not even she groups	4.0	5.0	3.0	3.0	4.0	2.0	4.0	5.0	4.0	1.0	3.0	3.0	1.0	3.0	1.0	5.0	5.0	5.0	3.0	1.0	5.0	4.0	4.0	3.0	7.0	7.0	5.0	1	Utah	2	32	0	1	1	4	5	5	Full time	3.0	1.0	2.0	3.0	4.0	3.0	3.0	4.0	3.0
939	corona_control	The novel corona virus and it’s impact	1.0	2.0	5.0	4.0	3.0	2.0	3.0	4.0	1.0	2.0	1.0	4.0	3.0	2.0	3.0	5.0	5.0	5.0	3.0	3.0	5.0	5.0	3.0	5.0	6.0	5.0	5.0	1	Maryland	1	37	0	1	1	5	4	1	Construction	7.0	2.0	3.0	2.0	2.0	2.0	2.0	4.0	2.0
940	corona_control	It was about how Clovid 19 has been affecting our lives.	4.0	3.0	2.0	3.0	3.0	3.0	2.0	2.0	2.0	2.0	3.0	1.0	7.0	3.0	2.0	3.0	3.0	5.0	3.0	3.0	3.0	3.0	3.0	3.0	1.0	1.0	5.0	1	Indiana	2	36	0	0	1	9	4	3	Baking business	3.0	3.0	3.0	3.0	3.0	5.0	1.0	4.0	2.0
943	corona_class_ineq	The covid 19 and how it affects Groups differently	3.0	3.0	5.0	5.0	5.0	3.0	4.0	4.0	2.0	2.0	3.0	6.0	4.0	2.0	2.0	5.0	5.0	5.0	3.0	4.0	3.0	3.0	3.0	3.0	6.0	5.0	5.0	1	Alabama	1	46	0	0	2	1	9	1	Doctor	12.0	1.0	1.0	5.0	3.0	2.0	3.0	5.0	2.0
944	corona_natural_ineq	Elderly, people with heart disease, cancer, and diabetes are dying in higher numbers than the rest of the population.	2.0	1.0	5.0	5.0	1.0	1.0	2.0	4.0	1.0	3.0	3.0	7.0	6.0	3.0	4.0	2.0	3.0	5.0	2.0	5.0	2.0	3.0	4.0	2.0	1.0	7.0	2.0	1	Pennsylvania	2	36	1	1	1	2	7	1	Mental health therapist	8.0	4.0	1.0	3.0	5.0	2.0	1.0	4.0	2.0
945	corona_control	the coronavirus outbreak	3.0	1.0	5.0	4.0	2.0	5.0	5.0	5.0	1.0	2.0	3.0	4.0	4.0	3.0	3.0	4.0	5.0	5.0	3.0	5.0	4.0	5.0	3.0	4.0	7.0	6.0	6.0	1	Illinois	2	18	0	0	3	2	3	5	student	1.0	3.0	1.0	4.0	2.0	3.0	2.0	4.0	2.0
951	corona_control	How hard this pandemic has hit	2.0	3.0	5.0	5.0	5.0	2.0	5.0	3.0	1.0	2.0	2.0	7.0	4.0	1.0	1.0	5.0	4.0	5.0	3.0	1.0	3.0	4.0	5.0	3.0	7.0	7.0	6.0	1	Indiana	2	37	0	0	1	10	5	1	Healthcare	4.0	2.0	1.0	3.0	3.0	3.0	4.0	2.0	2.0
952	corona_control	The corona virus has spreads around the world and it respects no one.	4.0	3.0	5.0	5.0	5.0	3.0	5.0	5.0	2.0	2.0	1.0	5.0	2.0	2.0	1.0	5.0	5.0	5.0	3.0	5.0	4.0	5.0	5.0	3.0	7.0	7.0	6.0	1	Michigan	2	64	1	0	1	10	3	6	Home maker	6.0	2.0	1.0	2.0	1.0	3.0	2.0	5.0	3.0
953	corona_control	Ee	5.0	5.0	5.0	3.0	5.0	5.0	1.0	1.0	3.0	2.0	1.0	6.0	6.0	2.0	3.0	1.0	2.0	1.0	2.0	3.0	2.0	1.0	3.0	3.0	5.0	1.0	4.0	1	California	1	20	0	0	5	1	3	1	E	1.0	1.0	3.0	4.0	5.0	2.0	4.0	4.0	3.0
955	corona_class_ineq	particularly minorities such	4.0	5.0	4.0	4.0	5.0	4.0	5.0	5.0	4.0	3.0	2.0	5.0	6.0	5.0	4.0	4.0	5.0	4.0	2.0	4.0	5.0	4.0	5.0	5.0	4.0	5.0	6.0	1	New York	1	46	1	1	1	2	7	1	Technology Information IT	12.0	3.0	2.0	5.0	5.0	1.0	1.0	5.0	3.0
956	corona_control	covid 19 spread across the world and it gets everyone	3.0	4.0	5.0	5.0	5.0	2.0	4.0	4.0	4.0	2.0	3.0	4.0	3.0	3.0	3.0	4.0	5.0	5.0	3.0	3.0	4.0	5.0	4.0	3.0	5.0	6.0	2.0	1	South Carolina	2	48	1	1	1	1	6	1	HR Director	9.0	3.0	1.0	3.0	3.0	5.0	2.0	5.0	3.0
957	corona_natural_ineq	Covid-19 mostly affects elderly and people with underlying health conditions such as heart disease	3.0	5.0	5.0	5.0	2.0	2.0	4.0	5.0	1.0	2.0	3.0	7.0	3.0	4.0	3.0	5.0	4.0	4.0	3.0	3.0	3.0	2.0	2.0	4.0	4.0	5.0	6.0	1	Texas	2	25	0	0	2	1	9	1	Physician	12.0	5.0	1.0	5.0	3.0	3.0	2.0	5.0	2.0
960	corona_control	It is about the rapid, global spread of covid-19.	3.0	4.0	3.0	4.0	4.0	3.0	3.0	5.0	3.0	2.0	1.0	5.0	2.0	3.0	2.0	5.0	5.0	5.0	3.0	4.0	3.0	3.0	4.0	3.0	6.0	5.0	6.0	1	Georgia	1	65	0	0	1	2	6	6	Writer	4.0	2.0	1.0	2.0	4.0	3.0	2.0	5.0	3.0
962	corona_natural_ineq	Corona effects older people and people with underlying disease	5.0	2.0	4.0	4.0	3.0	3.0	4.0	3.0	2.0	2.0	1.0	3.0	2.0	2.0	2.0	4.0	5.0	3.0	3.0	3.0	4.0	3.0	3.0	3.0	7.0	4.0	5.0	1	Michigan	2	24	0	0	1	10	5	2	Bartender	2.0	2.0	1.0	3.0	3.0	4.0	2.0	4.0	2.0
963	corona_natural_ineq	How crv19 affects everyone dffetenty	4.0	4.0	5.0	3.0	3.0	2.0	5.0	5.0	5.0	3.0	3.0	1.0	4.0	3.0	1.0	5.0	5.0	3.0	3.0	1.0	3.0	5.0	5.0	1.0	6.0	6.0	5.0	1	Florida	1	60	1	1	2	4	2	3	Lwndscaper	2.0	2.0	3.0	1.0	4.0	4.0	1.0	4.0	2.0
964	corona_control	The Coronavirus and how it affects everyone Non dependent on sex, race, or age	2.0	2.0	3.0	3.0	3.0	3.0	3.0	3.0	3.0	2.0	1.0	4.0	4.0	3.0	3.0	3.0	5.0	3.0	3.0	3.0	3.0	3.0	3.0	3.0	4.0	4.0	6.0	1	Nebraska	2	20	0	0	1	9	3	2	Advertising	7.0	3.0	1.0	4.0	3.0	5.0	2.0	3.0	3.0
967	corona_control	Viral pandemic upon entire world	4.0	3.0	4.0	4.0	4.0	3.0	5.0	3.0	3.0	1.0	1.0	4.0	1.0	3.0	2.0	5.0	5.0	5.0	3.0	1.0	3.0	3.0	3.0	2.0	7.0	7.0	6.0	1	North Carolina	2	58	1	1	4	9	3	6	None	4.0	1.0	3.0	1.0	1.0	3.0	1.0	4.0	2.0
968	corona_class_ineq	Inequality of funds	5.0	3.0	5.0	3.0	4.0	1.0	5.0	5.0	5.0	2.0	1.0	7.0	3.0	3.0	1.0	5.0	5.0	5.0	3.0	3.0	3.0	4.0	3.0	3.0	4.0	4.0	6.0	1	Wisconsin	2	38	1	1	1	10	4	4	None	4.0	1.0	1.0	1.0	3.0	3.0	3.0	5.0	2.0
971	corona_control	True	4.0	3.0	4.0	4.0	4.0	3.0	4.0	4.0	4.0	2.0	1.0	4.0	2.0	3.0	3.0	5.0	4.0	4.0	3.0	3.0	4.0	4.0	3.0	3.0	5.0	5.0	5.0	1	Michigan	2	33	1	0	1	2	6	1	Shipping coordinator	5.0	2.0	1.0	3.0	3.0	4.0	2.0	5.0	3.0
972	corona_natural_ineq	Virus effects elderly and those with underlying conditions	1.0	2.0	4.0	4.0	4.0	3.0	4.0	3.0	2.0	2.0	3.0	6.0	4.0	4.0	3.0	4.0	4.0	5.0	3.0	5.0	4.0	5.0	2.0	2.0	7.0	7.0	5.0	1	Michigan	2	57	0	0	1	1	7	1	Administration	7.0	3.0	1.0	3.0	3.0	4.0	2.0	5.0	3.0
975	corona_class_ineq	Flawless	4.0	4.0	4.0	5.0	4.0	5.0	5.0	5.0	5.0	3.0	3.0	1.0	1.0	5.0	5.0	5.0	5.0	5.0	3.0	5.0	5.0	5.0	5.0	5.0	7.0	7.0	1.0	1	Texas	1	36	1	1	3	2	3	3	Accountant	6.0	5.0	3.0	5.0	5.0	4.0	2.0	5.0	3.0
976	corona_natural_ineq	How Coronavirus is affecting the elderly.	3.0	3.0	4.0	4.0	3.0	3.0	3.0	3.0	2.0	2.0	3.0	4.0	3.0	4.0	2.0	2.0	5.0	3.0	3.0	5.0	3.0	3.0	4.0	2.0	2.0	2.0	5.0	1	Pennsylvania	2	20	0	0	1	10	4	5	Tutor	11.0	4.0	2.0	4.0	5.0	3.0	3.0	4.0	3.0
977	corona_control	G tcrcr r r rvrcrcr	2.0	2.0	4.0	3.0	4.0	4.0	3.0	2.0	1.0	2.0	3.0	5.0	3.0	3.0	3.0	5.0	3.0	5.0	1.0	3.0	5.0	2.0	3.0	4.0	4.0	4.0	3.0	1	Ohio	2	23	1	0	1	10	9	1	D. Rvrcrvr t yrtvtvc	12.0	2.0	2.0	3.0	5.0	3.0	2.0	2.0	3.0
978	corona_class_ineq	of the effects of the covid-19	2.0	5.0	4.0	5.0	4.0	4.0	5.0	4.0	4.0	2.0	1.0	3.0	6.0	3.0	2.0	3.0	4.0	4.0	1.0	2.0	4.0	2.0	4.0	4.0	5.0	5.0	6.0	1	Washington	1	38	1	1	1	2	6	1	Human resources manager	9.0	3.0	1.0	4.0	3.0	2.0	2.0	5.0	3.0
979	corona_natural_ineq	Corona virus is dangerous virus	3.0	2.0	3.0	3.0	3.0	3.0	3.0	3.0	2.0	2.0	2.0	3.0	3.0	2.0	3.0	3.0	3.0	4.0	2.0	4.0	3.0	4.0	3.0	4.0	4.0	5.0	4.0	0	Connecticut	2	23	0	0	2	2	5	3	Goodness	5.0	3.0	2.0	3.0	3.0	3.0	2.0	3.0	1.0
980	corona_natural_ineq	It was about the cv pandemic	3.0	3.0	4.0	4.0	4.0	4.0	2.0	3.0	3.0	1.0	1.0	3.0	4.0	4.0	2.0	2.0	3.0	3.0	2.0	2.0	3.0	4.0	4.0	3.0	2.0	3.0	6.0	1	Colorado	1	21	0	0	3	1	2	4	Lookin	6.0	3.0	2.0	2.0	3.0	4.0	1.0	2.0	2.0
981	corona_class_ineq	Minoritys have been more affected with virus	3.0	4.0	5.0	4.0	5.0	3.0	3.0	4.0	2.0	2.0	2.0	6.0	3.0	3.0	3.0	3.0	4.0	3.0	2.0	3.0	3.0	4.0	3.0	4.0	5.0	5.0	3.0	1	Ohio	2	57	1	1	1	1	7	6	retired teacher	8.0	3.0	1.0	3.0	3.0	2.0	1.0	5.0	3.0
985	corona_class_ineq	covid-19 is disproportionately affecting blacks and hispanics and the poor more than other demographic groups.	3.0	4.0	4.0	4.0	5.0	2.0	4.0	5.0	3.0	2.0	2.0	6.0	4.0	4.0	3.0	4.0	3.0	4.0	3.0	4.0	3.0	4.0	4.0	4.0	5.0	5.0	6.0	1	California	1	47	1	1	4	10	6	1	Engineer	11.0	4.0	1.0	3.0	3.0	3.0	3.0	5.0	3.0
986	corona_class_ineq	The economic condition of all coronaviruses is mentioned here.	4.0	5.0	5.0	5.0	3.0	4.0	5.0	5.0	3.0	3.0	3.0	1.0	3.0	4.0	2.0	4.0	2.0	3.0	1.0	4.0	5.0	4.0	5.0	4.0	3.0	2.0	3.0	1	Ohio	1	42	1	1	1	2	7	1	HR Manager	12.0	4.0	2.0	5.0	5.0	3.0	1.0	5.0	3.0
990	corona_natural_ineq	COVID19 disproportionately affects older people and also people with underlying health conditions in a negative way	2.0	2.0	5.0	5.0	3.0	3.0	2.0	4.0	3.0	2.0	1.0	5.0	4.0	3.0	3.0	4.0	4.0	5.0	3.0	3.0	2.0	4.0	3.0	3.0	7.0	7.0	5.0	1	South Carolina	2	62	1	0	1	1	4	6	currently on disability but I was a Systems Analyst at a major bank in the trust division and yes i lost all benefits	3.0	1.0	1.0	1.0	1.0	3.0	3.0	5.0	3.0
991	corona_natural_ineq	Elderly and those with compromised health issues such as diabetes and heart disease are more at risk for coronavirus	3.0	3.0	4.0	4.0	3.0	3.0	2.0	3.0	2.0	3.0	2.0	5.0	4.0	3.0	2.0	3.0	3.0	2.0	2.0	2.0	3.0	2.0	2.0	3.0	1.0	1.0	5.0	1	Arizona	2	64	1	0	1	10	4	6	retired	11.0	4.0	1.0	3.0	3.0	3.0	1.0	5.0	3.0
996	corona_control	a world wide pandemic	3.0	4.0	2.0	3.0	3.0	4.0	3.0	2.0	3.0	2.0	2.0	3.0	4.0	4.0	3.0	3.0	3.0	4.0	3.0	4.0	2.0	3.0	2.0	3.0	4.0	4.0	5.0	1	Ohio	2	39	1	1	1	4	6	1	nurse	10.0	4.0	2.0	4.0	4.0	3.0	1.0	4.0	2.0
997	corona_class_ineq	People lower on the society scale are more likely to die from carona	3.0	2.0	5.0	5.0	3.0	2.0	4.0	4.0	2.0	2.0	3.0	7.0	4.0	3.0	1.0	3.0	5.0	4.0	1.0	3.0	5.0	5.0	3.0	5.0	4.0	1.0	5.0	1	California	2	18	0	0	4	8	3	2	Food service	7.0	2.0	2.0	5.0	2.0	3.0	2.0	3.0	3.0
999	corona_control	Coronavirus outbreak	2.0	2.0	5.0	5.0	4.0	3.0	3.0	4.0	2.0	2.0	3.0	7.0	4.0	3.0	3.0	3.0	5.0	5.0	2.0	3.0	3.0	3.0	4.0	1.0	1.0	1.0	1.0	1	California	2	65	0	0	1	10	4	6	Retired	4.0	2.0	1.0	5.0	5.0	3.0	3.0	5.0	3.0
1000	corona_natural_ineq	corona virus, elderly, and underlying conditions	1.0	2.0	5.0	5.0	3.0	2.0	3.0	4.0	2.0	3.0	3.0	6.0	5.0	4.0	3.0	3.0	4.0	2.0	3.0	2.0	2.0	2.0	4.0	3.0	3.0	5.0	2.0	1	Oregon	2	73	1	0	1	1	3	6	homemaker	7.0	2.0	2.0	3.0	2.0	3.0	3.0	5.0	2.0
1001	corona_class_ineq	It was about Covid-19 and how blacks and Hispanics are dying and have a low income	1.0	4.0	5.0	5.0	5.0	1.0	5.0	5.0	1.0	3.0	3.0	7.0	1.0	2.0	1.0	5.0	5.0	5.0	3.0	4.0	5.0	1.0	3.0	3.0	7.0	7.0	6.0	1	Arizona	2	20	0	0	2	1	7	2	Waitress	3.0	3.0	2.0	5.0	5.0	3.0	2.0	3.0	2.0
1002	corona_class_ineq	Non whites are effected differently. The death rate is higher	4.0	4.0	5.0	5.0	5.0	3.0	4.0	5.0	4.0	2.0	1.0	6.0	1.0	3.0	2.0	5.0	5.0	4.0	3.0	4.0	3.0	3.0	3.0	3.0	4.0	5.0	5.0	1	Alabama	2	76	0	0	1	1	6	5	Pharmacy	8.0	3.0	1.0	2.0	4.0	3.0	2.0	5.0	3.0
1006	corona_class_ineq	It was str8	4.0	3.0	3.0	4.0	2.0	4.0	4.0	4.0	3.0	2.0	2.0	4.0	5.0	2.0	3.0	3.0	5.0	2.0	2.0	2.0	3.0	4.0	3.0	4.0	5.0	4.0	2.0	1	Florida	2	18	0	0	3	3	5	5	Student	2.0	3.0	2.0	3.0	4.0	2.0	1.0	2.0	1.0
1013	corona_class_ineq	the COVID19 disease and the effects	3.0	3.0	4.0	3.0	4.0	3.0	4.0	4.0	3.0	2.0	2.0	5.0	4.0	3.0	3.0	4.0	3.0	3.0	2.0	3.0	3.0	3.0	3.0	3.0	3.0	3.0	5.0	1	Illinois	2	18	0	0	1	2	3	5	student	6.0	3.0	2.0	3.0	3.0	3.0	2.0	3.0	2.0
1014	corona_class_ineq	Corona virus but being racist about saying it only affects Black and Hispanics	1.0	1.0	3.0	5.0	3.0	2.0	2.0	3.0	2.0	2.0	2.0	7.0	2.0	1.0	1.0	5.0	5.0	5.0	3.0	3.0	3.0	3.0	3.0	3.0	4.0	4.0	6.0	1	California	2	27	0	0	5	1	3	5	Students	6.0	3.0	2.0	2.0	5.0	3.0	3.0	2.0	1.0
1015	corona_control	global outbreak that has infected the entire world	4.0	3.0	4.0	4.0	3.0	1.0	4.0	3.0	2.0	2.0	1.0	7.0	7.0	4.0	3.0	4.0	4.0	4.0	3.0	1.0	1.0	3.0	3.0	1.0	7.0	6.0	2.0	1	Arkansas	2	67	1	0	1	4	3	6	own a farm that I rent out since I retired	7.0	3.0	2.0	4.0	3.0	1.0	1.0	5.0	2.0
1017	corona_natural_ineq	Corona virus	1.0	5.0	5.0	5.0	4.0	2.0	3.0	5.0	1.0	2.0	3.0	7.0	4.0	1.0	1.0	5.0	5.0	5.0	3.0	3.0	2.0	3.0	4.0	3.0	7.0	7.0	3.0	1	Texas	2	43	1	1	3	9	3	1	Home Health	10.0	1.0	3.0	1.0	4.0	1.0	3.0	4.0	3.0
1019	corona_control	Covid 19 impact	3.0	3.0	5.0	5.0	4.0	3.0	3.0	4.0	3.0	2.0	3.0	5.0	5.0	4.0	4.0	2.0	2.0	3.0	3.0	2.0	2.0	3.0	3.0	3.0	2.0	4.0	1.0	0	North Carolina	1	47	1	0	1	1	5	1	General Manager	6.0	2.0	1.0	4.0	1.0	3.0	2.0	5.0	2.0
1021	corona_natural_ineq	It was about how much worse COVID-19 is affecting the Elderly	2.0	2.0	5.0	5.0	3.0	3.0	3.0	3.0	2.0	2.0	3.0	4.0	3.0	3.0	3.0	3.0	3.0	4.0	3.0	4.0	4.0	3.0	3.0	2.0	7.0	7.0	5.0	1	Tennessee	2	45	1	0	1	4	5	4	Unemployed	8.0	3.0	1.0	4.0	4.0	4.0	2.0	5.0	3.0
1023	corona_class_ineq	It was about an infection that blacks and Mexicans have gotten the worst of	3.0	4.0	4.0	5.0	5.0	3.0	3.0	5.0	3.0	1.0	1.0	7.0	7.0	3.0	5.0	4.0	4.0	3.0	3.0	5.0	5.0	5.0	5.0	5.0	1.0	1.0	6.0	1	Missouri	1	39	0	1	1	2	2	1	Contractor	6.0	3.0	2.0	2.0	3.0	4.0	2.0	5.0	3.0
1024	corona_control	I am so sorry and stressed	5.0	5.0	4.0	4.0	4.0	4.0	4.0	4.0	5.0	1.0	1.0	1.0	1.0	3.0	3.0	5.0	5.0	5.0	3.0	5.0	4.0	5.0	4.0	5.0	1.0	1.0	1.0	1	Virginia	1	58	1	1	1	10	6	1	Quality and inspection supervisor	6.0	2.0	2.0	4.0	4.0	1.0	2.0	5.0	3.0
1025	corona_class_ineq	Blacks and Hispanics disproportionally impacted by COVIV-19	4.0	4.0	3.0	3.0	3.0	3.0	4.0	4.0	4.0	2.0	1.0	4.0	2.0	3.0	2.0	5.0	5.0	5.0	3.0	2.0	4.0	4.0	4.0	3.0	7.0	7.0	6.0	1	California	1	66	1	0	1	10	6	6	Retired was environmental scientist	7.0	3.0	1.0	3.0	3.0	5.0	2.0	5.0	3.0
1027	corona_class_ineq	Minorites and other low income groups are affected more by the covid 19 situation	2.0	4.0	4.0	5.0	2.0	1.0	3.0	3.0	2.0	2.0	3.0	7.0	3.0	2.0	2.0	5.0	5.0	5.0	3.0	2.0	4.0	2.0	2.0	1.0	5.0	4.0	6.0	1	Florida	2	35	1	0	1	10	6	4	Analyst	8.0	2.0	1.0	3.0	3.0	3.0	2.0	2.0	3.0
1029	corona_natural_ineq	The elderly is mostly affected by the Coronavirus	3.0	3.0	4.0	4.0	4.0	3.0	3.0	5.0	2.0	2.0	2.0	5.0	3.0	4.0	3.0	5.0	5.0	5.0	3.0	3.0	3.0	3.0	4.0	3.0	5.0	4.0	6.0	1	Oklahoma	2	57	1	0	1	2	4	1	Licensed Practical Nurse	7.0	3.0	1.0	4.0	2.0	4.0	2.0	3.0	2.0
1030	corona_class_ineq	low income and minorities have more covid19 cases	3.0	3.0	4.0	4.0	4.0	2.0	4.0	4.0	3.0	2.0	2.0	4.0	5.0	3.0	3.0	2.0	3.0	3.0	3.0	3.0	1.0	3.0	3.0	3.0	3.0	3.0	4.0	1	Illinois	2	69	1	0	1	10	7	6	retired	8.0	3.0	1.0	3.0	3.0	2.0	1.0	4.0	2.0
1031	corona_control	Corona virus impact entire world like nothing ever before	5.0	4.0	4.0	3.0	3.0	2.0	5.0	4.0	5.0	1.0	1.0	1.0	1.0	2.0	1.0	5.0	5.0	5.0	3.0	4.0	3.0	2.0	3.0	3.0	5.0	7.0	5.0	1	Kansas	1	64	1	0	1	1	6	1	Retail Sales Specialist	7.0	2.0	1.0	3.0	2.0	3.0	3.0	5.0	3.0
1033	corona_natural_ineq	Some people more at risk of covid	4.0	4.0	5.0	4.0	4.0	3.0	4.0	4.0	4.0	2.0	1.0	6.0	1.0	3.0	2.0	5.0	5.0	5.0	3.0	2.0	3.0	3.0	4.0	3.0	7.0	7.0	6.0	1	Florida	2	65	1	0	1	1	6	6	Retired RN	4.0	4.0	1.0	3.0	3.0	5.0	2.0	5.0	3.0
1034	corona_natural_ineq	corona virus population affected is elderly or those with diabetes lung problems and heart problems underlying	2.0	5.0	5.0	5.0	5.0	5.0	5.0	5.0	3.0	1.0	2.0	4.0	1.0	2.0	1.0	3.0	5.0	4.0	3.0	1.0	1.0	1.0	3.0	1.0	4.0	4.0	2.0	1	Pennsylvania	2	61	0	0	1	10	6	3	investment advisor bank self ownership	9.0	4.0	1.0	4.0	4.0	3.0	3.0	2.0	1.0
1036	corona_control	about the coronavirus	3.0	3.0	4.0	4.0	3.0	3.0	3.0	4.0	3.0	3.0	2.0	4.0	3.0	3.0	3.0	4.0	4.0	4.0	3.0	3.0	3.0	4.0	3.0	3.0	4.0	5.0	1.0	1	Colorado	1	34	0	1	1	10	3	1	construction manager	5.0	3.0	2.0	3.0	3.0	3.0	1.0	5.0	3.0
1037	corona_class_ineq	About coronavirus, affecting everyone differently.	4.0	4.0	3.0	3.0	3.0	5.0	3.0	4.0	4.0	3.0	3.0	1.0	4.0	4.0	4.0	4.0	4.0	3.0	2.0	3.0	4.0	3.0	3.0	4.0	5.0	5.0	5.0	1	Georgia	1	34	1	1	1	2	6	1	Sr manager	7.0	4.0	1.0	4.0	4.0	3.0	1.0	4.0	2.0
1038	corona_class_ineq	That hispanics and blacks have been affected more by the virus then other ethnic groups, more cases and more deaths.	4.0	3.0	5.0	4.0	3.0	3.0	3.0	3.0	2.0	2.0	3.0	3.0	5.0	3.0	3.0	4.0	4.0	5.0	3.0	2.0	4.0	4.0	3.0	2.0	6.0	4.0	3.0	1	Illinois	2	66	0	0	1	1	6	6	I was a customer service rep	3.0	1.0	1.0	2.0	4.0	3.0	4.0	4.0	2.0
1039	corona_class_ineq	Affects of the Coronavirus	3.0	1.0	4.0	5.0	5.0	5.0	4.0	4.0	2.0	2.0	3.0	3.0	4.0	4.0	2.0	2.0	4.0	4.0	3.0	3.0	4.0	3.0	5.0	4.0	1.0	1.0	2.0	1	Alabama	2	53	0	1	1	1	6	1	Healthcare intake coordinator	5.0	1.0	1.0	2.0	4.0	1.0	1.0	5.0	3.0
1043	corona_class_ineq	Lower income communities have been effected more by covid	3.0	3.0	5.0	5.0	5.0	3.0	3.0	3.0	2.0	3.0	3.0	6.0	5.0	4.0	3.0	2.0	3.0	2.0	2.0	2.0	2.0	1.0	5.0	3.0	1.0	4.0	2.0	1	New Jersey	2	39	1	1	1	10	6	1	Manager	9.0	4.0	1.0	4.0	3.0	3.0	3.0	2.0	3.0
1045	corona_control	Corona virus has infected every country in the world.	3.0	2.0	3.0	4.0	4.0	3.0	3.0	4.0	3.0	2.0	3.0	4.0	3.0	3.0	2.0	5.0	5.0	5.0	3.0	3.0	3.0	5.0	3.0	1.0	6.0	7.0	6.0	1	Oregon	1	67	1	0	1	10	6	6	Production control mgr.	5.0	2.0	1.0	3.0	3.0	4.0	2.0	5.0	3.0
1047	corona_natural_ineq	Very Halpfull	3.0	4.0	5.0	5.0	4.0	3.0	4.0	4.0	4.0	3.0	1.0	7.0	7.0	4.0	3.0	3.0	2.0	3.0	3.0	5.0	5.0	5.0	5.0	5.0	7.0	6.0	6.0	1	New York	1	41	1	1	1	1	7	1	Job	11.0	5.0	2.0	5.0	5.0	1.0	1.0	5.0	3.0
1048	corona_control	How the corona virus has spread to every country and is contagious and stored have been shit down	5.0	5.0	5.0	5.0	5.0	5.0	5.0	5.0	5.0	2.0	3.0	6.0	1.0	2.0	1.0	3.0	4.0	5.0	1.0	3.0	3.0	4.0	4.0	1.0	2.0	1.0	3.0	1	New York	2	20	1	1	1	10	8	1	Respiratory therapist	11.0	4.0	2.0	5.0	3.0	2.0	1.0	4.0	2.0
1049	corona_class_ineq	Coronavirus is affecting blacks and hispanics more than other people	2.0	3.0	4.0	5.0	4.0	2.0	4.0	5.0	3.0	2.0	2.0	7.0	3.0	3.0	3.0	3.0	4.0	4.0	3.0	3.0	2.0	3.0	4.0	3.0	5.0	5.0	6.0	1	Texas	2	29	0	0	4	10	2	5	Student	6.0	2.0	1.0	4.0	3.0	3.0	3.0	2.0	3.0
1055	corona_natural_ineq	Certain medical problems can make a person more at risk for Corona Virus.	2.0	2.0	5.0	5.0	4.0	3.0	4.0	5.0	2.0	2.0	3.0	4.0	4.0	3.0	3.0	2.0	4.0	4.0	2.0	3.0	2.0	3.0	2.0	3.0	1.0	3.0	1.0	1	Arizona	2	48	1	0	1	5	4	4	Student/Looking for work	2.0	2.0	1.0	3.0	3.0	2.0	1.0	2.0	2.0
1056	corona_natural_ineq	Lies and propaganda about the Wuhan virus.	1.0	4.0	5.0	5.0	1.0	1.0	3.0	4.0	4.0	3.0	3.0	7.0	7.0	4.0	4.0	1.0	1.0	1.0	1.0	1.0	1.0	1.0	3.0	1.0	1.0	4.0	1.0	1	New York	2	49	1	1	1	10	3	6	Homemaker	11.0	5.0	1.0	5.0	5.0	1.0	1.0	5.0	1.0
1061	corona_natural_ineq	That the elderly and those with underlying diseases are more susceptible to Covid 19	3.0	3.0	5.0	4.0	3.0	2.0	3.0	4.0	3.0	2.0	1.0	7.0	5.0	3.0	3.0	2.0	3.0	3.0	3.0	2.0	2.0	3.0	5.0	4.0	2.0	3.0	3.0	1	Florida	2	64	1	1	1	2	6	1	Architect	8.0	3.0	2.0	2.0	3.0	2.0	1.0	5.0	3.0
1062	corona_control	Saying that this is one of the first global epidemics that doesnt discriminate,anyone can get it	1.0	3.0	5.0	5.0	4.0	1.0	4.0	5.0	4.0	1.0	1.0	7.0	3.0	2.0	3.0	5.0	5.0	5.0	3.0	3.0	5.0	3.0	4.0	2.0	7.0	6.0	6.0	1	Indiana	2	36	0	0	1	10	3	4	Unemployed	2.0	2.0	2.0	2.0	1.0	5.0	2.0	2.0	2.0
1063	corona_natural_ineq	Corona virus	5.0	4.0	4.0	2.0	4.0	3.0	2.0	3.0	5.0	3.0	3.0	7.0	7.0	3.0	3.0	2.0	2.0	3.0	2.0	3.0	1.0	4.0	2.0	2.0	7.0	5.0	6.0	1	Michigan	2	21	0	1	1	10	3	6	Mother	1.0	1.0	1.0	2.0	1.0	3.0	4.0	1.0	1.0
1064	corona_control	The current pandemic	3.0	4.0	5.0	5.0	4.0	2.0	4.0	3.0	2.0	2.0	2.0	5.0	3.0	3.0	2.0	3.0	4.0	5.0	3.0	3.0	3.0	3.0	3.0	3.0	5.0	7.0	5.0	1	Indiana	2	33	1	1	1	10	2	6	Homemaker	7.0	3.0	2.0	2.0	3.0	3.0	2.0	4.0	2.0
1065	corona_class_ineq	How covid 19 affects poor people worse	2.0	3.0	5.0	5.0	4.0	3.0	3.0	4.0	2.0	3.0	3.0	5.0	4.0	4.0	3.0	2.0	3.0	3.0	2.0	4.0	4.0	3.0	5.0	5.0	3.0	2.0	4.0	1	Iowa	1	19	0	0	1	2	4	2	Farmer	7.0	4.0	1.0	4.0	5.0	2.0	1.0	5.0	3.0
1067	corona_natural_ineq	Coronavirus is effecting the elderly and those with underlying conditions more than the general population	5.0	4.0	3.0	3.0	3.0	2.0	4.0	4.0	4.0	2.0	1.0	3.0	2.0	2.0	1.0	4.0	5.0	5.0	3.0	4.0	3.0	4.0	3.0	2.0	6.0	6.0	6.0	1	Michigan	2	27	0	0	1	10	6	1	Product Manager	6.0	2.0	1.0	3.0	3.0	4.0	2.0	4.0	3.0
1072	corona_control	the virus is alive and well	2.0	4.0	5.0	2.0	4.0	4.0	5.0	5.0	4.0	3.0	3.0	5.0	5.0	4.0	4.0	5.0	2.0	2.0	2.0	3.0	2.0	3.0	4.0	2.0	4.0	3.0	2.0	1	Nebraska	1	35	1	1	1	8	9	1	border energy	9.0	3.0	2.0	3.0	3.0	3.0	1.0	5.0	2.0
1074	corona_class_ineq	poor/low income communities are affected more than other communities at this time.	3.0	3.0	4.0	5.0	2.0	3.0	3.0	4.0	2.0	2.0	2.0	7.0	4.0	4.0	3.0	4.0	5.0	5.0	3.0	4.0	5.0	3.0	4.0	2.0	5.0	3.0	6.0	1	Illinois	2	18	0	0	1	2	3	2	therapist	11.0	3.0	1.0	2.0	4.0	3.0	2.0	2.0	2.0
1075	corona_class_ineq	Covid impacted minorities more	3.0	4.0	5.0	4.0	4.0	4.0	4.0	4.0	2.0	2.0	1.0	7.0	7.0	5.0	3.0	1.0	3.0	1.0	3.0	1.0	1.0	1.0	5.0	1.0	1.0	1.0	1.0	1	Louisiana	1	46	1	1	1	1	9	3	Doctor	12.0	5.0	3.0	5.0	5.0	1.0	3.0	5.0	2.0
1076	corona_control	covid 19	5.0	3.0	4.0	4.0	4.0	5.0	4.0	4.0	4.0	1.0	1.0	1.0	7.0	5.0	1.0	5.0	1.0	4.0	1.0	5.0	5.0	5.0	5.0	5.0	7.0	7.0	1.0	1	Arizona	1	42	1	1	1	2	7	1	IT manager	11.0	2.0	2.0	5.0	5.0	1.0	1.0	5.0	3.0
1082	corona_natural_ineq	Coronavirus	5.0	4.0	3.0	3.0	4.0	4.0	5.0	2.0	1.0	1.0	1.0	1.0	2.0	2.0	2.0	5.0	5.0	5.0	3.0	4.0	4.0	4.0	3.0	2.0	5.0	6.0	3.0	1	Indiana	2	41	1	1	1	1	7	1	Project manager	7.0	2.0	3.0	1.0	1.0	3.0	3.0	4.0	3.0
1088	corona_natural_ineq	Covid and elderly	2.0	2.0	4.0	4.0	3.0	1.0	3.0	3.0	2.0	3.0	3.0	7.0	4.0	3.0	3.0	2.0	4.0	2.0	2.0	2.0	2.0	1.0	2.0	3.0	1.0	2.0	1.0	1	Kentucky	2	23	1	1	1	1	6	6	Stay at home mom	6.0	3.0	1.0	4.0	5.0	1.0	1.0	4.0	2.0
1090	corona_control	how the virus has spread	1.0	3.0	5.0	5.0	5.0	1.0	3.0	4.0	2.0	3.0	3.0	7.0	6.0	4.0	2.0	2.0	2.0	3.0	2.0	3.0	3.0	3.0	5.0	3.0	1.0	1.0	1.0	1	Pennsylvania	2	72	1	0	1	2	4	6	retired nurse	5.0	3.0	1.0	4.0	3.0	3.0	2.0	5.0	3.0
1092	corona_natural_ineq	It was about how some people are affected more	5.0	3.0	5.0	5.0	5.0	3.0	4.0	4.0	3.0	2.0	2.0	4.0	3.0	3.0	3.0	3.0	3.0	3.0	2.0	2.0	2.0	3.0	3.0	3.0	4.0	5.0	6.0	1	Texas	1	29	0	0	4	2	6	2	20	1.0	1.0	1.0	4.0	3.0	2.0	1.0	4.0	2.0
1094	corona_natural_ineq	It was about the people that are most at risk for getting the virus	4.0	3.0	5.0	5.0	4.0	3.0	3.0	4.0	2.0	2.0	3.0	6.0	3.0	2.0	2.0	4.0	4.0	4.0	3.0	4.0	3.0	4.0	4.0	2.0	3.0	6.0	6.0	1	Wisconsin	2	66	0	0	1	2	5	6	retired	8.0	4.0	1.0	4.0	3.0	3.0	3.0	5.0	3.0
1096	corona_class_ineq	blacks, hispanics and native americans have been overly infected over the rest of the population by the covid virus	4.0	2.0	3.0	4.0	4.0	4.0	5.0	2.0	3.0	1.0	1.0	1.0	1.0	1.0	1.0	5.0	5.0	5.0	3.0	3.0	2.0	5.0	3.0	1.0	7.0	7.0	6.0	1	Idaho	2	75	0	0	5	9	4	6	retired	1.0	1.0	1.0	1.0	3.0	3.0	3.0	5.0	3.0
1097	corona_natural_ineq	High Risk People Like Myself Have look Out & Try Try Not to get this Virus	3.0	5.0	5.0	5.0	5.0	5.0	4.0	5.0	2.0	1.0	3.0	6.0	5.0	2.0	2.0	5.0	5.0	5.0	3.0	5.0	3.0	3.0	5.0	3.0	6.0	5.0	5.0	1	New York	1	62	0	0	2	1	2	6	Retired	1.0	1.0	1.0	4.0	4.0	3.0	3.0	5.0	3.0
1098	corona_class_ineq	The coronavirus is disproportately affecting minorities.	4.0	3.0	4.0	3.0	4.0	2.0	4.0	3.0	4.0	1.0	1.0	5.0	3.0	3.0	1.0	5.0	5.0	5.0	3.0	3.0	3.0	3.0	3.0	3.0	4.0	4.0	6.0	1	Michigan	2	46	0	0	1	4	4	1	Receiving Supervisor	7.0	4.0	1.0	4.0	4.0	4.0	2.0	5.0	2.0
1100	corona_natural_ineq	It was about how vulnerable groups are more affected by covid-19	4.0	2.0	5.0	5.0	3.0	3.0	4.0	4.0	3.0	3.0	3.0	7.0	3.0	3.0	1.0	5.0	4.0	5.0	3.0	4.0	5.0	5.0	3.0	3.0	6.0	7.0	6.0	1	Georgia	2	34	1	1	1	10	4	4	Homemaker	7.0	3.0	1.0	4.0	4.0	4.0	2.0	5.0	3.0
1103	corona_control	The coronavirus global impact	2.0	3.0	4.0	4.0	3.0	3.0	3.0	4.0	2.0	2.0	3.0	5.0	5.0	3.0	3.0	2.0	3.0	2.0	2.0	2.0	2.0	2.0	3.0	2.0	4.0	4.0	2.0	1	Michigan	2	30	1	1	1	2	6	1	Engineering Manager	10.0	4.0	2.0	4.0	3.0	2.0	1.0	4.0	3.0
1104	corona_class_ineq	Minority groups affected more by Covid	2.0	1.0	3.0	3.0	3.0	3.0	1.0	2.0	1.0	2.0	1.0	5.0	1.0	3.0	3.0	4.0	4.0	4.0	3.0	4.0	4.0	3.0	5.0	3.0	5.0	5.0	5.0	1	Florida	2	53	1	0	1	4	4	1	Customer Service	7.0	4.0	2.0	4.0	3.0	3.0	3.0	4.0	3.0
1105	corona_control	about the virus spread	2.0	4.0	4.0	4.0	3.0	2.0	3.0	5.0	3.0	2.0	3.0	7.0	2.0	3.0	1.0	3.0	5.0	4.0	2.0	3.0	2.0	1.0	3.0	5.0	3.0	4.0	2.0	1	Georgia	1	44	1	1	1	2	6	1	hr	8.0	3.0	1.0	4.0	4.0	3.0	3.0	4.0	3.0
1107	corona_natural_ineq	The Coronavirus adversely impacts the elderly and those with underlying conditions much more severely than the general population	3.0	2.0	5.0	4.0	5.0	3.0	3.0	3.0	3.0	3.0	3.0	6.0	6.0	3.0	3.0	2.0	3.0	3.0	3.0	3.0	3.0	3.0	4.0	3.0	1.0	1.0	2.0	1	Georgia	1	59	1	0	1	2	6	1	Food service	8.0	3.0	2.0	2.0	2.0	2.0	1.0	5.0	3.0
1108	corona_class_ineq	Covid-19 diease.	4.0	5.0	4.0	4.0	5.0	4.0	4.0	4.0	5.0	3.0	3.0	7.0	1.0	4.0	4.0	4.0	4.0	4.0	1.0	5.0	5.0	4.0	5.0	5.0	7.0	7.0	5.0	1	Illinois	1	41	1	1	1	1	7	1	Full time employer.	9.0	3.0	1.0	5.0	5.0	1.0	1.0	5.0	3.0
1109	corona_natural_ineq	There have been a lot more deaths among the elderly and people with other healt conditions than from the general population due to Covid 19.	3.0	3.0	5.0	4.0	4.0	3.0	4.0	4.0	2.0	3.0	3.0	5.0	7.0	3.0	3.0	3.0	4.0	4.0	3.0	2.0	1.0	4.0	4.0	1.0	3.0	5.0	2.0	1	Michigan	2	66	0	0	1	1	3	6	retired	5.0	2.0	1.0	3.0	3.0	3.0	2.0	5.0	3.0
1111	corona_natural_ineq	ThoCOV is in older people	3.0	4.0	4.0	4.0	5.0	2.0	4.0	4.0	2.0	3.0	3.0	7.0	5.0	4.0	4.0	1.0	3.0	2.0	1.0	2.0	2.0	2.0	3.0	4.0	1.0	2.0	1.0	1	Washington	1	70	1	0	1	1	5	6	Retired	8.0	3.0	1.0	3.0	3.0	1.0	1.0	5.0	2.0
1112	corona_natural_ineq	People affected by the virus	3.0	2.0	4.0	3.0	4.0	3.0	3.0	3.0	2.0	2.0	1.0	6.0	4.0	3.0	3.0	3.0	3.0	3.0	3.0	4.0	4.0	4.0	3.0	3.0	2.0	4.0	5.0	1	Mississippi	2	72	1	0	1	1	4	6	Retired	8.0	3.0	1.0	3.0	2.0	3.0	1.0	5.0	2.0
1117	corona_control	Virus is worldwide	3.0	3.0	4.0	4.0	3.0	2.0	3.0	4.0	3.0	3.0	2.0	5.0	2.0	4.0	3.0	2.0	3.0	3.0	2.0	2.0	1.0	1.0	3.0	3.0	1.0	4.0	1.0	1	North Carolina	2	80	0	0	1	1	7	6	retired	1.0	3.0	1.0	4.0	3.0	1.0	1.0	1.0	1.0
1118	corona_natural_ineq	the cronovruris and how it affected the ones with underline conditions.	3.0	5.0	5.0	5.0	4.0	2.0	3.0	5.0	4.0	1.0	1.0	7.0	1.0	1.0	1.0	4.0	4.0	4.0	3.0	2.0	5.0	3.0	4.0	2.0	7.0	6.0	6.0	1	Florida	2	30	0	0	1	9	4	6	unemployed disabled	5.0	1.0	2.0	2.0	2.0	3.0	3.0	5.0	3.0
1119	corona_control	about the virus that started in china	3.0	3.0	5.0	4.0	4.0	3.0	3.0	3.0	3.0	3.0	3.0	3.0	5.0	3.0	3.0	4.0	4.0	3.0	3.0	3.0	3.0	2.0	3.0	2.0	4.0	5.0	5.0	1	Pennsylvania	1	78	1	0	1	1	7	2	adjunct faculty in a university	10.0	4.0	1.0	4.0	4.0	3.0	1.0	5.0	3.0
1121	corona_control	Every continent on the planet has been effected by Covid-19 in a few short months.	4.0	4.0	5.0	4.0	3.0	3.0	5.0	3.0	3.0	1.0	1.0	1.0	1.0	2.0	2.0	5.0	5.0	4.0	3.0	5.0	4.0	2.0	1.0	4.0	7.0	7.0	6.0	1	Illinois	2	20	0	1	2	1	4	6	Stay at home mom	2.0	1.0	2.0	4.0	4.0	5.0	2.0	5.0	3.0
1122	corona_class_ineq	They live in closer communities.	2.0	4.0	4.0	4.0	3.0	2.0	3.0	5.0	3.0	2.0	3.0	7.0	3.0	4.0	3.0	1.0	3.0	2.0	1.0	3.0	4.0	3.0	4.0	2.0	5.0	3.0	4.0	1	New York	2	36	0	0	1	2	3	4	Cashier	1.0	1.0	2.0	1.0	5.0	3.0	1.0	4.0	2.0
1123	corona_class_ineq	Blacks and Hispanics are highly infected by the coronavirus, unlike any other race.	2.0	3.0	4.0	5.0	2.0	2.0	5.0	5.0	5.0	2.0	1.0	7.0	1.0	3.0	4.0	5.0	4.0	4.0	3.0	3.0	2.0	4.0	4.0	1.0	5.0	3.0	2.0	1	Georgia	2	19	0	0	2	4	2	5	Don’t have one	1.0	3.0	3.0	3.0	4.0	3.0	3.0	4.0	2.0
1124	corona_natural_ineq	Cold19 and stay seaf	1.0	3.0	1.0	3.0	1.0	3.0	3.0	3.0	4.0	1.0	2.0	7.0	4.0	1.0	4.0	2.0	4.0	4.0	2.0	3.0	3.0	2.0	1.0	3.0	7.0	1.0	2.0	1	Texas	1	20	0	0	2	10	3	2	Idk	1.0	3.0	1.0	2.0	4.0	3.0	2.0	2.0	2.0
1127	corona_class_ineq	Coronavirus is affecting more lower income households	4.0	3.0	5.0	5.0	4.0	3.0	4.0	4.0	1.0	1.0	3.0	6.0	3.0	3.0	2.0	3.0	5.0	4.0	2.0	2.0	4.0	2.0	4.0	3.0	2.0	6.0	6.0	1	Tennessee	2	51	0	0	1	4	3	6	Disabled	2.0	1.0	1.0	3.0	3.0	3.0	1.0	4.0	2.0
1130	corona_natural_ineq	Corona virus	4.0	3.0	3.0	3.0	2.0	3.0	3.0	2.0	3.0	2.0	2.0	4.0	4.0	4.0	3.0	2.0	2.0	3.0	2.0	2.0	4.0	4.0	3.0	4.0	5.0	2.0	2.0	1	Pennsylvania	2	21	0	0	3	2	7	4	Nurse	4.0	2.0	2.0	3.0	3.0	3.0	3.0	3.0	2.0
1134	corona_control	The coronavirus	2.0	2.0	4.0	3.0	4.0	2.0	3.0	4.0	1.0	1.0	1.0	1.0	1.0	2.0	2.0	5.0	5.0	5.0	3.0	3.0	4.0	3.0	4.0	1.0	7.0	7.0	6.0	1	South Carolina	1	46	0	0	2	10	4	3	Welder	5.0	2.0	2.0	1.0	1.0	3.0	3.0	3.0	1.0
1135	corona_control	The coronavirus, where it has spread to, amd how it has impacted humanity.	3.0	2.0	5.0	5.0	5.0	1.0	3.0	3.0	4.0	3.0	3.0	5.0	4.0	3.0	4.0	1.0	5.0	2.0	3.0	1.0	2.0	1.0	3.0	3.0	1.0	2.0	5.0	1	Georgia	2	19	0	1	1	10	4	5	Student	4.0	2.0	1.0	2.0	4.0	1.0	1.0	5.0	1.0
1136	corona_control	covid 19 virus	1.0	2.0	5.0	5.0	5.0	2.0	2.0	5.0	3.0	3.0	3.0	1.0	5.0	5.0	4.0	3.0	4.0	1.0	2.0	2.0	1.0	1.0	3.0	3.0	1.0	2.0	2.0	1	California	2	67	1	0	1	9	6	2	Respiratory Therapist	7.0	4.0	1.0	4.0	4.0	1.0	1.0	5.0	3.0
1138	corona_natural_ineq	Coronavirus affecting elderly more than anyone else	2.0	4.0	5.0	4.0	4.0	2.0	4.0	4.0	4.0	2.0	2.0	2.0	2.0	3.0	3.0	3.0	3.0	4.0	1.0	2.0	4.0	3.0	3.0	3.0	3.0	4.0	5.0	1	New Jersey	2	31	1	0	1	2	4	1	Admjn	6.0	4.0	2.0	4.0	5.0	2.0	1.0	4.0	2.0
1141	corona_control	About the Covid-19 crisis how it impacted all countries and people	2.0	2.0	4.0	3.0	4.0	3.0	5.0	3.0	4.0	2.0	2.0	4.0	4.0	3.0	3.0	2.0	3.0	1.0	2.0	1.0	1.0	1.0	2.0	4.0	2.0	4.0	5.0	1	Pennsylvania	2	37	0	1	1	1	7	1	professor	7.0	3.0	1.0	3.0	2.0	1.0	1.0	5.0	2.0
1142	corona_class_ineq	Covid-19	2.0	1.0	4.0	4.0	4.0	2.0	4.0	4.0	3.0	2.0	2.0	1.0	1.0	3.0	1.0	3.0	4.0	5.0	1.0	1.0	5.0	5.0	5.0	5.0	7.0	7.0	2.0	1	California	2	22	0	1	3	2	2	2	Cashier	6.0	2.0	1.0	4.0	3.0	3.0	2.0	5.0	2.0
1143	corona_control	the spread of covid-19	3.0	3.0	4.0	4.0	3.0	3.0	3.0	4.0	3.0	1.0	1.0	5.0	3.0	3.0	2.0	5.0	5.0	5.0	3.0	4.0	3.0	3.0	3.0	3.0	5.0	5.0	5.0	1	Minnesota	2	54	1	0	1	9	4	1	nurse assistant	6.0	2.0	1.0	3.0	2.0	4.0	2.0	5.0	3.0
1145	corona_class_ineq	Poor communities are eing affected more y the Corona than others	4.0	4.0	4.0	4.0	3.0	3.0	3.0	5.0	4.0	2.0	2.0	6.0	3.0	2.0	1.0	5.0	5.0	5.0	3.0	3.0	3.0	4.0	4.0	3.0	5.0	7.0	5.0	1	Florida	2	40	1	1	1	10	5	3	Cosmetologist	7.0	3.0	2.0	4.0	4.0	4.0	2.0	3.0	3.0
1146	corona_class_ineq	how the disease has affected lower income populations more	4.0	4.0	5.0	4.0	3.0	3.0	4.0	4.0	4.0	2.0	3.0	5.0	5.0	4.0	3.0	3.0	3.0	3.0	3.0	3.0	1.0	3.0	3.0	3.0	4.0	4.0	2.0	1	Texas	1	36	1	1	1	2	7	1	educator	8.0	3.0	1.0	3.0	3.0	1.0	1.0	4.0	2.0
1148	corona_class_ineq	It is about the Hispanics and Black communities have been the most infected by the Coronaviruses and the poor areas as well.	5.0	3.0	5.0	4.0	5.0	2.0	5.0	4.0	5.0	2.0	1.0	5.0	5.0	3.0	3.0	3.0	3.0	3.0	3.0	5.0	2.0	3.0	4.0	2.0	5.0	3.0	3.0	1	New York	1	38	0	1	1	2	6	4	Security Officer	4.0	3.0	3.0	2.0	3.0	1.0	1.0	5.0	3.0
1153	corona_natural_ineq	Elderly people are at a higher risk of the covid-19 and high in deaths	5.0	3.0	3.0	4.0	3.0	2.0	4.0	4.0	3.0	2.0	3.0	6.0	2.0	3.0	3.0	3.0	2.0	3.0	3.0	2.0	3.0	3.0	3.0	2.0	4.0	5.0	6.0	1	Texas	2	35	1	1	3	10	3	4	Caregiver	1.0	1.0	3.0	3.0	5.0	3.0	3.0	2.0	2.0
1155	corona_control	pandemic in almost every country in the world,it stops at no one	5.0	4.0	5.0	5.0	5.0	5.0	5.0	5.0	5.0	2.0	1.0	2.0	1.0	3.0	1.0	5.0	5.0	5.0	3.0	5.0	5.0	5.0	5.0	5.0	7.0	7.0	6.0	1	Ohio	2	73	0	0	1	1	5	2	bookkeeper	4.0	2.0	1.0	2.0	2.0	5.0	2.0	5.0	3.0
1156	corona_class_ineq	The percentage of black and Hispanic getting the virus are higher	4.0	4.0	3.0	5.0	4.0	3.0	4.0	4.0	4.0	2.0	2.0	7.0	3.0	4.0	3.0	4.0	3.0	5.0	3.0	4.0	3.0	4.0	4.0	2.0	6.0	6.0	3.0	1	New York	2	30	1	0	4	10	6	1	Sales associate	7.0	3.0	2.0	4.0	3.0	3.0	4.0	5.0	2.0
1157	corona_class_ineq	I d k	3.0	3.0	1.0	4.0	3.0	5.0	3.0	3.0	3.0	2.0	1.0	7.0	7.0	3.0	5.0	3.0	3.0	1.0	1.0	5.0	5.0	5.0	2.0	5.0	5.0	6.0	4.0	1	North Carolina	2	21	0	0	2	10	3	4	Nothing	4.0	3.0	2.0	4.0	3.0	2.0	3.0	5.0	2.0
1158	corona_control	About the new disease, corona virus	2.0	4.0	5.0	5.0	5.0	4.0	3.0	4.0	4.0	2.0	3.0	6.0	6.0	3.0	3.0	3.0	3.0	3.0	3.0	4.0	2.0	3.0	3.0	2.0	5.0	6.0	6.0	1	Ohio	2	31	1	0	4	10	4	1	Customer Service Rep	5.0	4.0	1.0	4.0	4.0	2.0	1.0	4.0	2.0
1159	corona_class_ineq	Minorities and the Corona virus	3.0	2.0	4.0	4.0	3.0	3.0	3.0	3.0	2.0	3.0	3.0	4.0	5.0	3.0	2.0	3.0	4.0	4.0	3.0	3.0	2.0	2.0	3.0	2.0	4.0	6.0	6.0	1	Pennsylvania	1	56	0	0	1	1	3	3	Maintenance	7.0	3.0	2.0	2.0	4.0	3.0	1.0	4.0	2.0
1160	corona_class_ineq	the corona virus is disproportionally affected minority and poor people	5.0	5.0	5.0	5.0	4.0	2.0	4.0	4.0	4.0	3.0	3.0	7.0	5.0	4.0	2.0	3.0	4.0	4.0	3.0	3.0	3.0	3.0	5.0	1.0	1.0	2.0	1.0	1	Illinois	1	66	0	0	1	1	6	6	retired	8.0	3.0	1.0	3.0	3.0	2.0	1.0	5.0	3.0
1161	corona_natural_ineq	corona virus also cased by cancer ,heart deases,diyabetics	4.0	5.0	5.0	5.0	5.0	5.0	5.0	5.0	5.0	3.0	3.0	7.0	1.0	5.0	5.0	5.0	2.0	5.0	3.0	5.0	5.0	5.0	5.0	5.0	7.0	7.0	5.0	1	California	1	40	1	1	1	2	6	1	senio it maneger	7.0	5.0	3.0	5.0	5.0	3.0	1.0	5.0	3.0
1162	corona_control	the covis 19 outbreak	4.0	5.0	5.0	5.0	4.0	1.0	2.0	4.0	4.0	3.0	3.0	7.0	4.0	4.0	3.0	2.0	3.0	3.0	2.0	4.0	4.0	3.0	4.0	3.0	4.0	5.0	5.0	1	New Jersey	1	67	1	0	1	2	3	1	manager	7.0	3.0	2.0	3.0	3.0	2.0	1.0	5.0	2.0
1165	corona_control	the tex was about COVID-19.	2.0	3.0	5.0	4.0	4.0	3.0	4.0	4.0	3.0	2.0	3.0	4.0	4.0	3.0	2.0	3.0	4.0	3.0	2.0	3.0	3.0	3.0	3.0	3.0	5.0	5.0	5.0	1	North Carolina	2	73	0	0	1	1	4	6	retired	2.0	3.0	1.0	3.0	3.0	2.0	3.0	2.0	2.0
1166	corona_class_ineq	How the Covid-19 affects Blacks & Hispanics more than other groups.	3.0	4.0	3.0	3.0	3.0	3.0	3.0	4.0	4.0	2.0	1.0	6.0	3.0	2.0	3.0	3.0	4.0	5.0	3.0	4.0	4.0	4.0	2.0	4.0	6.0	6.0	5.0	1	Illinois	1	73	1	0	1	1	6	2	Teacher	5.0	3.0	1.0	3.0	2.0	2.0	1.0	5.0	3.0
1167	corona_natural_ineq	Elderly and covid19	4.0	4.0	4.0	4.0	4.0	5.0	3.0	4.0	4.0	1.0	2.0	1.0	1.0	3.0	2.0	5.0	5.0	3.0	3.0	3.0	3.0	5.0	3.0	4.0	7.0	1.0	3.0	1	Michigan	2	39	1	1	2	1	6	1	Sales	11.0	3.0	1.0	4.0	5.0	2.0	2.0	5.0	2.0
1168	corona_control	Diseases current problem	5.0	5.0	3.0	4.0	5.0	5.0	5.0	5.0	2.0	2.0	1.0	7.0	1.0	2.0	3.0	5.0	5.0	3.0	3.0	5.0	1.0	5.0	5.0	1.0	7.0	1.0	6.0	1	California	2	22	0	0	5	2	3	1	Front desk	4.0	2.0	1.0	3.0	3.0	4.0	2.0	4.0	2.0
1172	corona_natural_ineq	good	5.0	5.0	4.0	4.0	4.0	5.0	5.0	3.0	5.0	3.0	3.0	4.0	6.0	4.0	5.0	4.0	5.0	4.0	3.0	5.0	4.0	4.0	4.0	3.0	5.0	7.0	5.0	1	New Jersey	1	27	0	0	4	7	6	1	developer	9.0	4.0	1.0	5.0	4.0	1.0	2.0	5.0	2.0
1173	corona_natural_ineq	The outbreak of Covid is affecting certain groups more than others	4.0	4.0	5.0	5.0	4.0	3.0	4.0	5.0	2.0	2.0	1.0	3.0	3.0	3.0	3.0	5.0	5.0	5.0	3.0	3.0	2.0	3.0	3.0	3.0	7.0	7.0	6.0	1	New York	2	47	1	0	1	9	6	1	Nurse	4.0	3.0	1.0	3.0	2.0	3.0	4.0	4.0	2.0
1176	corona_natural_ineq	It was about COVID-19 and how it greatly affects the elderly and people with health conditions.	3.0	2.0	5.0	5.0	4.0	4.0	5.0	3.0	2.0	2.0	2.0	7.0	1.0	4.0	2.0	3.0	5.0	3.0	3.0	3.0	5.0	3.0	3.0	4.0	5.0	4.0	6.0	1	California	1	21	0	0	3	10	3	4	Not employed	2.0	2.0	2.0	3.0	5.0	3.0	2.0	4.0	2.0
1179	corona_control	Covid-19 and has killed people throughout the whole world	1.0	4.0	5.0	4.0	2.0	2.0	1.0	5.0	4.0	1.0	2.0	1.0	1.0	1.0	1.0	4.0	5.0	4.0	3.0	1.0	5.0	5.0	1.0	1.0	3.0	1.0	2.0	1	Nebraska	2	41	1	1	5	10	3	4	Laid off	1.0	2.0	3.0	1.0	1.0	3.0	2.0	5.0	2.0
1180	corona_natural_ineq	Covid-19 affect elderly and the sick more	3.0	3.0	4.0	5.0	4.0	4.0	4.0	4.0	4.0	2.0	2.0	5.0	2.0	3.0	3.0	3.0	3.0	4.0	3.0	3.0	3.0	3.0	2.0	1.0	5.0	7.0	5.0	1	New York	2	35	0	0	1	2	6	1	Health care	6.0	3.0	1.0	5.0	4.0	3.0	4.0	5.0	3.0
1182	corona_control	Corona virus outbreak	3.0	3.0	3.0	3.0	3.0	1.0	3.0	4.0	2.0	2.0	1.0	7.0	3.0	3.0	2.0	5.0	5.0	5.0	3.0	3.0	3.0	3.0	3.0	3.0	7.0	6.0	5.0	1	California	1	38	0	0	1	10	4	4	None	2.0	2.0	2.0	2.0	4.0	3.0	3.0	2.0	2.0
1184	corona_control	it was about corona virus	4.0	4.0	5.0	5.0	4.0	4.0	4.0	4.0	4.0	2.0	2.0	3.0	3.0	2.0	2.0	4.0	3.0	4.0	2.0	3.0	3.0	3.0	3.0	4.0	4.0	3.0	4.0	1	California	1	29	1	0	4	7	6	1	DEVELOPER	3.0	3.0	2.0	4.0	4.0	5.0	1.0	4.0	2.0
1185	corona_natural_ineq	Corona virus is disproportionately affecting those with underlying medical conditions	4.0	5.0	5.0	5.0	4.0	4.0	4.0	5.0	3.0	1.0	1.0	2.0	5.0	3.0	2.0	5.0	5.0	4.0	3.0	3.0	4.0	3.0	4.0	3.0	6.0	5.0	5.0	1	Virginia	2	22	0	0	4	10	6	4	Unemployed	1.0	2.0	3.0	3.0	4.0	4.0	2.0	5.0	3.0
1186	corona_control	It is about the global pandemic corona virus	1.0	5.0	5.0	5.0	5.0	1.0	5.0	5.0	5.0	2.0	3.0	7.0	7.0	1.0	1.0	5.0	5.0	5.0	3.0	1.0	5.0	5.0	5.0	5.0	1.0	1.0	6.0	1	California	2	26	0	0	2	5	6	4	none	6.0	4.0	1.0	1.0	2.0	5.0	1.0	4.0	1.0
1189	corona_natural_ineq	Covid does not effect everyone the same	2.0	3.0	5.0	5.0	3.0	2.0	2.0	3.0	2.0	2.0	3.0	3.0	7.0	5.0	4.0	2.0	3.0	2.0	3.0	1.0	2.0	3.0	4.0	3.0	1.0	1.0	6.0	1	Nevada	2	30	0	0	1	10	6	4	Food and beverage safety manager	7.0	4.0	2.0	5.0	5.0	2.0	3.0	5.0	3.0
1191	corona_control	Corona virus is a pandemic	3.0	3.0	3.0	4.0	3.0	3.0	3.0	3.0	4.0	2.0	1.0	5.0	2.0	3.0	3.0	4.0	5.0	5.0	3.0	3.0	3.0	4.0	3.0	2.0	5.0	5.0	5.0	1	Florida	2	69	1	0	1	10	3	6	Retired	5.0	2.0	1.0	1.0	1.0	4.0	3.0	5.0	3.0
1192	corona_natural_ineq	it's worse on the elderly if they have cancer and diabetes and other things.	5.0	5.0	5.0	4.0	5.0	5.0	5.0	5.0	5.0	2.0	3.0	3.0	4.0	3.0	1.0	5.0	5.0	4.0	2.0	3.0	4.0	3.0	3.0	3.0	7.0	5.0	6.0	1	Kentucky	2	59	1	0	1	4	2	6	i'm disbilty	2.0	1.0	1.0	4.0	3.0	1.0	1.0	5.0	2.0
1194	corona_class_ineq	How covid-19has affected Hispanics and blacks	1.0	1.0	5.0	5.0	4.0	2.0	3.0	4.0	3.0	2.0	3.0	7.0	7.0	2.0	4.0	2.0	5.0	5.0	2.0	3.0	3.0	3.0	4.0	3.0	1.0	4.0	5.0	1	Missouri	1	32	1	1	1	1	3	1	Maitenence mechanic	7.0	2.0	1.0	4.0	2.0	3.0	3.0	5.0	3.0
1196	corona_class_ineq	The effects of Coronavirus on a specified demographic.	4.0	2.0	3.0	5.0	3.0	3.0	3.0	2.0	2.0	2.0	2.0	2.0	3.0	2.0	2.0	5.0	5.0	5.0	3.0	3.0	4.0	3.0	3.0	2.0	7.0	6.0	6.0	1	North Carolina	2	38	0	1	5	4	6	6	Full-time parent	1.0	1.0	1.0	2.0	3.0	4.0	2.0	5.0	3.0
1198	corona_natural_ineq	Corona and the elderly	4.0	4.0	4.0	5.0	4.0	3.0	3.0	4.0	4.0	2.0	3.0	4.0	5.0	3.0	3.0	4.0	4.0	5.0	3.0	4.0	4.0	5.0	5.0	3.0	5.0	5.0	3.0	1	Missouri	2	60	0	0	1	1	4	6	Retail	3.0	2.0	1.0	3.0	3.0	3.0	2.0	5.0	3.0
1199	corona_control	Describing the spread and danger of COVID	3.0	5.0	4.0	4.0	4.0	3.0	4.0	4.0	5.0	3.0	3.0	7.0	5.0	4.0	3.0	1.0	3.0	2.0	3.0	4.0	4.0	4.0	4.0	4.0	5.0	1.0	6.0	1	Illinois	2	21	0	0	1	10	4	2	Daycare worker	7.0	2.0	1.0	4.0	5.0	2.0	1.0	5.0	3.0
1203	corona_control	It was about the global impacts of covid 19	1.0	2.0	5.0	5.0	3.0	2.0	3.0	3.0	2.0	3.0	3.0	5.0	5.0	4.0	3.0	3.0	4.0	3.0	2.0	2.0	3.0	2.0	3.0	3.0	3.0	5.0	6.0	1	California	2	26	0	0	4	10	6	1	Government	8.0	4.0	1.0	4.0	4.0	3.0	3.0	4.0	3.0
1204	corona_control	Its tell me about the planets and other stuff	4.0	4.0	4.0	5.0	5.0	4.0	4.0	2.0	4.0	3.0	3.0	2.0	4.0	4.0	5.0	1.0	2.0	3.0	1.0	4.0	4.0	3.0	3.0	3.0	5.0	4.0	3.0	1	Minnesota	1	29	0	0	2	10	3	2	Food services	2.0	2.0	1.0	4.0	3.0	3.0	2.0	3.0	3.0
1206	corona_class_ineq	the poor and unfortunate are affected worse by corona virus	3.0	3.0	4.0	4.0	3.0	4.0	4.0	3.0	1.0	1.0	1.0	6.0	1.0	3.0	1.0	5.0	5.0	5.0	3.0	4.0	4.0	4.0	3.0	4.0	6.0	2.0	6.0	1	Arkansas	2	50	0	1	1	10	3	6	arborist	1.0	1.0	1.0	1.0	1.0	4.0	2.0	3.0	3.0
1209	corona_control	The current pandemic is the worst thing to happen to our world and everyone in it.	3.0	4.0	5.0	5.0	4.0	4.0	3.0	5.0	3.0	2.0	2.0	7.0	5.0	4.0	1.0	3.0	4.0	3.0	3.0	3.0	2.0	4.0	5.0	3.0	5.0	5.0	6.0	1	California	2	71	1	0	1	1	5	6	retired	10.0	3.0	1.0	3.0	3.0	4.0	2.0	5.0	3.0
1213	corona_control	It was about the virus	3.0	4.0	5.0	5.0	3.0	1.0	3.0	4.0	2.0	3.0	3.0	5.0	5.0	3.0	3.0	2.0	2.0	2.0	2.0	3.0	2.0	2.0	3.0	2.0	2.0	4.0	2.0	1	Washington	2	72	0	0	1	2	5	6	housewife	5.0	2.0	1.0	3.0	3.0	2.0	3.0	5.0	3.0
1214	corona_control	The spread of corona virus	1.0	3.0	1.0	1.0	4.0	3.0	5.0	4.0	2.0	1.0	2.0	4.0	5.0	4.0	3.0	1.0	2.0	3.0	2.0	5.0	3.0	3.0	4.0	5.0	4.0	2.0	3.0	1	Texas	1	24	1	0	2	4	9	1	Radiologist	10.0	5.0	2.0	3.0	5.0	4.0	1.0	3.0	3.0
1217	corona_natural_ineq	The coronavirus not affecting everyone the same way.	3.0	2.0	2.0	5.0	3.0	2.0	3.0	4.0	2.0	2.0	3.0	7.0	7.0	3.0	4.0	4.0	4.0	4.0	3.0	3.0	3.0	3.0	4.0	2.0	4.0	4.0	6.0	1	New York	2	35	1	1	3	2	7	1	Safety Manager	8.0	4.0	1.0	4.0	4.0	2.0	2.0	4.0	3.0
1218	corona_control	spread of coronavirus	3.0	3.0	4.0	4.0	5.0	3.0	3.0	4.0	3.0	2.0	3.0	7.0	2.0	4.0	2.0	4.0	4.0	4.0	3.0	3.0	3.0	3.0	4.0	1.0	1.0	4.0	3.0	1	Indiana	2	27	0	0	1	5	6	1	producer	7.0	3.0	1.0	4.0	5.0	3.0	3.0	5.0	3.0
1223	corona_class_ineq	COVID-19 disproportionately affects the poor and minorities.	1.0	1.0	5.0	5.0	3.0	2.0	1.0	5.0	1.0	3.0	3.0	7.0	6.0	5.0	4.0	1.0	3.0	3.0	2.0	1.0	1.0	1.0	5.0	5.0	1.0	1.0	2.0	1	Colorado	2	68	0	0	1	2	7	6	retired	8.0	4.0	1.0	3.0	3.0	2.0	1.0	5.0	3.0
1224	corona_natural_ineq	about the older people being more effected by the covid 19 virus	2.0	3.0	5.0	5.0	4.0	3.0	3.0	3.0	1.0	3.0	3.0	5.0	6.0	4.0	3.0	1.0	3.0	2.0	3.0	1.0	1.0	1.0	3.0	1.0	1.0	6.0	5.0	1	Michigan	1	63	0	0	1	10	4	6	retired	6.0	3.0	1.0	3.0	3.0	3.0	3.0	5.0	2.0
1225	corona_class_ineq	the covid 19 out break	3.0	4.0	3.0	1.0	2.0	5.0	3.0	2.0	5.0	2.0	3.0	6.0	4.0	2.0	4.0	5.0	5.0	4.0	2.0	1.0	3.0	2.0	5.0	3.0	5.0	4.0	3.0	1	Oklahoma	2	26	0	0	1	10	3	4	none	5.0	2.0	2.0	2.0	3.0	3.0	3.0	4.0	1.0
1227	corona_control	Corona virus outbreak	4.0	3.0	5.0	4.0	3.0	2.0	4.0	5.0	2.0	1.0	1.0	7.0	4.0	3.0	3.0	4.0	4.0	5.0	3.0	4.0	3.0	4.0	4.0	3.0	7.0	6.0	6.0	1	Texas	2	42	1	1	3	9	6	4	Restaurant manager	6.0	3.0	1.0	4.0	4.0	4.0	2.0	5.0	3.0
1228	corona_natural_ineq	Who is more affected by covid	2.0	4.0	4.0	4.0	4.0	3.0	3.0	5.0	3.0	3.0	2.0	7.0	4.0	4.0	3.0	4.0	5.0	5.0	2.0	4.0	3.0	4.0	4.0	3.0	5.0	4.0	5.0	1	Florida	2	69	1	0	1	1	4	6	Retired	6.0	3.0	1.0	3.0	2.0	3.0	3.0	4.0	3.0
1229	corona_control	It was about the coronavirus pandemic	2.0	2.0	5.0	4.0	4.0	3.0	3.0	4.0	2.0	2.0	1.0	6.0	6.0	3.0	4.0	2.0	4.0	4.0	3.0	3.0	2.0	3.0	5.0	3.0	3.0	3.0	2.0	1	New Jersey	2	54	1	1	1	2	6	1	Consultant	11.0	4.0	2.0	2.0	3.0	4.0	3.0	5.0	3.0
1230	corona_class_ineq	Covid 19 problem finance	3.0	3.0	5.0	1.0	4.0	3.0	5.0	4.0	5.0	1.0	2.0	4.0	6.0	3.0	4.0	4.0	3.0	4.0	3.0	3.0	3.0	3.0	1.0	5.0	5.0	5.0	1.0	1	New York	2	20	1	1	1	1	2	4	Full time	12.0	4.0	2.0	3.0	4.0	2.0	2.0	4.0	2.0
1231	corona_natural_ineq	People who are elderly, or who have underlying health conditions such as diabetes, are worse off with COVID-19	4.0	3.0	4.0	4.0	4.0	4.0	4.0	4.0	4.0	2.0	1.0	3.0	1.0	3.0	1.0	5.0	5.0	5.0	3.0	5.0	5.0	5.0	5.0	1.0	7.0	7.0	6.0	1	California	2	60	1	1	5	5	9	2	Hospital Chaplain	9.0	4.0	2.0	4.0	2.0	5.0	2.0	2.0	3.0
1232	corona_class_ineq	That blacks and Hispanics are more likely to get Corona Virus	1.0	4.0	5.0	5.0	5.0	1.0	1.0	5.0	3.0	1.0	1.0	2.0	2.0	3.0	2.0	5.0	5.0	5.0	3.0	3.0	4.0	3.0	4.0	3.0	7.0	7.0	6.0	1	Tennessee	2	40	0	1	1	4	4	6	Disabled	6.0	2.0	1.0	2.0	2.0	3.0	2.0	4.0	2.0
1236	corona_natural_ineq	Those affected by covid 19.	4.0	3.0	4.0	5.0	3.0	3.0	4.0	5.0	3.0	2.0	1.0	5.0	5.0	3.0	2.0	4.0	5.0	4.0	2.0	3.0	5.0	4.0	2.0	1.0	6.0	6.0	5.0	1	Florida	2	70	0	0	1	2	4	6	Executive Assistant	4.0	2.0	1.0	4.0	4.0	2.0	2.0	4.0	3.0
1237	corona_control	The corona virus pandemic.	4.0	3.0	3.0	5.0	3.0	1.0	5.0	4.0	5.0	1.0	1.0	1.0	1.0	3.0	2.0	5.0	5.0	5.0	3.0	5.0	5.0	5.0	5.0	1.0	7.0	7.0	5.0	1	Texas	2	51	1	0	3	9	4	4	Retail	2.0	1.0	1.0	3.0	2.0	3.0	4.0	5.0	2.0
1246	corona_natural_ineq	it was about corona virus and how it effects people differently	1.0	2.0	4.0	5.0	4.0	2.0	3.0	3.0	2.0	2.0	2.0	6.0	4.0	2.0	2.0	4.0	5.0	5.0	2.0	4.0	3.0	3.0	2.0	2.0	5.0	6.0	6.0	1	South Carolina	2	38	1	0	1	1	3	6	homemaker	6.0	3.0	1.0	4.0	4.0	2.0	3.0	4.0	2.0
1248	corona_natural_ineq	Which portion of society is disproportionately affected by the Coronavirus	4.0	4.0	5.0	3.0	3.0	3.0	5.0	3.0	4.0	2.0	1.0	3.0	4.0	2.0	2.0	5.0	5.0	5.0	3.0	3.0	4.0	5.0	5.0	3.0	7.0	7.0	5.0	1	California	2	60	1	0	1	10	7	3	Professional Services	11.0	4.0	2.0	3.0	3.0	4.0	2.0	5.0	3.0
1250	corona_natural_ineq	Who is most vulnerable to the coronavirus	4.0	4.0	5.0	5.0	4.0	3.0	4.0	5.0	3.0	2.0	3.0	7.0	3.0	2.0	2.0	5.0	5.0	4.0	3.0	5.0	5.0	3.0	5.0	5.0	7.0	7.0	5.0	1	New Jersey	1	62	0	1	1	2	5	1	Chef	6.0	3.0	2.0	4.0	2.0	5.0	2.0	5.0	3.0
1252	corona_class_ineq	Corona virus disproportionately affects minorities	1.0	3.0	5.0	5.0	3.0	1.0	3.0	4.0	2.0	1.0	3.0	7.0	3.0	3.0	3.0	5.0	5.0	5.0	3.0	2.0	4.0	3.0	5.0	3.0	3.0	2.0	4.0	1	New York	2	18	0	0	1	4	4	2	Fast food worker	6.0	2.0	3.0	3.0	4.0	4.0	2.0	4.0	2.0
1253	corona_class_ineq	covid	3.0	3.0	4.0	5.0	3.0	2.0	4.0	4.0	3.0	2.0	3.0	3.0	4.0	3.0	2.0	5.0	4.0	5.0	3.0	4.0	4.0	4.0	4.0	3.0	5.0	5.0	6.0	1	Michigan	1	23	0	0	1	10	7	4	engineer	1.0	3.0	1.0	4.0	4.0	4.0	2.0	4.0	3.0
1255	corona_control	It was about the emergence of the coronavirus virus.	3.0	3.0	4.0	5.0	3.0	3.0	3.0	4.0	2.0	3.0	3.0	5.0	4.0	3.0	4.0	2.0	3.0	3.0	3.0	1.0	1.0	3.0	3.0	1.0	1.0	5.0	1.0	1	Connecticut	1	43	0	0	1	2	6	3	credit consultant	7.0	3.0	1.0	3.0	3.0	1.0	1.0	5.0	3.0
1256	corona_natural_ineq	It’s about coronavirus	3.0	3.0	3.0	3.0	3.0	3.0	3.0	3.0	3.0	2.0	2.0	4.0	4.0	3.0	3.0	3.0	3.0	3.0	2.0	3.0	3.0	3.0	3.0	3.0	4.0	5.0	6.0	1	New York	2	27	1	0	4	2	6	1	Medical Records Specialist	7.0	3.0	1.0	4.0	4.0	4.0	2.0	5.0	2.0
1258	corona_class_ineq	Poor people are more vulnerable to Covid	3.0	4.0	4.0	3.0	4.0	5.0	3.0	5.0	2.0	2.0	1.0	6.0	2.0	2.0	2.0	5.0	4.0	4.0	3.0	4.0	3.0	4.0	5.0	4.0	7.0	7.0	5.0	1	Texas	1	24	0	0	4	10	4	5		9.0	3.0	2.0	3.0	4.0	4.0	3.0	4.0	2.0
1259	corona_class_ineq	Diseases	4.0	3.0	5.0	4.0	5.0	2.0	2.0	5.0	1.0	3.0	2.0	2.0	3.0	3.0	5.0	2.0	2.0	2.0	3.0	3.0	3.0	4.0	4.0	4.0	3.0	2.0	4.0	1	Michigan	2	19	0	0	2	1	3	5	Ceo	3.0	3.0	2.0	4.0	3.0	3.0	3.0	4.0	2.0
1260	corona_class_ineq	Corona virus disproportionately is affecting black and latino community more	2.0	2.0	4.0	5.0	3.0	2.0	2.0	3.0	2.0	3.0	3.0	6.0	4.0	3.0	3.0	3.0	3.0	3.0	3.0	3.0	2.0	3.0	3.0	3.0	2.0	3.0	1.0	1	New York	2	60	0	1	1	1	7	6	retired teacher	11.0	3.0	1.0	3.0	3.0	4.0	3.0	5.0	3.0
1261	corona_control	That this virus has traveled all over the country.	4.0	3.0	4.0	4.0	4.0	3.0	4.0	4.0	3.0	2.0	3.0	5.0	3.0	2.0	2.0	4.0	5.0	5.0	3.0	3.0	4.0	3.0	3.0	3.0	6.0	5.0	3.0	1	Florida	2	69	0	1	1	1	3	6	retired	3.0	2.0	1.0	2.0	3.0	2.0	2.0	5.0	2.0
1266	corona_class_ineq	and nothing is	2.0	3.0	4.0	5.0	3.0	3.0	5.0	4.0	2.0	2.0	3.0	7.0	5.0	1.0	1.0	5.0	5.0	5.0	1.0	3.0	3.0	3.0	5.0	3.0	7.0	4.0	2.0	1	California	2	57	1	0	1	10	3	4	Homemaker	1.0	3.0	1.0	4.0	4.0	3.0	4.0	4.0	2.0
1267	corona_class_ineq	It was about the chrona virus	4.0	4.0	4.0	2.0	3.0	3.0	4.0	5.0	5.0	3.0	2.0	2.0	3.0	4.0	5.0	4.0	5.0	4.0	3.0	4.0	3.0	5.0	5.0	4.0	2.0	1.0	2.0	1	Texas	1	28	1	1	3	2	6	1	Vice president	8.0	1.0	1.0	5.0	4.0	1.0	1.0	5.0	3.0
1268	corona_control	Coronavirus infection	3.0	3.0	4.0	5.0	4.0	2.0	3.0	4.0	2.0	3.0	3.0	6.0	4.0	4.0	3.0	2.0	3.0	3.0	2.0	4.0	3.0	4.0	3.0	2.0	4.0	4.0	1.0	1	New Mexico	2	56	1	1	1	4	6	1	Accountant	11.0	4.0	1.0	4.0	4.0	3.0	3.0	5.0	3.0
1270	corona_class_ineq	It was about the disproportionate affects of the COVID-19. on the black and Latino communities	1.0	1.0	5.0	5.0	2.0	1.0	3.0	5.0	2.0	2.0	3.0	4.0	3.0	2.0	1.0	4.0	5.0	5.0	3.0	1.0	3.0	3.0	1.0	1.0	7.0	5.0	5.0	1	Idaho	2	69	1	1	1	1	5	6	Homemaker	5.0	2.0	1.0	3.0	2.0	4.0	2.0	5.0	3.0
1271	corona_control	Covid	3.0	2.0	4.0	4.0	3.0	3.0	3.0	3.0	2.0	2.0	1.0	7.0	5.0	3.0	4.0	3.0	4.0	4.0	3.0	4.0	3.0	2.0	3.0	3.0	5.0	6.0	5.0	1	Oregon	2	58	1	0	1	1	3	6	Retired	6.0	2.0	1.0	2.0	2.0	2.0	1.0	5.0	2.0
1273	corona_control	The Coronavirus has spread to every country and impacted everyone regardless of demographic.	5.0	5.0	4.0	2.0	1.0	5.0	5.0	3.0	4.0	1.0	1.0	1.0	1.0	1.0	2.0	5.0	5.0	5.0	3.0	5.0	4.0	5.0	4.0	2.0	7.0	7.0	6.0	1	Kentucky	2	28	0	0	1	8	4	5	Musician	4.0	2.0	3.0	2.0	2.0	5.0	3.0	4.0	3.0
1274	corona_control	About the virus	2.0	4.0	4.0	4.0	4.0	3.0	4.0	4.0	4.0	3.0	2.0	1.0	1.0	3.0	3.0	4.0	5.0	2.0	1.0	3.0	5.0	2.0	3.0	2.0	5.0	3.0	5.0	1	Pennsylvania	2	43	0	1	3	2	2	2	Uber courier	3.0	3.0	2.0	4.0	4.0	2.0	1.0	4.0	2.0
1277	corona_natural_ineq	About the coronavirus saying we must protect ourselves	2.0	3.0	3.0	4.0	4.0	4.0	3.0	5.0	2.0	3.0	3.0	7.0	6.0	4.0	2.0	1.0	2.0	2.0	2.0	3.0	4.0	4.0	4.0	3.0	6.0	3.0	4.0	1	New York	1	32	1	1	1	2	7	1	Director	11.0	4.0	2.0	5.0	5.0	1.0	3.0	5.0	3.0
1280	corona_class_ineq	COVID-19 is a Regularly and thoroughly clean your hands with an alcohol-based hand rub or wash them with soap and water. Why? Washing your hands with soap and water or using alcohol-based hand rub kills viruses that may be on your hands.	4.0	5.0	5.0	5.0	5.0	3.0	5.0	5.0	4.0	3.0	3.0	7.0	4.0	4.0	4.0	4.0	5.0	4.0	1.0	5.0	5.0	5.0	5.0	5.0	1.0	7.0	5.0	1	Maryland	1	41	1	1	1	2	7	1	IT manager	10.0	3.0	3.0	4.0	4.0	3.0	1.0	5.0	3.0
1283	corona_class_ineq	Covid 19 affecting low income populations	3.0	4.0	3.0	4.0	3.0	2.0	3.0	3.0	1.0	2.0	2.0	6.0	3.0	4.0	3.0	2.0	4.0	4.0	3.0	2.0	2.0	2.0	3.0	2.0	5.0	1.0	2.0	1	Wisconsin	3	35	1	0	1	6	6	1	Manufacturing	8.0	4.0	1.0	3.0	5.0	3.0	3.0	5.0	3.0
1284	corona_natural_ineq	Elderly an them having covid 19	1.0	3.0	4.0	5.0	3.0	3.0	3.0	4.0	2.0	2.0	2.0	7.0	7.0	4.0	2.0	5.0	4.0	5.0	2.0	3.0	3.0	3.0	3.0	3.0	7.0	7.0	4.0	0	I do not reside in the United States	2	23	0	0	5	1	8	1	Nurse	7.0	3.0	1.0	3.0	3.0	3.0	4.0	5.0	3.0
1287	corona_class_ineq	It talks about how Black people are getting the coronavirus more than other races.	3.0	4.0	4.0	4.0	3.0	2.0	3.0	4.0	2.0	2.0	1.0	6.0	3.0	3.0	2.0	5.0	5.0	5.0	3.0	4.0	4.0	3.0	3.0	4.0	7.0	7.0	6.0	1	Ohio	1	18	0	0	1	10	3	1	Retail	5.0	2.0	1.0	3.0	3.0	3.0	3.0	3.0	2.0
1288	corona_natural_ineq	Informative, good	4.0	5.0	4.0	4.0	4.0	4.0	5.0	5.0	4.0	1.0	1.0	6.0	4.0	4.0	3.0	5.0	5.0	5.0	3.0	1.0	1.0	1.0	1.0	1.0	7.0	7.0	6.0	1	California	2	67	0	0	4	1	6	6	Reitred	4.0	3.0	1.0	2.0	4.0	2.0	1.0	5.0	3.0
1295	corona_class_ineq	Covid 19 pandemic	2.0	2.0	3.0	4.0	3.0	3.0	3.0	3.0	4.0	2.0	2.0	4.0	4.0	3.0	2.0	3.0	3.0	3.0	2.0	2.0	3.0	3.0	4.0	3.0	4.0	5.0	4.0	1	Florida	2	24	0	0	1	10	7	2	Manager	6.0	5.0	2.0	3.0	2.0	3.0	3.0	4.0	2.0
1296	corona_control	Covid 19 and how it has spread all over.	3.0	3.0	4.0	4.0	3.0	2.0	4.0	4.0	3.0	2.0	1.0	6.0	3.0	4.0	3.0	3.0	4.0	4.0	1.0	3.0	3.0	3.0	3.0	4.0	2.0	4.0	5.0	1	Kentucky	2	68	0	0	1	1	4	2	Management	8.0	2.0	2.0	4.0	4.0	3.0	1.0	5.0	2.0
1297	corona_class_ineq	I hate corana	1.0	3.0	5.0	1.0	5.0	4.0	3.0	2.0	3.0	3.0	1.0	1.0	4.0	1.0	2.0	4.0	3.0	3.0	3.0	3.0	3.0	2.0	3.0	3.0	3.0	5.0	3.0	1	Alabama	1	19	1	0	2	2	6	2	35094	12.0	1.0	2.0	4.0	5.0	3.0	2.0	5.0	3.0
1299	corona_class_ineq	It was about the corona virus and where it’s spreading	5.0	5.0	5.0	5.0	5.0	5.0	5.0	5.0	5.0	3.0	3.0	7.0	7.0	5.0	5.0	5.0	5.0	5.0	3.0	5.0	5.0	5.0	5.0	5.0	1.0	1.0	2.0	1	Wisconsin	1	18	0	0	2	1	8	1	Register	2.0	5.0	3.0	1.0	1.0	5.0	2.0	1.0	1.0
1300	corona_natural_ineq	coronavirus	4.0	4.0	5.0	5.0	4.0	5.0	5.0	4.0	4.0	3.0	3.0	3.0	3.0	4.0	4.0	3.0	3.0	3.0	3.0	4.0	4.0	4.0	4.0	3.0	2.0	3.0	6.0	1	Florida	1	5	1	1	5	1	3	1	nuurse	8.0	2.0	2.0	4.0	5.0	2.0	1.0	5.0	3.0
1302	corona_class_ineq	Coronavirus impact on low income people	3.0	4.0	5.0	5.0	2.0	4.0	3.0	4.0	2.0	2.0	1.0	3.0	2.0	4.0	3.0	5.0	5.0	5.0	3.0	5.0	1.0	3.0	3.0	3.0	7.0	7.0	6.0	1	New York	1	35	1	1	1	2	9	1	Insurance broker	10.0	4.0	1.0	4.0	5.0	4.0	2.0	5.0	3.0
1305	corona_natural_ineq	elderly more susceptible to virus	2.0	3.0	5.0	5.0	3.0	3.0	3.0	4.0	2.0	2.0	1.0	7.0	2.0	3.0	2.0	4.0	5.0	4.0	3.0	5.0	5.0	5.0	4.0	3.0	6.0	7.0	5.0	1	North Carolina	2	73	0	0	1	1	4	6	retired	3.0	2.0	1.0	3.0	3.0	5.0	3.0	5.0	3.0
1306	corona_natural_ineq	Elderly are dying of COVID	3.0	3.0	3.0	3.0	3.0	3.0	3.0	3.0	3.0	2.0	2.0	4.0	1.0	3.0	3.0	3.0	3.0	3.0	3.0	2.0	2.0	2.0	2.0	2.0	7.0	7.0	6.0	1	California	2	35	1	0	1	10	6	1	Marketing	12.0	4.0	3.0	3.0	3.0	4.0	2.0	3.0	2.0
1307	corona_class_ineq	The video is assuming that Covid-19 affects minorities more than other populations	1.0	2.0	5.0	5.0	2.0	1.0	1.0	3.0	1.0	3.0	3.0	7.0	7.0	4.0	3.0	1.0	2.0	2.0	2.0	1.0	1.0	1.0	3.0	2.0	1.0	1.0	1.0	1	Georgia	2	24	1	0	1	1	6	1	Office admin	7.0	3.0	1.0	3.0	5.0	3.0	3.0	3.0	1.0
1308	corona_natural_ineq	Some populations are more at risk.	3.0	2.0	5.0	5.0	4.0	2.0	3.0	4.0	4.0	2.0	1.0	6.0	4.0	3.0	2.0	3.0	3.0	4.0	3.0	4.0	4.0	3.0	3.0	2.0	3.0	5.0	5.0	1	Arizona	2	48	1	1	1	1	6	1	Optician	8.0	4.0	1.0	2.0	3.0	4.0	2.0	4.0	3.0
1312	corona_class_ineq	Covid 19 disapprotionally affected minorities blacks and Latinos	1.0	3.0	5.0	5.0	4.0	3.0	3.0	5.0	2.0	2.0	1.0	7.0	7.0	4.0	4.0	2.0	3.0	4.0	3.0	1.0	5.0	1.0	5.0	1.0	1.0	1.0	2.0	1	California	1	28	0	0	4	10	6	1	Director	11.0	4.0	2.0	5.0	5.0	2.0	1.0	5.0	3.0
1313	corona_class_ineq	Loss the job	5.0	5.0	5.0	5.0	5.0	5.0	5.0	5.0	5.0	2.0	1.0	7.0	4.0	3.0	3.0	5.0	4.0	5.0	1.0	5.0	5.0	5.0	5.0	5.0	4.0	4.0	2.0	1	Virginia	2	43	1	1	4	2	4	2	Medical Assistant	5.0	2.0	3.0	1.0	4.0	4.0	3.0	5.0	2.0
1315	corona_natural_ineq	Describing the effects of covid-19 on the elderly and people with high risk factors.	2.0	3.0	4.0	4.0	3.0	2.0	3.0	3.0	2.0	3.0	3.0	6.0	5.0	3.0	3.0	2.0	3.0	3.0	3.0	2.0	2.0	2.0	2.0	3.0	3.0	4.0	1.0	1	Florida	1	36	0	1	1	1	5	1	Information Technology	7.0	3.0	1.0	4.0	4.0	2.0	1.0	4.0	2.0
1319	corona_control	It was about how big of an impact COVID-19 has on the Earth, regardless of peoples social, cultural, or ethical background	2.0	2.0	4.0	5.0	3.0	2.0	3.0	3.0	2.0	2.0	2.0	6.0	3.0	3.0	3.0	3.0	4.0	4.0	3.0	4.0	4.0	3.0	3.0	3.0	5.0	4.0	6.0	1	Texas	2	20	0	0	2	4	4	5	Tech	8.0	3.0	2.0	4.0	4.0	4.0	2.0	5.0	3.0
1320	corona_class_ineq	the current pandemic affects minorities more	1.0	3.0	5.0	4.0	5.0	1.0	1.0	4.0	1.0	2.0	3.0	7.0	5.0	3.0	3.0	4.0	3.0	3.0	3.0	2.0	2.0	3.0	3.0	3.0	3.0	5.0	5.0	1	Massachusetts	2	56	0	0	1	2	5	1	RDH	7.0	3.0	2.0	4.0	4.0	2.0	3.0	5.0	2.0
1321	corona_control	Covid 19 is effecting the whole world	4.0	2.0	4.0	4.0	3.0	3.0	4.0	4.0	3.0	2.0	3.0	4.0	3.0	3.0	2.0	3.0	4.0	4.0	3.0	3.0	3.0	3.0	3.0	3.0	5.0	5.0	6.0	1	Minnesota	1	25	0	0	4	1	6	2	Clinic	7.0	3.0	1.0	3.0	4.0	4.0	2.0	4.0	2.0
1322	corona_class_ineq	Coronavirus	2.0	2.0	5.0	4.0	4.0	3.0	4.0	4.0	3.0	2.0	1.0	5.0	5.0	2.0	3.0	3.0	4.0	4.0	3.0	3.0	3.0	3.0	3.0	3.0	5.0	6.0	5.0	1	Michigan	2	44	1	1	1	1	6	1	Office manager	9.0	3.0	1.0	4.0	3.0	3.0	2.0	5.0	3.0
1323	corona_class_ineq	It is helpful and informative	5.0	5.0	2.0	2.0	5.0	5.0	5.0	5.0	3.0	3.0	3.0	1.0	1.0	1.0	1.0	5.0	5.0	5.0	3.0	5.0	5.0	5.0	4.0	1.0	7.0	7.0	6.0	1	Illinois	1	30	0	0	1	10	6	1	Business Development Associate	5.0	5.0	2.0	5.0	5.0	5.0	2.0	5.0	2.0
1324	corona_control	Talked about the pandemic and how it spread across the world	5.0	5.0	3.0	3.0	4.0	5.0	5.0	5.0	5.0	3.0	3.0	1.0	1.0	1.0	1.0	5.0	5.0	5.0	3.0	5.0	5.0	5.0	5.0	3.0	7.0	7.0	6.0	1	Oregon	2	62	0	0	1	10	7	2	Election Bureau employee	3.0	1.0	2.0	4.0	3.0	5.0	2.0	5.0	3.0
1327	corona_class_ineq	coronavirus	4.0	4.0	4.0	4.0	4.0	4.0	4.0	4.0	2.0	2.0	2.0	2.0	1.0	2.0	2.0	3.0	4.0	4.0	3.0	2.0	2.0	4.0	3.0	3.0	7.0	6.0	4.0	1	Texas	2	9	0	0	5	4	4	4	none	4.0	3.0	2.0	3.0	3.0	3.0	3.0	2.0	2.0
1330	corona_class_ineq	COVID-19 is not effecting certain people of race, such as African Americans and Hispanics.	1.0	2.0	4.0	5.0	5.0	1.0	4.0	4.0	2.0	3.0	3.0	7.0	1.0	1.0	1.0	5.0	5.0	5.0	3.0	5.0	5.0	4.0	4.0	3.0	7.0	7.0	5.0	1	Missouri	2	21	0	0	1	4	3	1	CNA	4.0	3.0	2.0	3.0	5.0	2.0	1.0	1.0	3.0
1336	corona_control	About covid19	2.0	3.0	4.0	2.0	3.0	3.0	3.0	3.0	3.0	1.0	1.0	4.0	1.0	3.0	2.0	3.0	3.0	3.0	3.0	2.0	4.0	4.0	3.0	3.0	6.0	6.0	6.0	1	California	1	65	0	0	1	10	3	6	Retired	2.0	2.0	1.0	2.0	3.0	3.0	1.0	5.0	2.0
1340	corona_control	covid 19	2.0	2.0	4.0	4.0	3.0	2.0	3.0	3.0	2.0	2.0	3.0	5.0	7.0	2.0	3.0	2.0	2.0	3.0	3.0	3.0	3.0	3.0	4.0	4.0	3.0	3.0	2.0	1	Missouri	1	66	0	0	1	2	3	6	retired	6.0	2.0	1.0	1.0	3.0	2.0	1.0	5.0	2.0
1341	corona_natural_ineq	Coronavirus and how it effects the elderly and those with other conditions like heart diseases and diabetes , and are at higher risk	3.0	4.0	4.0	5.0	3.0	2.0	4.0	5.0	3.0	2.0	1.0	6.0	3.0	3.0	2.0	4.0	5.0	5.0	3.0	4.0	4.0	3.0	4.0	2.0	5.0	6.0	5.0	1	Maryland	2	56	1	0	1	1	5	2	Cook	7.0	2.0	1.0	2.0	3.0	4.0	2.0	5.0	3.0
1342	corona_natural_ineq	coronavirus affecting some groups more	4.0	4.0	1.0	1.0	4.0	4.0	5.0	5.0	2.0	1.0	1.0	1.0	1.0	3.0	1.0	5.0	5.0	5.0	3.0	4.0	5.0	5.0	5.0	2.0	5.0	5.0	6.0	1	Maine	1	43	0	0	1	10	4	6	disabled	5.0	1.0	1.0	1.0	1.0	5.0	2.0	5.0	3.0
1344	corona_natural_ineq	It's all about how much people affected by corona virus.	2.0	3.0	5.0	5.0	3.0	2.0	4.0	5.0	3.0	2.0	1.0	7.0	4.0	1.0	1.0	2.0	5.0	1.0	1.0	3.0	5.0	3.0	1.0	3.0	7.0	7.0	6.0	1	New Jersey	2	24	1	0	4	4	4	1	Teacher	5.0	3.0	2.0	4.0	4.0	3.0	2.0	4.0	2.0
1345	corona_class_ineq	minorities more affected by covid-19	2.0	2.0	3.0	3.0	3.0	3.0	3.0	4.0	3.0	2.0	3.0	4.0	3.0	3.0	2.0	3.0	3.0	5.0	3.0	2.0	3.0	4.0	3.0	3.0	5.0	5.0	5.0	1	California	2	54	0	0	1	10	6	4	unemployed	4.0	3.0	1.0	1.0	2.0	5.0	2.0	5.0	3.0
1346	corona_control	The virus spreading everywhere in the world no one is safe	1.0	3.0	4.0	5.0	3.0	1.0	1.0	5.0	2.0	3.0	3.0	7.0	7.0	1.0	1.0	5.0	5.0	5.0	3.0	1.0	4.0	1.0	3.0	3.0	7.0	7.0	6.0	1	Texas	1	45	1	0	3	2	3	6	Disabled	4.0	3.0	1.0	5.0	4.0	3.0	2.0	4.0	3.0
1349	corona_control	Where the covid-19 has spread and how far	3.0	3.0	3.0	3.0	3.0	3.0	3.0	4.0	3.0	1.0	3.0	1.0	1.0	2.0	2.0	5.0	5.0	5.0	3.0	3.0	3.0	3.0	3.0	3.0	7.0	7.0	6.0	1	Massachusetts	2	29	1	1	1	7	5	2	Staples	6.0	3.0	1.0	5.0	5.0	3.0	3.0	3.0	3.0
1352	corona_control	Propaganda	5.0	3.0	1.0	2.0	3.0	5.0	3.0	3.0	4.0	3.0	1.0	2.0	2.0	5.0	3.0	1.0	1.0	1.0	1.0	1.0	1.0	1.0	3.0	3.0	7.0	6.0	6.0	1	Indiana	1	35	1	0	1	10	5	1	Insurance	1.0	2.0	3.0	1.0	5.0	3.0	2.0	2.0	2.0
1354	corona_natural_ineq	Nice video	4.0	4.0	4.0	4.0	4.0	3.0	4.0	4.0	4.0	2.0	3.0	6.0	5.0	5.0	4.0	3.0	2.0	2.0	3.0	3.0	4.0	4.0	4.0	4.0	4.0	4.0	3.0	1	New York	1	41	1	1	1	2	7	1	Job	11.0	3.0	2.0	4.0	4.0	2.0	1.0	4.0	3.0
1359	corona_control	It was about the Coronavirus outbreak and how ithasso quickly impacted all parts of the world regardless of sex, nationality etcof sex, nationality	1.0	2.0	5.0	5.0	4.0	3.0	3.0	3.0	1.0	2.0	2.0	5.0	5.0	3.0	3.0	4.0	5.0	4.0	3.0	4.0	4.0	4.0	4.0	2.0	5.0	5.0	6.0	1	Arizona	2	68	1	0	1	2	5	6	Retired	8.0	3.0	1.0	4.0	3.0	2.0	1.0	5.0	3.0
1361	corona_class_ineq	Minority and low income groups seem to be disproportionately affected by the recent covid outbreak.	4.0	4.0	5.0	3.0	3.0	2.0	4.0	4.0	4.0	2.0	1.0	4.0	5.0	3.0	3.0	1.0	4.0	4.0	3.0	1.0	1.0	3.0	4.0	5.0	1.0	1.0	2.0	1	Georgia	1	39	0	1	1	1	6	4	Food Service	5.0	2.0	2.0	1.0	3.0	3.0	4.0	5.0	3.0
1362	corona_control	The video was about the coronavirus and how it has impacted the whole world and everyone in it regardless of race, age, religion, etc.	4.0	3.0	3.0	5.0	3.0	3.0	5.0	4.0	2.0	3.0	3.0	5.0	4.0	4.0	3.0	2.0	4.0	5.0	2.0	4.0	2.0	3.0	2.0	3.0	1.0	1.0	1.0	1	Maryland	2	21	0	0	1	4	4	3	Etsy store owner	8.0	3.0	3.0	3.0	5.0	3.0	3.0	3.0	2.0
1364	corona_natural_ineq	Coronavirus affects people more, that have underlying health issues.	3.0	4.0	5.0	4.0	4.0	2.0	3.0	3.0	3.0	2.0	3.0	7.0	4.0	3.0	3.0	5.0	4.0	5.0	3.0	3.0	3.0	3.0	3.0	1.0	5.0	7.0	6.0	1	Florida	2	60	0	0	1	2	3	4	Retail, customer service	4.0	2.0	1.0	2.0	4.0	2.0	3.0	5.0	3.0
1366	corona_natural_ineq	Coronavirus information	3.0	3.0	5.0	5.0	4.0	2.0	3.0	5.0	3.0	2.0	3.0	7.0	5.0	3.0	3.0	3.0	4.0	3.0	3.0	4.0	4.0	3.0	4.0	3.0	5.0	4.0	6.0	1	Alabama	2	41	0	1	1	4	3	4	Unemployed	6.0	2.0	3.0	2.0	5.0	2.0	1.0	4.0	3.0
1369	corona_control	The coronavirus doesn’t discriminate	1.0	3.0	4.0	5.0	2.0	2.0	2.0	4.0	2.0	3.0	3.0	7.0	3.0	2.0	3.0	5.0	5.0	5.0	3.0	3.0	2.0	3.0	4.0	2.0	5.0	4.0	6.0	1	Georgia	2	32	1	0	1	10	6	5	Administration	9.0	3.0	1.0	5.0	5.0	4.0	2.0	3.0	3.0
1370	corona_class_ineq	The number of people who have the virus	4.0	4.0	4.0	4.0	4.0	2.0	4.0	3.0	3.0	1.0	3.0	1.0	2.0	4.0	2.0	4.0	5.0	5.0	3.0	4.0	4.0	4.0	4.0	4.0	7.0	4.0	6.0	1	Texas	2	25	0	0	3	10	3	4	Unemployed	1.0	2.0	2.0	4.0	2.0	1.0	3.0	4.0	2.0
1371	corona_class_ineq	It talks about how minorities and low income are disproportionately affected by Covid.	3.0	3.0	5.0	5.0	4.0	3.0	3.0	5.0	5.0	1.0	1.0	6.0	5.0	2.0	3.0	5.0	5.0	5.0	3.0	3.0	3.0	3.0	3.0	1.0	7.0	2.0	6.0	1	Texas	2	42	1	1	1	1	3	6	Stay at home mom	7.0	1.0	1.0	4.0	4.0	5.0	2.0	5.0	2.0
1375	corona_control	That the new corona have been spread in every country	4.0	4.0	3.0	3.0	3.0	2.0	3.0	2.0	1.0	2.0	2.0	5.0	3.0	3.0	2.0	5.0	3.0	3.0	2.0	2.0	3.0	4.0	3.0	1.0	6.0	7.0	6.0	1	Tennessee	2	21	0	0	2	9	5	1	Cashier	5.0	3.0	3.0	3.0	2.0	3.0	2.0	4.0	1.0
1376	corona_natural_ineq	The only one word that is he gonna was a great night and he went to sleep.	5.0	4.0	4.0	3.0	2.0	4.0	4.0	3.0	3.0	2.0	2.0	3.0	5.0	2.0	2.0	3.0	2.0	5.0	3.0	5.0	3.0	3.0	2.0	4.0	3.0	5.0	3.0	1	North Carolina	1	26	0	0	4	5	5	1	Accountant	9.0	4.0	1.0	2.0	4.0	3.0	2.0	4.0	2.0
1377	corona_class_ineq	how the corvid-19 virus is affecting lower income especially blacks and hispanic families more	1.0	1.0	4.0	5.0	5.0	1.0	1.0	4.0	1.0	1.0	1.0	7.0	5.0	1.0	1.0	5.0	5.0	4.0	3.0	3.0	2.0	4.0	3.0	3.0	4.0	4.0	6.0	1	Washington	2	51	0	1	1	4	6	2	home heathcare aide	6.0	3.0	1.0	1.0	3.0	4.0	3.0	2.0	2.0
1383	corona_class_ineq	The text was about how the Covid 19 is affecting mostly blacks and latinos	1.0	1.0	5.0	5.0	2.0	2.0	2.0	4.0	1.0	2.0	3.0	7.0	4.0	4.0	3.0	3.0	4.0	4.0	1.0	4.0	3.0	1.0	3.0	1.0	4.0	3.0	6.0	1	Mississippi	1	31	1	1	2	10	2	3	self employed	6.0	3.0	1.0	5.0	5.0	3.0	2.0	4.0	2.0
1385	corona_class_ineq	The Covid-19 outbreak is disproportionately affecting minority populations in the US, especially hispanic and black communities. They are experiencing higher rates of infection and death from the virus.	4.0	3.0	3.0	3.0	2.0	2.0	4.0	4.0	3.0	1.0	1.0	3.0	6.0	3.0	1.0	5.0	5.0	5.0	3.0	5.0	5.0	5.0	5.0	2.0	7.0	7.0	5.0	1	New York	2	35	1	0	1	10	6	3	Illustrator	8.0	4.0	3.0	3.0	3.0	5.0	2.0	4.0	3.0
1386	corona_control	Whole world experiences coronavirus outbreak. Just a few events had this impact.	4.0	5.0	4.0	4.0	5.0	4.0	3.0	5.0	3.0	2.0	3.0	6.0	5.0	3.0	3.0	3.0	4.0	5.0	3.0	2.0	3.0	4.0	2.0	2.0	3.0	2.0	2.0	1	Pennsylvania	2	42	1	1	1	4	6	6	Housewife	9.0	3.0	1.0	3.0	3.0	2.0	1.0	4.0	2.0
1388	corona_natural_ineq	The coronavirus and which populations are affected most	3.0	4.0	5.0	4.0	4.0	3.0	3.0	3.0	3.0	2.0	3.0	3.0	4.0	3.0	3.0	4.0	4.0	4.0	2.0	4.0	4.0	5.0	3.0	3.0	5.0	5.0	3.0	1	Ohio	2	35	1	1	1	2	7	6	Stay at home parent	12.0	4.0	1.0	3.0	3.0	3.0	2.0	5.0	3.0
1389	corona_control	COVID has impacted all of humanity	5.0	3.0	3.0	3.0	3.0	5.0	5.0	4.0	5.0	1.0	1.0	1.0	1.0	2.0	2.0	5.0	5.0	5.0	3.0	4.0	2.0	4.0	4.0	2.0	7.0	7.0	6.0	1	New York	2	31	1	0	1	1	7	2	Youth Group Leader	8.0	3.0	2.0	4.0	4.0	4.0	2.0	4.0	3.0
1390	corona_class_ineq	the impact of corona virus in economy	2.0	3.0	5.0	5.0	5.0	2.0	4.0	4.0	3.0	3.0	3.0	7.0	7.0	2.0	1.0	3.0	3.0	3.0	3.0	4.0	3.0	3.0	5.0	3.0	4.0	7.0	6.0	1	Virginia	1	40	1	1	1	2	7	1	IT MANAGER	12.0	4.0	1.0	5.0	5.0	5.0	1.0	5.0	3.0
1392	corona_control	a virus has emerged and has spread to almost every country	4.0	4.0	5.0	4.0	5.0	2.0	3.0	5.0	4.0	3.0	2.0	7.0	7.0	4.0	3.0	3.0	4.0	5.0	3.0	1.0	1.0	2.0	3.0	3.0	1.0	1.0	1.0	1	Oregon	2	62	0	0	1	1	3	1	food server	2.0	2.0	2.0	5.0	4.0	1.0	1.0	5.0	2.0
1393	corona_natural_ineq	I don’t know	3.0	3.0	3.0	3.0	3.0	3.0	3.0	3.0	3.0	2.0	2.0	4.0	4.0	3.0	3.0	3.0	3.0	3.0	2.0	3.0	3.0	3.0	3.0	3.0	4.0	4.0	4.0	1	Michigan	2	19	0	0	2	4	6	5	I don’t know	7.0	3.0	2.0	3.0	3.0	3.0	2.0	3.0	2.0
1396	corona_natural_ineq	It is about the fact that certain people are more at risk for contracting COVID 19 than others.	3.0	4.0	2.0	2.0	2.0	2.0	3.0	3.0	2.0	2.0	2.0	5.0	5.0	3.0	4.0	4.0	3.0	2.0	1.0	3.0	4.0	3.0	3.0	2.0	2.0	3.0	2.0	1	California	1	35	1	0	1	10	4	1	CEO	9.0	4.0	1.0	3.0	2.0	3.0	1.0	2.0	2.0
1397	corona_natural_ineq	Rona bad asl	5.0	5.0	5.0	5.0	5.0	5.0	5.0	5.0	5.0	3.0	1.0	7.0	7.0	1.0	1.0	5.0	5.0	5.0	3.0	1.0	1.0	1.0	1.0	1.0	7.0	6.0	5.0	0	Arkansas	3	36	0	0	5	10	4	3	Traping	6.0	1.0	1.0	2.0	4.0	4.0	1.0	2.0	3.0
1398	corona_class_ineq	The video explained the disproportionate cases and affects of COVID-19 in hispanic and low income communities.	4.0	4.0	3.0	3.0	3.0	4.0	4.0	2.0	4.0	2.0	1.0	3.0	1.0	4.0	2.0	5.0	5.0	5.0	3.0	1.0	3.0	3.0	3.0	1.0	3.0	4.0	5.0	1	New York	2	23	0	0	3	2	6	1	Trial Preparation Assistant	5.0	2.0	1.0	3.0	4.0	4.0	2.0	4.0	2.0
1400	corona_natural_ineq	Corona Virus	3.0	1.0	4.0	4.0	2.0	3.0	3.0	3.0	3.0	2.0	3.0	7.0	3.0	2.0	2.0	4.0	5.0	5.0	1.0	3.0	2.0	2.0	5.0	2.0	7.0	4.0	1.0	1	Wisconsin	2	24	1	1	1	2	3	1	CNC Operator	6.0	2.0	1.0	5.0	4.0	3.0	1.0	3.0	1.0
1401	corona_control	Coronavirus has spread to almost the entire earth	2.0	2.0	5.0	4.0	4.0	3.0	3.0	3.0	2.0	2.0	3.0	4.0	1.0	3.0	2.0	5.0	5.0	4.0	3.0	3.0	3.0	3.0	4.0	4.0	4.0	4.0	6.0	1	Idaho	2	58	1	0	5	4	3	1	Health care	5.0	3.0	1.0	3.0	3.0	2.0	1.0	1.0	2.0
1403	corona_natural_ineq	Bout the cov 19 virus	5.0	3.0	5.0	4.0	4.0	4.0	4.0	5.0	3.0	1.0	1.0	1.0	1.0	3.0	2.0	4.0	5.0	5.0	3.0	2.0	5.0	4.0	4.0	3.0	7.0	6.0	2.0	1	Wisconsin	3	57	0	0	2	4	4	1	Health care	5.0	1.0	2.0	3.0	3.0	5.0	2.0	5.0	2.0
1408	corona_control	The corona virus has spread all over the world and nothing like this has ever happened before	2.0	1.0	5.0	5.0	2.0	4.0	4.0	3.0	1.0	3.0	3.0	7.0	1.0	3.0	2.0	5.0	5.0	5.0	2.0	2.0	3.0	3.0	3.0	3.0	7.0	5.0	5.0	1	Virginia	2	28	0	0	1	1	5	4	Unemployed	2.0	2.0	1.0	4.0	5.0	3.0	3.0	2.0	1.0
1411	corona_natural_ineq	That people with underlying medical issues and the elderly are being affected more severly than the rsts of the population with COVID19	3.0	4.0	5.0	5.0	4.0	3.0	5.0	4.0	4.0	2.0	1.0	4.0	3.0	3.0	3.0	4.0	5.0	5.0	3.0	2.0	1.0	4.0	4.0	3.0	5.0	3.0	6.0	1	Washington	2	60	0	1	4	1	4	3	Self Employed home based business	10.0	4.0	3.0	2.0	3.0	4.0	2.0	5.0	3.0
1413	corona_class_ineq	Coronvirus	1.0	1.0	4.0	4.0	3.0	2.0	2.0	4.0	2.0	3.0	3.0	7.0	6.0	3.0	3.0	4.0	4.0	4.0	3.0	4.0	4.0	3.0	3.0	3.0	7.0	7.0	3.0	1	New Jersey	2	26	0	0	1	2	3	2	Cashier	12.0	3.0	3.0	2.0	4.0	3.0	1.0	4.0	2.0
1415	corona_natural_ineq	COVID-19 is not effecting everyone the same.	2.0	4.0	3.0	4.0	2.0	2.0	3.0	5.0	2.0	2.0	3.0	7.0	3.0	5.0	5.0	5.0	5.0	4.0	2.0	4.0	2.0	2.0	3.0	5.0	6.0	5.0	6.0	1	North Carolina	2	29	1	1	2	2	6	2	Legal/Law	6.0	3.0	2.0	3.0	4.0	3.0	2.0	3.0	3.0
1416	corona_control	It would not play	2.0	2.0	5.0	5.0	4.0	2.0	2.0	5.0	3.0	2.0	3.0	7.0	1.0	3.0	3.0	5.0	5.0	5.0	3.0	3.0	5.0	2.0	5.0	5.0	7.0	7.0	6.0	1	Texas	2	42	0	1	2	4	3	1	Resturant	1.0	2.0	2.0	4.0	5.0	5.0	2.0	5.0	3.0
1417	corona_natural_ineq	Covid 19	4.0	4.0	3.0	2.0	3.0	3.0	3.0	2.0	3.0	2.0	3.0	4.0	2.0	4.0	4.0	4.0	3.0	3.0	2.0	2.0	2.0	5.0	4.0	4.0	4.0	3.0	4.0	1	Missouri	1	35	1	1	2	1	5	1	Driver	7.0	4.0	1.0	3.0	3.0	4.0	2.0	5.0	3.0
1419	corona_natural_ineq	Old hand	3.0	4.0	4.0	4.0	5.0	4.0	4.0	4.0	1.0	2.0	1.0	5.0	1.0	3.0	3.0	5.0	5.0	5.0	3.0	5.0	5.0	5.0	5.0	5.0	6.0	7.0	6.0	1	New Jersey	2	65	1	0	4	7	6	6	Retired	10.0	3.0	1.0	3.0	3.0	3.0	3.0	5.0	3.0
1423	corona_control	not sure	1.0	1.0	1.0	1.0	1.0	1.0	1.0	1.0	1.0	1.0	2.0	5.0	3.0	1.0	1.0	1.0	1.0	1.0	2.0	1.0	1.0	3.0	1.0	1.0	6.0	3.0	6.0	1	West Virginia	2	52	0	0	1	10	2	4	not sure	1.0	5.0	3.0	3.0	3.0	4.0	4.0	1.0	2.0
1424	corona_natural_ineq	Elderly people are disproportionately impacted by coronavirus	5.0	5.0	4.0	4.0	2.0	5.0	5.0	5.0	5.0	1.0	1.0	3.0	1.0	1.0	1.0	5.0	5.0	5.0	3.0	5.0	5.0	5.0	5.0	1.0	7.0	7.0	6.0	1	Iowa	2	46	1	0	1	10	9	1	Professor	7.0	4.0	2.0	4.0	4.0	5.0	2.0	5.0	3.0
1426	corona_natural_ineq	sad	4.0	4.0	4.0	4.0	3.0	4.0	4.0	4.0	4.0	2.0	2.0	4.0	4.0	2.0	3.0	3.0	2.0	2.0	2.0	3.0	3.0	4.0	3.0	4.0	5.0	5.0	5.0	1	Florida	2	37	0	1	3	2	5	1	employee	7.0	3.0	3.0	1.0	1.0	4.0	1.0	5.0	1.0
1428	corona_control	Corona virus	3.0	3.0	4.0	3.0	3.0	1.0	4.0	2.0	3.0	2.0	1.0	4.0	7.0	3.0	3.0	3.0	3.0	3.0	3.0	3.0	3.0	2.0	3.0	3.0	4.0	4.0	5.0	1	Illinois	2	23	0	0	1	2	3	4	leasing consultant	9.0	3.0	1.0	2.0	2.0	3.0	1.0	2.0	2.0
1429	corona_control	Coronavirus and it’s effects	5.0	4.0	4.0	3.0	4.0	3.0	4.0	4.0	2.0	2.0	1.0	6.0	2.0	3.0	2.0	4.0	5.0	5.0	3.0	4.0	4.0	5.0	4.0	1.0	7.0	6.0	3.0	1	Florida	1	30	0	0	5	10	6	1	Hospitality	7.0	3.0	1.0	3.0	5.0	5.0	2.0	4.0	3.0
1432	corona_natural_ineq	Sad and unbelievable	4.0	4.0	4.0	4.0	4.0	4.0	4.0	4.0	4.0	3.0	2.0	4.0	4.0	4.0	4.0	4.0	4.0	4.0	3.0	3.0	3.0	4.0	3.0	4.0	4.0	4.0	6.0	1	Pennsylvania	1	44	0	0	5	10	2	6	Retired	1.0	3.0	1.0	4.0	4.0	3.0	4.0	5.0	2.0
1433	corona_natural_ineq	The convid 19 is affecting the elderly more	3.0	3.0	3.0	4.0	4.0	3.0	3.0	5.0	3.0	2.0	2.0	5.0	3.0	3.0	3.0	3.0	4.0	4.0	3.0	2.0	2.0	3.0	3.0	3.0	5.0	4.0	6.0	1	North Carolina	1	30	0	0	1	10	6	1	tech guy	7.0	4.0	1.0	3.0	2.0	3.0	2.0	4.0	2.0
1435	corona_class_ineq	Hispanics and blacks get affected	4.0	4.0	3.0	3.0	3.0	3.0	5.0	2.0	3.0	2.0	2.0	5.0	6.0	3.0	3.0	5.0	5.0	5.0	3.0	4.0	3.0	3.0	1.0	2.0	4.0	4.0	3.0	1	Texas	2	28	0	1	3	2	3	1	Do t got one	1.0	3.0	2.0	3.0	4.0	2.0	1.0	4.0	3.0
1436	corona_control	This disease outbreak has impacts that are unprecedented	4.0	4.0	2.0	3.0	2.0	5.0	4.0	5.0	4.0	2.0	3.0	1.0	1.0	2.0	2.0	5.0	5.0	5.0	3.0	4.0	4.0	5.0	5.0	2.0	7.0	7.0	6.0	1	District of Columbia	2	25	0	0	1	1	6	2	Education	5.0	2.0	2.0	3.0	3.0	4.0	2.0	4.0	3.0
1437	corona_control	The corona virus and its effect on the world	3.0	4.0	4.0	5.0	3.0	3.0	3.0	4.0	2.0	2.0	2.0	5.0	4.0	3.0	2.0	4.0	3.0	4.0	2.0	4.0	3.0	3.0	2.0	4.0	6.0	4.0	5.0	1	Ohio	2	56	1	0	1	2	6	1	Preschool teacher	7.0	3.0	1.0	4.0	3.0	3.0	2.0	1.0	3.0
1439	corona_natural_ineq	Covid 19 affects the elderly worse than regular population.	3.0	3.0	5.0	5.0	4.0	2.0	3.0	4.0	2.0	2.0	1.0	6.0	3.0	3.0	3.0	3.0	4.0	4.0	3.0	3.0	2.0	2.0	5.0	3.0	3.0	4.0	1.0	1	Texas	2	44	1	1	1	1	5	3	Owner event rental	4.0	2.0	3.0	2.0	4.0	2.0	1.0	5.0	3.0
1440	corona_natural_ineq	old people are more affected by covid19 than others	4.0	3.0	4.0	3.0	4.0	4.0	4.0	3.0	4.0	2.0	3.0	3.0	3.0	3.0	3.0	5.0	3.0	5.0	3.0	2.0	3.0	4.0	3.0	2.0	3.0	6.0	5.0	1	California	2	33	0	0	1	2	6	1	tv news	8.0	4.0	1.0	5.0	4.0	3.0	2.0	5.0	3.0
1442	corona_class_ineq	It was about the current situation.Economivally it affected more to the poor people.	2.0	4.0	5.0	5.0	3.0	3.0	5.0	4.0	3.0	2.0	1.0	6.0	3.0	2.0	3.0	4.0	4.0	5.0	3.0	3.0	4.0	4.0	4.0	4.0	7.0	6.0	6.0	1	New Jersey	1	41	1	1	1	2	7	1	Owner of IT farm	11.0	3.0	2.0	4.0	4.0	2.0	1.0	4.0	2.0
1443	corona_control	covid19 affects everyone	4.0	1.0	4.0	4.0	4.0	5.0	5.0	1.0	1.0	1.0	1.0	1.0	1.0	2.0	2.0	5.0	5.0	3.0	1.0	1.0	1.0	1.0	1.0	3.0	7.0	7.0	5.0	1	California	1	27	0	0	3	10	7	2	tax preparer	2.0	2.0	3.0	1.0	1.0	3.0	4.0	4.0	2.0
1444	corona_natural_ineq	Corona virus has not affected everyone in the same way	2.0	2.0	5.0	5.0	3.0	1.0	3.0	3.0	3.0	2.0	1.0	3.0	2.0	3.0	1.0	5.0	5.0	5.0	2.0	1.0	3.0	3.0	5.0	2.0	5.0	7.0	6.0	1	New York	2	54	1	1	1	10	3	2	Food/beverage	7.0	2.0	2.0	3.0	3.0	4.0	2.0	5.0	3.0
1445	corona_control	There is a global pandemic	3.0	5.0	5.0	5.0	5.0	4.0	5.0	5.0	4.0	3.0	3.0	5.0	1.0	3.0	1.0	5.0	5.0	5.0	3.0	4.0	3.0	5.0	1.0	5.0	5.0	7.0	3.0	1	Florida	1	54	1	1	2	1	7	1	Chief Information Officer	12.0	4.0	1.0	5.0	5.0	3.0	2.0	5.0	3.0
1446	corona_class_ineq	Covid 19 isnt effects the poor more	4.0	4.0	4.0	4.0	4.0	2.0	4.0	4.0	2.0	3.0	2.0	7.0	7.0	4.0	3.0	4.0	5.0	4.0	3.0	5.0	5.0	5.0	5.0	5.0	7.0	7.0	6.0	1	California	1	38	0	0	3	4	2	4	Server	5.0	3.0	1.0	4.0	4.0	2.0	1.0	5.0	3.0
1448	corona_control	covid-19	2.0	3.0	5.0	5.0	5.0	3.0	4.0	5.0	2.0	2.0	3.0	4.0	3.0	3.0	3.0	4.0	4.0	4.0	3.0	3.0	2.0	3.0	5.0	3.0	4.0	4.0	5.0	1	Ohio	1	52	1	1	2	10	6	1	teacher	7.0	2.0	1.0	2.0	4.0	3.0	2.0	4.0	3.0
1450	corona_class_ineq	Coronavirus affecting minorities	1.0	3.0	5.0	5.0	3.0	1.0	3.0	4.0	2.0	3.0	3.0	1.0	5.0	3.0	3.0	2.0	3.0	3.0	3.0	3.0	1.0	3.0	4.0	1.0	5.0	5.0	2.0	1	Texas	1	62	1	0	1	1	4	6	Retired	7.0	2.0	1.0	3.0	3.0	2.0	1.0	5.0	2.0
1455	corona_natural_ineq	How coronavirus affects the elderly and be unhealthy first	2.0	2.0	5.0	5.0	4.0	2.0	3.0	5.0	2.0	3.0	3.0	5.0	5.0	2.0	3.0	2.0	5.0	2.0	2.0	4.0	4.0	2.0	3.0	1.0	1.0	1.0	2.0	1	Kentucky	1	36	0	1	1	10	4	1	Construction	6.0	2.0	1.0	4.0	4.0	3.0	4.0	4.0	3.0
1456	corona_natural_ineq	COVID-19 is affect the older population and immune comprised at a greater rate	2.0	3.0	5.0	5.0	3.0	3.0	3.0	3.0	2.0	2.0	3.0	5.0	4.0	4.0	3.0	3.0	4.0	2.0	2.0	3.0	3.0	2.0	2.0	3.0	2.0	2.0	1.0	1	Kansas	2	42	0	0	1	2	6	1	Office Manager	7.0	3.0	2.0	4.0	3.0	2.0	3.0	3.0	2.0
1458	corona_control	how corona has impacted the world regardless of sex race or age	3.0	3.0	3.0	5.0	3.0	3.0	4.0	5.0	2.0	2.0	2.0	4.0	5.0	3.0	3.0	3.0	4.0	3.0	3.0	3.0	3.0	3.0	3.0	3.0	3.0	1.0	3.0	1	Indiana	2	21	0	0	1	10	3	5	student	12.0	4.0	2.0	3.0	1.0	3.0	4.0	2.0	1.0
1460	corona_natural_ineq	The elderly, especially those with diabetes, heart disease and cancer are disproportionally more susceptible to complicatons of Covid-19.	2.0	4.0	4.0	5.0	4.0	2.0	3.0	4.0	2.0	2.0	3.0	7.0	3.0	4.0	3.0	4.0	4.0	5.0	3.0	4.0	4.0	4.0	3.0	2.0	2.0	6.0	6.0	1	Maryland	2	63	1	0	1	1	6	6	Retired farm manager.	7.0	4.0	2.0	3.0	1.0	3.0	1.0	5.0	3.0
1464	corona_natural_ineq	It was about coronavirus and the safety of the elderly.	5.0	5.0	5.0	5.0	4.0	3.0	4.0	3.0	4.0	1.0	1.0	7.0	1.0	3.0	1.0	5.0	5.0	5.0	3.0	3.0	4.0	3.0	4.0	3.0	7.0	7.0	5.0	1	Louisiana	1	53	0	0	2	2	4	4	server	4.0	1.0	3.0	2.0	4.0	5.0	2.0	5.0	3.0
1468	corona_natural_ineq	The elderly and people with medical conditions have been most affected by coronavirus.	3.0	3.0	3.0	4.0	4.0	4.0	4.0	3.0	4.0	2.0	1.0	3.0	3.0	3.0	3.0	4.0	4.0	5.0	3.0	4.0	3.0	4.0	3.0	3.0	5.0	7.0	6.0	1	Colorado	1	30	0	0	1	10	6	1	Consultant	6.0	3.0	2.0	3.0	3.0	3.0	2.0	5.0	3.0
1470	corona_control	tHE cORONA VIRUS HAS IMPACTED ALL AREAS OF THE EARTH AND IT DOESN'T HAVE TO DO WITH RACE,IT IS A VIRUS THAT WE HAVE NEVER HAD TO DEAL WITH BEFORE, IT IMPACTS EVERYONE!	3.0	4.0	4.0	5.0	3.0	2.0	4.0	4.0	4.0	2.0	3.0	1.0	1.0	3.0	1.0	5.0	5.0	4.0	3.0	2.0	1.0	5.0	4.0	1.0	7.0	4.0	6.0	1	California	2	73	0	1	1	2	6	6	RETIRED	5.0	2.0	1.0	2.0	3.0	4.0	2.0	5.0	3.0
1471	corona_natural_ineq	Everyone is affected differently by Covid 19	5.0	4.0	5.0	4.0	2.0	4.0	4.0	4.0	3.0	2.0	2.0	4.0	5.0	3.0	3.0	4.0	3.0	4.0	3.0	3.0	3.0	3.0	3.0	2.0	4.0	4.0	3.0	1	Pennsylvania	2	22	0	0	1	2	6	5	Student	6.0	3.0	2.0	2.0	4.0	4.0	2.0	3.0	3.0
1472	corona_class_ineq	How poor and low income are badly affected by this virus.	5.0	5.0	5.0	5.0	5.0	5.0	5.0	5.0	5.0	1.0	1.0	4.0	4.0	1.0	1.0	5.0	5.0	5.0	3.0	1.0	5.0	1.0	4.0	1.0	1.0	1.0	1.0	1	Florida	2	19	0	0	1	2	5	5	Student	4.0	1.0	2.0	1.0	1.0	3.0	3.0	5.0	1.0
1473	corona_natural_ineq	It was about the immediate effects that corona virus have on old people and how it can effect you if your not careful	3.0	5.0	5.0	5.0	3.0	4.0	3.0	5.0	3.0	1.0	1.0	3.0	5.0	3.0	5.0	3.0	5.0	3.0	2.0	2.0	2.0	3.0	3.0	2.0	1.0	3.0	1.0	1	Maryland	1	20	0	0	2	10	3	5	Part time delivery	1.0	4.0	2.0	3.0	3.0	3.0	3.0	3.0	2.0
1476	corona_control	Covid19 and how it impacted the world	4.0	4.0	4.0	4.0	4.0	4.0	4.0	4.0	4.0	2.0	2.0	7.0	7.0	1.0	1.0	3.0	3.0	3.0	3.0	5.0	5.0	5.0	5.0	5.0	7.0	7.0	6.0	1	Florida	2	23	0	0	2	1	4	5	College	1.0	4.0	2.0	3.0	5.0	3.0	3.0	3.0	2.0
1483	corona_natural_ineq	How the Coronavirus effects people such as the elderly	3.0	3.0	4.0	4.0	3.0	3.0	4.0	4.0	3.0	2.0	2.0	7.0	4.0	1.0	1.0	3.0	4.0	4.0	2.0	3.0	3.0	3.0	3.0	3.0	4.0	4.0	1.0	1	Georgia	1	20	0	0	2	4	3	6	None	1.0	3.0	1.0	3.0	3.0	3.0	4.0	4.0	2.0
1487	corona_natural_ineq	Free yourself	5.0	2.0	2.0	3.0	2.0	1.0	4.0	3.0	4.0	2.0	1.0	5.0	7.0	2.0	3.0	4.0	3.0	3.0	2.0	2.0	2.0	1.0	3.0	3.0	1.0	2.0	6.0	1	California	2	28	0	0	3	10	1	3	Free	2.0	3.0	2.0	1.0	2.0	2.0	2.0	3.0	2.0
1488	corona_control	The new coronavirus is spreading quickly throughout the world.	3.0	4.0	4.0	3.0	3.0	3.0	4.0	5.0	2.0	2.0	2.0	4.0	3.0	3.0	3.0	3.0	5.0	5.0	3.0	4.0	4.0	4.0	5.0	3.0	5.0	5.0	6.0	1	Indiana	2	21	0	0	1	2	4	5	student	1.0	3.0	1.0	4.0	4.0	4.0	2.0	5.0	3.0
1491	corona_control	No other sickness has impacted the entire earth the way coronovirus has	3.0	4.0	5.0	4.0	4.0	3.0	4.0	5.0	3.0	2.0	3.0	5.0	2.0	3.0	4.0	4.0	5.0	5.0	3.0	2.0	2.0	2.0	4.0	4.0	4.0	4.0	6.0	1	Ohio	2	55	1	0	1	4	6	1	Human Resources	8.0	3.0	1.0	5.0	3.0	3.0	2.0	5.0	2.0
1492	corona_class_ineq	How the coronavirus is affecting the poor class people aka minorities	3.0	3.0	2.0	2.0	3.0	3.0	4.0	3.0	3.0	2.0	2.0	4.0	4.0	3.0	4.0	4.0	2.0	4.0	2.0	4.0	2.0	3.0	1.0	5.0	5.0	3.0	2.0	1	Texas	2	30	0	1	3	2	6	1	Director of operations q	7.0	4.0	1.0	4.0	4.0	4.0	3.0	2.0	3.0
1493	corona_natural_ineq	Older and people with health concerns are more affected	2.0	3.0	5.0	5.0	5.0	2.0	3.0	3.0	2.0	3.0	1.0	5.0	4.0	3.0	3.0	2.0	4.0	3.0	3.0	3.0	2.0	3.0	3.0	4.0	1.0	3.0	2.0	1	Maryland	2	65	1	0	1	2	4	6	Retired	8.0	2.0	2.0	4.0	4.0	2.0	1.0	4.0	2.0
1494	corona_natural_ineq	Covid 19 is effecting the old an underline conditions	1.0	4.0	5.0	5.0	4.0	1.0	4.0	4.0	3.0	3.0	3.0	7.0	1.0	1.0	3.0	5.0	5.0	5.0	3.0	4.0	5.0	1.0	5.0	5.0	1.0	1.0	1.0	1	Florida	2	35	0	1	1	4	4	1	Medical office	2.0	3.0	1.0	4.0	5.0	1.0	1.0	5.0	2.0
1495	corona_control	It’s deadly	3.0	3.0	3.0	3.0	3.0	3.0	3.0	3.0	3.0	2.0	2.0	5.0	6.0	3.0	4.0	4.0	4.0	4.0	2.0	2.0	2.0	3.0	2.0	3.0	5.0	5.0	5.0	1	California	1	29	0	0	4	1	4	1	Clerk	5.0	4.0	2.0	3.0	3.0	2.0	3.0	2.0	2.0
1497	corona_class_ineq	Corona virus not affected everyone	3.0	2.0	2.0	3.0	3.0	3.0	3.0	2.0	2.0	2.0	2.0	4.0	4.0	2.0	3.0	2.0	3.0	4.0	2.0	3.0	4.0	3.0	3.0	3.0	3.0	3.0	3.0	1	Texas	1	22	0	0	1	10	5	1	A lot of things	5.0	3.0	2.0	3.0	4.0	3.0	1.0	3.0	2.0
1501	corona_class_ineq	Minorities are affected the most.	4.0	4.0	4.0	4.0	5.0	4.0	4.0	4.0	5.0	2.0	2.0	4.0	3.0	4.0	2.0	5.0	5.0	5.0	3.0	3.0	3.0	3.0	3.0	3.0	4.0	4.0	5.0	1	Illinois	2	54	1	0	2	4	4	1	Customer service	5.0	3.0	2.0	5.0	5.0	4.0	2.0	5.0	2.0
1503	corona_class_ineq	The virus is affecting minorities more so than others.	4.0	3.0	4.0	4.0	4.0	2.0	4.0	4.0	1.0	3.0	3.0	5.0	6.0	3.0	1.0	2.0	4.0	4.0	3.0	3.0	2.0	3.0	4.0	3.0	5.0	6.0	2.0	1	West Virginia	1	67	1	0	1	1	6	6	N\A	5.0	2.0	1.0	4.0	3.0	1.0	1.0	5.0	2.0
1505	corona_natural_ineq	People who are most vulnerable to Covid19	4.0	4.0	4.0	3.0	4.0	4.0	4.0	4.0	4.0	2.0	1.0	4.0	3.0	2.0	1.0	5.0	5.0	5.0	3.0	5.0	3.0	5.0	5.0	3.0	7.0	7.0	6.0	1	Tennessee	1	71	1	0	1	10	7	2	teacher	8.0	4.0	3.0	4.0	2.0	4.0	2.0	5.0	3.0
1506	corona_class_ineq	Corona virus does not affect everyone the same way in economic situations.	3.0	4.0	3.0	4.0	3.0	3.0	4.0	4.0	3.0	2.0	1.0	2.0	4.0	3.0	3.0	2.0	3.0	3.0	1.0	3.0	5.0	3.0	4.0	4.0	4.0	2.0	3.0	1	Texas	2	55	1	0	3	2	5	1	manager	7.0	2.0	2.0	4.0	4.0	2.0	2.0	4.0	2.0
1508	corona_class_ineq	Nothing	2.0	3.0	3.0	4.0	3.0	2.0	4.0	4.0	3.0	3.0	3.0	3.0	4.0	4.0	3.0	3.0	4.0	4.0	2.0	3.0	3.0	3.0	3.0	3.0	5.0	5.0	3.0	1	Texas	1	39	0	0	2	4	3	1	Cook	6.0	4.0	3.0	4.0	3.0	4.0	2.0	3.0	2.0
1511	corona_natural_ineq	Do you early or more risk in getting the coronavirus	1.0	5.0	5.0	5.0	1.0	1.0	5.0	5.0	5.0	2.0	1.0	4.0	5.0	2.0	5.0	5.0	5.0	5.0	1.0	3.0	5.0	3.0	5.0	3.0	4.0	4.0	2.0	1	Tennessee	1	43	0	0	2	2	3	1	Engineer	3.0	3.0	3.0	2.0	3.0	3.0	3.0	2.0	2.0
1512	corona_natural_ineq	Covid-19 not affecting everyone in the same way. The elderly and those with other health problems are significantly affected.	4.0	3.0	5.0	5.0	4.0	2.0	5.0	5.0	2.0	2.0	1.0	6.0	3.0	3.0	2.0	5.0	5.0	5.0	3.0	4.0	4.0	3.0	5.0	2.0	5.0	5.0	5.0	1	Florida	2	29	1	1	2	1	4	1	Teacher's Assistant	7.0	3.0	2.0	4.0	3.0	3.0	2.0	4.0	2.0
1513	corona_class_ineq	the covid-19 affects more the black and Hispanic population the most	5.0	5.0	4.0	4.0	5.0	3.0	5.0	5.0	3.0	2.0	2.0	4.0	1.0	3.0	3.0	5.0	5.0	5.0	3.0	5.0	5.0	3.0	5.0	5.0	7.0	7.0	6.0	1	North Carolina	1	62	0	1	3	2	6	1	lawyer	7.0	3.0	1.0	3.0	4.0	3.0	2.0	5.0	3.0
1516	corona_natural_ineq	The elderly population is being affected by the covid virus due to heart, diabetes, and Other immune disorders	1.0	2.0	4.0	4.0	2.0	4.0	4.0	4.0	3.0	2.0	3.0	7.0	1.0	3.0	3.0	5.0	5.0	5.0	3.0	3.0	3.0	3.0	4.0	3.0	4.0	7.0	6.0	1	Pennsylvania	2	62	1	1	1	2	5	6	Accounting supervisor	7.0	3.0	1.0	4.0	3.0	4.0	2.0	5.0	3.0
1517	corona_control	It was about corvette 19	1.0	4.0	5.0	5.0	3.0	2.0	3.0	5.0	2.0	2.0	3.0	3.0	3.0	1.0	1.0	4.0	5.0	5.0	2.0	3.0	3.0	3.0	3.0	3.0	4.0	4.0	5.0	1	Delaware	2	45	0	1	1	2	3	4	Child care	7.0	3.0	2.0	4.0	4.0	3.0	1.0	4.0	2.0
1519	corona_class_ineq	Coronavirus	3.0	1.0	5.0	4.0	3.0	3.0	3.0	4.0	1.0	2.0	3.0	4.0	1.0	4.0	2.0	5.0	5.0	5.0	3.0	3.0	3.0	3.0	3.0	4.0	3.0	4.0	5.0	1	Maryland	2	26	0	0	1	1	6	1	Rehabilitation Specialist	5.0	2.0	1.0	3.0	4.0	4.0	2.0	4.0	3.0
1520	corona_control	Covid 19 is the first time a deseas hit all humanity	2.0	4.0	4.0	4.0	4.0	2.0	3.0	1.0	1.0	3.0	2.0	3.0	6.0	3.0	3.0	2.0	2.0	5.0	2.0	4.0	5.0	1.0	3.0	4.0	1.0	3.0	1.0	1	New York	1	44	1	1	3	3	5	3	Clothing	8.0	3.0	2.0	3.0	3.0	3.0	1.0	4.0	2.0
1521	corona_control	The global impact of the civid 19 virus.	2.0	3.0	4.0	3.0	2.0	2.0	3.0	3.0	3.0	1.0	1.0	3.0	3.0	2.0	3.0	3.0	3.0	3.0	3.0	4.0	3.0	4.0	4.0	2.0	5.0	6.0	6.0	1	Wisconsin	1	66	1	0	1	2	6	6	Retired	4.0	2.0	1.0	3.0	3.0	3.0	1.0	5.0	2.0
1523	corona_class_ineq	About how the cornoavirus is affecting people	3.0	3.0	3.0	3.0	3.0	3.0	3.0	3.0	2.0	1.0	2.0	7.0	1.0	3.0	2.0	4.0	4.0	4.0	3.0	3.0	3.0	3.0	2.0	3.0	3.0	4.0	5.0	1	Texas	2	50	1	0	1	4	3	4	Unemployed	5.0	2.0	1.0	3.0	3.0	4.0	2.0	3.0	2.0
1525	corona_natural_ineq	Disease disproportion	2.0	4.0	4.0	5.0	3.0	5.0	5.0	4.0	2.0	2.0	3.0	4.0	4.0	4.0	3.0	4.0	4.0	4.0	3.0	3.0	2.0	1.0	3.0	2.0	3.0	7.0	5.0	1	California	1	35	1	0	1	4	4	1	Analytics manager	12.0	4.0	1.0	5.0	4.0	2.0	1.0	5.0	3.0
1526	corona_natural_ineq	About the virus effecting everyone differently	4.0	5.0	4.0	4.0	3.0	4.0	4.0	4.0	3.0	2.0	1.0	7.0	4.0	3.0	4.0	5.0	4.0	5.0	2.0	3.0	4.0	3.0	3.0	3.0	5.0	4.0	6.0	1	Texas	2	26	0	1	3	10	4	4	stay at home mom	4.0	3.0	1.0	4.0	5.0	3.0	3.0	4.0	1.0
1530	corona_natural_ineq	Talking about elderly and people with certain conditions have a greater chance to be infected.	3.0	3.0	5.0	5.0	5.0	2.0	2.0	5.0	2.0	3.0	3.0	3.0	2.0	5.0	2.0	3.0	4.0	5.0	2.0	3.0	5.0	3.0	2.0	5.0	1.0	1.0	1.0	1	Louisiana	2	62	1	0	1	1	4	6	Retired	3.0	2.0	1.0	4.0	3.0	3.0	2.0	5.0	3.0
1532	corona_control	It's about how covid-19 has spread around the world.	4.0	3.0	5.0	4.0	4.0	3.0	5.0	4.0	4.0	2.0	2.0	5.0	3.0	2.0	1.0	5.0	5.0	5.0	3.0	3.0	3.0	5.0	5.0	4.0	6.0	4.0	5.0	1	South Carolina	2	68	1	0	1	2	4	6	being retired	7.0	3.0	1.0	3.0	5.0	4.0	2.0	5.0	3.0
1535	corona_class_ineq	We talked about coronavirus and how there is a higher amount of deaths in Hispanics and other people of color	5.0	4.0	5.0	5.0	5.0	4.0	5.0	4.0	4.0	1.0	1.0	1.0	1.0	1.0	1.0	5.0	5.0	5.0	3.0	1.0	3.0	5.0	5.0	1.0	7.0	7.0	6.0	1	Massachusetts	2	20	0	0	1	10	4	5	Student	6.0	2.0	2.0	3.0	1.0	3.0	3.0	4.0	3.0
1536	corona_natural_ineq	The coronavirus is effecting older people more than anyone else	4.0	4.0	4.0	4.0	4.0	4.0	4.0	4.0	4.0	3.0	3.0	7.0	1.0	4.0	1.0	3.0	4.0	4.0	2.0	3.0	4.0	3.0	4.0	3.0	7.0	7.0	6.0	1	Georgia	2	68	0	0	2	9	3	6		5.0	3.0	1.0	4.0	5.0	3.0	2.0	5.0	2.0
1543	corona_class_ineq	Blacks and Hispanics are affected greater for the Corona VIrus than the rest of the population.	2.0	1.0	5.0	5.0	4.0	1.0	2.0	5.0	1.0	3.0	3.0	7.0	4.0	3.0	3.0	3.0	3.0	4.0	2.0	1.0	1.0	1.0	1.0	3.0	1.0	4.0	5.0	1	Alabama	2	69	1	1	1	1	6	6	Retired	7.0	2.0	1.0	3.0	2.0	1.0	1.0	2.0	2.0
1545	corona_control	The current pandemic	4.0	3.0	4.0	3.0	3.0	4.0	4.0	3.0	3.0	2.0	1.0	4.0	2.0	2.0	2.0	5.0	5.0	5.0	3.0	3.0	4.0	3.0	3.0	2.0	7.0	7.0	5.0	1	Massachusetts	2	29	1	0	1	10	4	1	dental assistant	7.0	2.0	1.0	4.0	4.0	5.0	2.0	5.0	3.0
1548	corona_class_ineq	how it effects certain people	2.0	3.0	5.0	5.0	3.0	2.0	3.0	4.0	2.0	2.0	2.0	4.0	3.0	3.0	3.0	5.0	5.0	5.0	3.0	2.0	3.0	3.0	4.0	3.0	4.0	5.0	3.0	1	Michigan	2	60	1	0	1	10	5	6	homemaker	8.0	3.0	2.0	3.0	2.0	3.0	3.0	3.0	3.0
1549	corona_class_ineq	The affects of Covid on the less fortunate	3.0	3.0	4.0	5.0	3.0	3.0	3.0	5.0	3.0	2.0	3.0	6.0	3.0	2.0	2.0	5.0	5.0	5.0	3.0	4.0	2.0	4.0	4.0	3.0	3.0	6.0	5.0	1	Arizona	1	56	0	0	1	10	6	1	Estimator	10.0	4.0	1.0	2.0	2.0	3.0	2.0	5.0	3.0
1551	corona_class_ineq	Coronavirus impacts minorities at a higher rate	2.0	3.0	5.0	5.0	4.0	3.0	3.0	4.0	1.0	2.0	3.0	7.0	4.0	2.0	4.0	2.0	2.0	3.0	2.0	2.0	4.0	4.0	5.0	5.0	3.0	3.0	2.0	1	Florida	1	49	0	0	1	5	7	1	Sales	12.0	4.0	1.0	4.0	4.0	3.0	1.0	5.0	3.0
1553	corona_control	It was about how the coronavirus has impacted nearly everyone	5.0	5.0	3.0	4.0	3.0	1.0	5.0	4.0	2.0	2.0	1.0	2.0	1.0	2.0	1.0	5.0	5.0	5.0	3.0	2.0	2.0	4.0	4.0	2.0	7.0	7.0	6.0	1	Massachusetts	2	24	0	0	1	1	6	1	Educator	6.0	3.0	1.0	2.0	4.0	4.0	3.0	4.0	3.0
1554	corona_natural_ineq	How the coronavirus affects different people differently.	2.0	3.0	4.0	5.0	3.0	3.0	3.0	5.0	3.0	2.0	1.0	7.0	2.0	3.0	1.0	5.0	5.0	5.0	3.0	3.0	5.0	3.0	3.0	4.0	7.0	5.0	6.0	1	Ohio	2	29	1	1	1	9	3	6	Stay at home mom	7.0	2.0	2.0	2.0	5.0	1.0	1.0	4.0	3.0
1555	corona_class_ineq	Everybody can get the virus	2.0	3.0	3.0	5.0	4.0	4.0	4.0	4.0	3.0	2.0	3.0	5.0	3.0	2.0	4.0	1.0	3.0	2.0	3.0	2.0	3.0	4.0	4.0	4.0	4.0	5.0	2.0	1	Ohio	2	41	1	1	1	9	3	1	Construction	6.0	2.0	2.0	4.0	2.0	4.0	1.0	1.0	3.0
1556	corona_natural_ineq	coronavirus deaths among elderly people	4.0	3.0	4.0	3.0	4.0	3.0	3.0	4.0	2.0	2.0	2.0	4.0	4.0	3.0	2.0	2.0	2.0	4.0	3.0	2.0	1.0	2.0	2.0	1.0	4.0	4.0	2.0	1	Georgia	1	58	0	0	1	10	4	1	sales	6.0	2.0	1.0	4.0	4.0	3.0	1.0	4.0	3.0
1561	corona_natural_ineq	covid 19	1.0	2.0	4.0	4.0	3.0	2.0	3.0	3.0	2.0	1.0	1.0	7.0	1.0	1.0	1.0	5.0	5.0	5.0	3.0	2.0	2.0	3.0	1.0	3.0	7.0	7.0	5.0	1	Florida	2	65	1	0	1	4	4	1	customer care	8.0	3.0	2.0	4.0	3.0	3.0	2.0	4.0	3.0
1562	corona_control	The spread of the coronavirus	3.0	3.0	5.0	5.0	5.0	4.0	4.0	3.0	3.0	3.0	3.0	7.0	6.0	4.0	4.0	3.0	5.0	3.0	3.0	1.0	1.0	1.0	3.0	3.0	1.0	2.0	2.0	1	New Jersey	1	36	0	0	1	2	4	1	It analyst	8.0	3.0	1.0	4.0	5.0	1.0	3.0	5.0	2.0
1563	corona_control	A global disease outbreak is affecting almost every country in the world non-discriminate of sex, race, or backround.	3.0	3.0	5.0	5.0	5.0	2.0	4.0	4.0	4.0	2.0	2.0	5.0	4.0	3.0	3.0	4.0	4.0	5.0	3.0	3.0	4.0	3.0	2.0	4.0	6.0	5.0	6.0	1	New York	2	31	0	0	1	2	5	4	none due to COVID19	7.0	3.0	2.0	4.0	3.0	4.0	2.0	5.0	2.0
1565	corona_class_ineq	covid19 is infecting POC in greater than average numbers	4.0	4.0	2.0	2.0	2.0	2.0	4.0	2.0	4.0	1.0	1.0	1.0	2.0	2.0	2.0	4.0	4.0	4.0	3.0	5.0	4.0	5.0	4.0	2.0	7.0	7.0	6.0	1	New York	2	57	0	0	1	10	6	4	unemployed	1.0	2.0	3.0	1.0	3.0	4.0	4.0	4.0	3.0
1568	corona_control	It is about the panademic that has affected the whole world	3.0	2.0	4.0	4.0	5.0	2.0	2.0	4.0	2.0	2.0	1.0	7.0	2.0	3.0	3.0	5.0	4.0	5.0	3.0	2.0	2.0	2.0	2.0	2.0	7.0	5.0	6.0	1	Florida	2	72	0	0	4	2	7	2	i work in the food industry	3.0	1.0	1.0	1.0	3.0	2.0	3.0	4.0	2.0
1570	corona_control	The spread of the coronavirus	3.0	2.0	4.0	5.0	4.0	2.0	3.0	4.0	3.0	3.0	3.0	3.0	5.0	3.0	3.0	3.0	3.0	3.0	3.0	2.0	1.0	3.0	4.0	5.0	3.0	6.0	2.0	1	New York	2	56	1	1	1	2	7	1	Teacher	8.0	3.0	1.0	3.0	2.0	2.0	1.0	5.0	3.0
1571	corona_natural_ineq	How the elderly are getting more affected by covid	3.0	3.0	3.0	3.0	3.0	3.0	3.0	3.0	3.0	2.0	2.0	4.0	4.0	3.0	3.0	3.0	3.0	3.0	2.0	3.0	3.0	3.0	3.0	3.0	4.0	3.0	5.0	1	Pennsylvania	2	18	0	0	2	4	3	5	Student	3.0	3.0	2.0	3.0	3.0	3.0	3.0	3.0	2.0
1572	corona_control	It was about the corona virus	2.0	2.0	4.0	4.0	4.0	3.0	3.0	2.0	2.0	3.0	2.0	6.0	5.0	2.0	3.0	4.0	5.0	4.0	3.0	3.0	2.0	3.0	3.0	3.0	6.0	6.0	5.0	1	Missouri	2	54	1	1	1	1	4	1	Nurse	5.0	3.0	1.0	3.0	4.0	3.0	3.0	2.0	2.0
1573	corona_class_ineq	Corona affecting people of color	3.0	2.0	3.0	3.0	3.0	3.0	3.0	3.0	1.0	2.0	1.0	3.0	4.0	2.0	1.0	3.0	3.0	3.0	3.0	3.0	2.0	2.0	3.0	2.0	4.0	5.0	2.0	1	New York	1	53	1	0	2	2	6	2	Painter	5.0	2.0	2.0	2.0	2.0	3.0	2.0	4.0	2.0
1577	corona_control	The spread of Covid-19 throughout the world.	3.0	2.0	4.0	4.0	3.0	3.0	4.0	4.0	2.0	3.0	3.0	7.0	5.0	3.0	3.0	3.0	3.0	4.0	3.0	2.0	3.0	3.0	3.0	3.0	4.0	4.0	5.0	1	Louisiana	2	60	1	0	1	2	5	4	Administrative Assistant and/or Medical Assistant	7.0	3.0	1.0	4.0	3.0	1.0	1.0	5.0	2.0
1578	corona_class_ineq	Minorities have been disproportionately affected by covid-19.	4.0	2.0	4.0	4.0	2.0	4.0	5.0	3.0	4.0	1.0	1.0	2.0	2.0	2.0	2.0	5.0	5.0	5.0	3.0	2.0	3.0	3.0	3.0	2.0	7.0	7.0	5.0	1	New Jersey	1	37	0	0	1	10	4	1	Carpenter	7.0	2.0	2.0	2.0	2.0	4.0	2.0	5.0	2.0
1580	corona_control	The spread of the Cpvid 19 virus across the globe	2.0	3.0	5.0	5.0	2.0	1.0	3.0	5.0	4.0	3.0	3.0	7.0	7.0	4.0	4.0	3.0	3.0	3.0	3.0	1.0	3.0	1.0	5.0	2.0	1.0	2.0	2.0	1	Florida	1	75	1	0	1	5	6	3	private transportation limo service owner	8.0	4.0	2.0	4.0	3.0	2.0	1.0	5.0	3.0
1581	corona_class_ineq	yeah	4.0	4.0	4.0	3.0	4.0	4.0	5.0	5.0	3.0	3.0	3.0	6.0	6.0	5.0	4.0	4.0	3.0	3.0	1.0	3.0	5.0	4.0	4.0	4.0	6.0	4.0	6.0	1	Maine	1	41	1	1	5	6	6	1	Manager	7.0	3.0	2.0	4.0	3.0	5.0	2.0	5.0	3.0
1583	corona_natural_ineq	Coronavirus is affecting disproportionally the elderly , cancer and disbetes patients.	5.0	5.0	5.0	5.0	5.0	4.0	5.0	5.0	5.0	3.0	3.0	7.0	3.0	2.0	2.0	5.0	5.0	5.0	3.0	1.0	1.0	1.0	5.0	5.0	1.0	1.0	1.0	1	Minnesota	1	73	1	0	1	1	7	6	retired	9.0	5.0	1.0	5.0	2.0	1.0	1.0	5.0	3.0
1584	corona_control	de la tierra es buena el video	4.0	3.0	5.0	4.0	4.0	4.0	3.0	4.0	5.0	3.0	2.0	5.0	5.0	4.0	4.0	1.0	2.0	1.0	3.0	5.0	4.0	5.0	3.0	5.0	3.0	7.0	3.0	1	New York	2	35	1	1	3	2	7	1	educacion	9.0	1.0	2.0	4.0	5.0	1.0	1.0	5.0	3.0
1588	corona_natural_ineq	Old people are dying from,covid 19	4.0	2.0	5.0	4.0	4.0	4.0	5.0	3.0	2.0	2.0	3.0	2.0	5.0	2.0	3.0	4.0	4.0	2.0	2.0	4.0	3.0	3.0	3.0	3.0	5.0	6.0	3.0	1	Arizona	2	30	0	0	4	8	5	5	Idk	4.0	2.0	3.0	4.0	3.0	2.0	2.0	4.0	1.0
1593	corona_class_ineq	Coronavirus affecting black and Hispanic	3.0	3.0	5.0	5.0	5.0	2.0	3.0	5.0	3.0	2.0	2.0	3.0	4.0	4.0	1.0	5.0	5.0	5.0	3.0	4.0	5.0	4.0	3.0	1.0	4.0	5.0	5.0	1	Georgia	2	51	0	0	2	2	6	1	Cashier	5.0	2.0	2.0	1.0	3.0	3.0	1.0	5.0	2.0
1595	corona_class_ineq	How the corona virus is affecting different groups of people	4.0	4.0	5.0	5.0	3.0	4.0	4.0	5.0	2.0	1.0	1.0	7.0	3.0	3.0	3.0	5.0	4.0	5.0	3.0	3.0	5.0	5.0	4.0	5.0	3.0	7.0	5.0	1	Maryland	2	50	0	0	1	2	6	3	Nonprofit manager	8.0	2.0	2.0	2.0	2.0	4.0	2.0	5.0	3.0
1596	corona_class_ineq	Coronavirus affected the population but more that minorities black and Hispanos	3.0	4.0	3.0	5.0	5.0	1.0	1.0	5.0	1.0	3.0	3.0	7.0	5.0	4.0	4.0	4.0	5.0	5.0	2.0	1.0	5.0	1.0	3.0	1.0	7.0	4.0	5.0	1	Florida	1	31	0	0	3	2	6	1	Lodging, Hotel, Resorts	6.0	2.0	1.0	3.0	4.0	4.0	2.0	5.0	3.0
1598	corona_control	Corona virus outbreak	4.0	4.0	5.0	5.0	4.0	4.0	5.0	3.0	3.0	2.0	1.0	3.0	4.0	3.0	3.0	4.0	4.0	4.0	3.0	3.0	2.0	3.0	3.0	2.0	3.0	5.0	6.0	1	Texas	2	26	0	0	4	1	4	2	Realtor	8.0	1.0	3.0	2.0	5.0	3.0	1.0	5.0	2.0
1599	corona_natural_ineq	The affect of the virus on different people	3.0	2.0	4.0	3.0	3.0	2.0	4.0	3.0	2.0	2.0	3.0	5.0	2.0	3.0	2.0	5.0	5.0	4.0	3.0	3.0	3.0	3.0	3.0	3.0	6.0	5.0	6.0	1	Missouri	1	53	0	0	2	4	4	1	Customer service clerk	5.0	2.0	1.0	2.0	4.0	4.0	4.0	4.0	2.0
1600	corona_control	COVID19	4.0	4.0	5.0	5.0	4.0	3.0	4.0	3.0	2.0	3.0	2.0	4.0	5.0	4.0	3.0	4.0	5.0	5.0	3.0	4.0	3.0	5.0	5.0	1.0	3.0	1.0	3.0	1	California	1	49	1	1	1	2	6	1	Nurse	8.0	4.0	1.0	4.0	4.0	4.0	2.0	5.0	2.0
1601	corona_control	Covid19	1.0	2.0	5.0	5.0	3.0	1.0	2.0	4.0	1.0	2.0	3.0	7.0	7.0	3.0	2.0	5.0	4.0	5.0	3.0	3.0	2.0	3.0	3.0	3.0	7.0	7.0	6.0	1	Pennsylvania	2	68	1	0	1	2	3	6	retired	7.0	3.0	1.0	2.0	3.0	3.0	2.0	5.0	3.0
1602	corona_natural_ineq	Cova-19	3.0	3.0	3.0	3.0	3.0	3.0	3.0	3.0	3.0	2.0	2.0	4.0	4.0	3.0	3.0	4.0	3.0	4.0	2.0	3.0	3.0	3.0	3.0	2.0	4.0	3.0	3.0	1	California	1	41	0	0	1	1	5	1	IT	7.0	4.0	1.0	4.0	4.0	3.0	3.0	3.0	2.0
1604	corona_natural_ineq	The group most affected by covid 19 are the elderly and people with autoimmune diseases.	3.0	3.0	4.0	4.0	4.0	3.0	4.0	4.0	3.0	2.0	3.0	6.0	3.0	4.0	2.0	3.0	4.0	5.0	3.0	4.0	4.0	4.0	3.0	3.0	4.0	5.0	6.0	1	Wisconsin	2	21	0	0	1	10	6	1	Music teacher	8.0	3.0	2.0	3.0	5.0	4.0	2.0	2.0	3.0
1606	corona_natural_ineq	How the elderly is effected by COVID-19	3.0	4.0	4.0	4.0	4.0	3.0	4.0	4.0	4.0	3.0	2.0	5.0	6.0	4.0	4.0	3.0	3.0	3.0	2.0	2.0	2.0	2.0	2.0	2.0	4.0	5.0	4.0	1	Tennessee	1	40	0	1	1	4	6	1	Sales	7.0	3.0	2.0	3.0	3.0	1.0	1.0	3.0	1.0
1607	corona_class_ineq	Reading Test: 10 questions focusing on word/phrase meanings and the effect of ... a few examples to show you how words can change depending on their context: ... like high-utility academic words and phrases, but they're generally only used in ... Go through the text and answer that question in your own words, and then ...	4.0	4.0	4.0	4.0	4.0	4.0	4.0	4.0	4.0	2.0	3.0	3.0	2.0	3.0	3.0	1.0	1.0	1.0	2.0	5.0	5.0	5.0	5.0	5.0	2.0	2.0	6.0	1	Florida	2	47	1	1	3	2	7	1	Computer and Information Systems Managers.	8.0	4.0	2.0	2.0	2.0	3.0	1.0	4.0	1.0
1608	corona_class_ineq	What	3.0	3.0	3.0	3.0	3.0	3.0	3.0	3.0	3.0	2.0	2.0	4.0	4.0	3.0	3.0	3.0	3.0	3.0	2.0	3.0	3.0	3.0	3.0	3.0	4.0	4.0	3.0	1	California	2	18	0	0	3	10	3	5	Student	1.0	3.0	2.0	3.0	3.0	3.0	4.0	3.0	2.0
1610	corona_class_ineq	Blacks and Hispanics are being the most affected by the coronavirus	3.0	3.0	3.0	5.0	3.0	2.0	3.0	5.0	3.0	1.0	3.0	7.0	1.0	2.0	2.0	4.0	5.0	4.0	2.0	3.0	3.0	4.0	4.0	4.0	7.0	3.0	3.0	1	Texas	2	26	0	0	2	1	7	1	Cardiologist	9.0	4.0	3.0	4.0	5.0	4.0	2.0	3.0	1.0
1611	corona_natural_ineq	It was about the coronavirus and which groups are more impacted by the virus.	4.0	2.0	5.0	5.0	5.0	3.0	3.0	4.0	3.0	3.0	3.0	6.0	5.0	3.0	3.0	2.0	3.0	3.0	3.0	2.0	3.0	1.0	3.0	4.0	1.0	1.0	2.0	1	Texas	1	58	0	0	1	2	7	1	IT Director	8.0	4.0	1.0	4.0	5.0	1.0	3.0	5.0	2.0
1613	corona_class_ineq	Hispanics and money	5.0	5.0	5.0	5.0	5.0	5.0	5.0	5.0	5.0	3.0	3.0	7.0	7.0	5.0	4.0	1.0	4.0	1.0	1.0	5.0	5.0	5.0	5.0	5.0	1.0	1.0	6.0	1	Arizona	1	29	0	0	1	4	3	1	Shop manager	4.0	3.0	2.0	4.0	5.0	1.0	1.0	5.0	3.0
1614	corona_class_ineq	Blacks and hispanics are being affected the most by this pandemic.	4.0	4.0	5.0	5.0	4.0	2.0	3.0	5.0	2.0	2.0	3.0	7.0	3.0	3.0	3.0	5.0	5.0	5.0	3.0	4.0	4.0	3.0	3.0	3.0	4.0	2.0	5.0	1	Massachusetts	2	66	1	0	1	10	6	4	Merchandiser	8.0	3.0	2.0	5.0	5.0	3.0	3.0	4.0	2.0
1615	corona_class_ineq	That COVID 19 affects minorities more harshly than others	2.0	3.0	5.0	5.0	5.0	2.0	4.0	4.0	2.0	3.0	2.0	6.0	4.0	3.0	3.0	3.0	3.0	3.0	2.0	1.0	1.0	3.0	5.0	1.0	1.0	7.0	5.0	1	Arkansas	2	62	0	0	1	9	5	2	Server	4.0	3.0	1.0	5.0	3.0	3.0	3.0	4.0	2.0
1618	corona_class_ineq	This was about how coronavirus affects different areas of the population. Minorities and low income groups are more adversely affected.	3.0	3.0	5.0	5.0	3.0	2.0	2.0	4.0	3.0	2.0	2.0	7.0	5.0	4.0	3.0	3.0	3.0	3.0	3.0	2.0	5.0	3.0	5.0	5.0	2.0	2.0	5.0	1	Louisiana	1	31	1	1	1	2	6	1	Engineer	8.0	4.0	1.0	5.0	4.0	2.0	1.0	5.0	3.0
1620	corona_natural_ineq	How Covid-19 is affecting elderly people with underlying health conditions.	3.0	3.0	5.0	5.0	5.0	1.0	3.0	5.0	3.0	1.0	3.0	7.0	1.0	3.0	1.0	5.0	5.0	5.0	3.0	5.0	5.0	1.0	5.0	1.0	7.0	4.0	6.0	1	Florida	2	25	0	1	2	10	3	4	Laid off due to Covid-19	2.0	1.0	3.0	1.0	5.0	2.0	1.0	5.0	2.0
1621	corona_natural_ineq	This virus does not affect everyone equally; it mostly affects the elderly and those with heart problems, cancer, and diabetes.	2.0	3.0	4.0	5.0	3.0	2.0	2.0	3.0	2.0	2.0	3.0	6.0	6.0	4.0	4.0	2.0	3.0	3.0	2.0	1.0	3.0	1.0	3.0	5.0	1.0	1.0	1.0	1	Florida	2	76	0	1	1	1	6	6	retired	5.0	4.0	1.0	2.0	2.0	2.0	1.0	5.0	2.0
1623	corona_class_ineq	It was ok	4.0	3.0	3.0	2.0	3.0	3.0	1.0	4.0	3.0	2.0	1.0	5.0	3.0	2.0	3.0	4.0	3.0	3.0	3.0	5.0	4.0	4.0	2.0	4.0	3.0	2.0	4.0	1	Alabama	2	22	0	0	1	4	4	5	None	12.0	3.0	1.0	3.0	4.0	3.0	1.0	4.0	2.0
1625	corona_natural_ineq	The elderly is more affected by the covid 19.	3.0	4.0	3.0	3.0	4.0	3.0	5.0	4.0	3.0	2.0	3.0	3.0	2.0	3.0	3.0	3.0	3.0	4.0	3.0	2.0	2.0	2.0	2.0	3.0	5.0	4.0	1.0	1	California	1	38	0	0	5	10	2	5	student	2.0	3.0	2.0	3.0	3.0	3.0	3.0	3.0	2.0
1628	corona_control	It's about the covid 19 outbreak.	4.0	4.0	4.0	4.0	4.0	4.0	4.0	4.0	3.0	2.0	1.0	7.0	4.0	3.0	2.0	5.0	5.0	5.0	3.0	3.0	3.0	3.0	3.0	3.0	7.0	7.0	6.0	1	California	1	47	1	1	4	8	4	4	Unemployed	5.0	2.0	1.0	2.0	3.0	2.0	3.0	3.0	2.0
1630	corona_class_ineq	Poor and minority folks are taking a harder hit from corona virus than wealthier white folk.	4.0	4.0	4.0	3.0	2.0	4.0	4.0	4.0	3.0	1.0	1.0	2.0	2.0	2.0	2.0	5.0	5.0	5.0	3.0	5.0	5.0	5.0	5.0	3.0	7.0	7.0	6.0	1	Vermont	2	50	0	0	5	5	4	3	Internet reseller	4.0	2.0	2.0	1.0	4.0	5.0	3.0	5.0	3.0
1631	corona_natural_ineq	certain population is more compromised for contracting the coronavirus-elderly, pre-disposed conditions such as stroke, heart problems, and diabetes	1.0	3.0	5.0	5.0	3.0	2.0	2.0	4.0	1.0	3.0	3.0	7.0	4.0	4.0	4.0	4.0	4.0	3.0	2.0	4.0	3.0	3.0	3.0	1.0	2.0	2.0	6.0	1	Connecticut	2	61	0	1	1	2	6	6	homemaker	10.0	4.0	1.0	1.0	1.0	2.0	1.0	5.0	3.0
1633	corona_control	the text was about the spread of COVID-19.	3.0	3.0	5.0	4.0	4.0	3.0	4.0	5.0	3.0	3.0	3.0	6.0	5.0	4.0	4.0	1.0	4.0	1.0	3.0	1.0	1.0	1.0	4.0	1.0	1.0	1.0	2.0	1	Arizona	1	63	1	0	1	1	6	6	I am retired	7.0	4.0	1.0	4.0	4.0	2.0	3.0	5.0	2.0
1635	corona_natural_ineq	Fhjjii3uhfjf	3.0	1.0	4.0	1.0	4.0	3.0	4.0	2.0	3.0	3.0	2.0	6.0	1.0	5.0	2.0	1.0	3.0	4.0	2.0	4.0	3.0	3.0	5.0	2.0	6.0	4.0	5.0	0	I do not reside in the United States	2	23	0	0	2	10	8	2	Hfg	1.0	3.0	2.0	2.0	2.0	4.0	3.0	2.0	2.0
1636	corona_class_ineq	It talked about how the covid 19 is not affecting the different demographic evenly	5.0	5.0	3.0	2.0	2.0	5.0	5.0	1.0	4.0	1.0	1.0	1.0	1.0	3.0	1.0	5.0	5.0	5.0	3.0	2.0	3.0	4.0	1.0	3.0	7.0	7.0	2.0	1	Texas	1	26	0	0	4	10	6	4	substitute teacher	4.0	1.0	2.0	3.0	4.0	4.0	1.0	2.0	2.0
1638	corona_control	Cornovirus	3.0	3.0	5.0	5.0	5.0	3.0	3.0	4.0	3.0	3.0	2.0	5.0	3.0	3.0	3.0	3.0	3.0	1.0	2.0	2.0	3.0	1.0	3.0	5.0	1.0	1.0	2.0	1	Pennsylvania	2	40	1	1	1	2	7	1	Social worker	8.0	3.0	2.0	3.0	4.0	3.0	3.0	5.0	2.0
1641	corona_control	It describes the spread of Covid throughout the globe and how it's a significant event in human history.	4.0	3.0	2.0	3.0	2.0	2.0	3.0	4.0	3.0	1.0	1.0	4.0	3.0	2.0	2.0	4.0	4.0	4.0	3.0	2.0	4.0	3.0	4.0	2.0	5.0	6.0	6.0	1	California	1	23	0	0	3	4	6	2	researcher	5.0	3.0	2.0	4.0	4.0	4.0	2.0	4.0	3.0
1644	corona_natural_ineq	The elderly and pre-existing condition group of people are highly vulnerable to Covid	1.0	4.0	5.0	5.0	2.0	1.0	1.0	5.0	2.0	3.0	3.0	7.0	7.0	2.0	3.0	3.0	1.0	1.0	2.0	1.0	1.0	1.0	5.0	3.0	1.0	7.0	5.0	1	Arizona	2	33	0	0	5	10	5	3	Online sales	3.0	2.0	3.0	5.0	5.0	3.0	3.0	1.0	1.0
1645	corona_natural_ineq	Those with underlying health conditions like diabetes, cancer, and heart disease have had proportionately more infections and deaths of Covid-19 than the general population.	2.0	4.0	5.0	5.0	5.0	3.0	4.0	5.0	1.0	2.0	1.0	3.0	4.0	4.0	3.0	2.0	3.0	2.0	3.0	2.0	1.0	2.0	4.0	1.0	3.0	4.0	5.0	1	Alabama	2	30	1	1	1	3	6	2	Registered Nurse	9.0	4.0	2.0	4.0	4.0	2.0	1.0	4.0	2.0
1650	corona_control	The novel coronavirus and how much it’s spread	4.0	3.0	4.0	4.0	4.0	4.0	5.0	3.0	3.0	2.0	2.0	4.0	1.0	3.0	3.0	5.0	5.0	5.0	3.0	5.0	2.0	5.0	5.0	3.0	7.0	7.0	6.0	1	Ohio	2	31	1	1	1	4	6	1	MRI Technologist	7.0	2.0	2.0	2.0	2.0	4.0	2.0	2.0	3.0
1651	corona_class_ineq	Minorities are affected more by the virus	3.0	3.0	5.0	5.0	4.0	3.0	4.0	4.0	2.0	3.0	3.0	6.0	4.0	4.0	3.0	3.0	3.0	3.0	2.0	4.0	3.0	3.0	3.0	3.0	3.0	4.0	2.0	1	Alabama	2	58	1	1	1	1	3	1	Customer service	6.0	2.0	1.0	4.0	3.0	4.0	2.0	4.0	2.0
1652	corona_natural_ineq	Covid-19 affecting elderly people	2.0	5.0	4.0	5.0	4.0	3.0	4.0	5.0	3.0	3.0	3.0	7.0	2.0	4.0	2.0	3.0	3.0	4.0	2.0	4.0	3.0	2.0	5.0	3.0	5.0	4.0	5.0	1	Hawaii	2	48	1	0	3	10	6	1	HR Manager	7.0	2.0	1.0	3.0	3.0	3.0	2.0	5.0	3.0
1653	corona_class_ineq	Blacks and hispanics inproportionately affected by covid 19	5.0	4.0	4.0	3.0	3.0	4.0	4.0	4.0	2.0	2.0	3.0	7.0	5.0	2.0	3.0	3.0	5.0	3.0	3.0	4.0	3.0	4.0	4.0	2.0	7.0	6.0	5.0	1	Wisconsin	2	68	0	0	1	10	4	6	Retired	4.0	3.0	2.0	4.0	3.0	3.0	3.0	5.0	2.0
1654	corona_control	Cornavirus	4.0	2.0	4.0	5.0	3.0	3.0	4.0	4.0	2.0	1.0	1.0	5.0	3.0	2.0	2.0	5.0	5.0	5.0	3.0	1.0	4.0	3.0	4.0	1.0	7.0	7.0	5.0	1	New Jersey	2	38	1	1	1	1	6	6	Furloughed Paralegal	7.0	2.0	2.0	1.0	4.0	4.0	2.0	4.0	2.0
1657	corona_control	It is Covid-19	4.0	5.0	4.0	5.0	5.0	4.0	5.0	5.0	3.0	3.0	3.0	7.0	7.0	5.0	5.0	2.0	1.0	4.0	3.0	5.0	5.0	5.0	5.0	5.0	7.0	7.0	6.0	1	Massachusetts	1	45	1	1	1	6	6	1	Chief Executive Officer/CEO	10.0	4.0	1.0	5.0	5.0	5.0	1.0	5.0	3.0
1660	corona_control	It was about the corona virus and the pandemic situation.	4.0	4.0	5.0	4.0	3.0	5.0	4.0	4.0	5.0	3.0	2.0	7.0	7.0	3.0	2.0	4.0	3.0	4.0	3.0	5.0	4.0	5.0	5.0	5.0	5.0	5.0	5.0	1	Florida	1	41	1	1	1	5	7	1	Iformation Technology Manager	10.0	3.0	2.0	5.0	5.0	4.0	1.0	5.0	3.0
1662	corona_class_ineq	minorities are infected more	4.0	5.0	4.0	3.0	5.0	4.0	5.0	4.0	4.0	1.0	1.0	1.0	1.0	2.0	2.0	5.0	5.0	5.0	3.0	4.0	4.0	4.0	1.0	2.0	6.0	5.0	3.0	1	Wisconsin	2	46	0	1	1	2	4	6	disabled	3.0	3.0	2.0	4.0	4.0	2.0	1.0	5.0	2.0
1663	corona_natural_ineq	Corona virus with pre-existing conditions	4.0	1.0	4.0	4.0	3.0	2.0	4.0	3.0	4.0	2.0	2.0	3.0	4.0	1.0	1.0	4.0	4.0	3.0	3.0	2.0	3.0	2.0	3.0	1.0	5.0	5.0	5.0	1	Florida	1	60	1	0	1	4	4	2	Office coordinator	5.0	2.0	2.0	3.0	4.0	4.0	1.0	5.0	2.0
1664	corona_natural_ineq	Nothing	1.0	3.0	4.0	3.0	2.0	4.0	5.0	1.0	2.0	3.0	2.0	2.0	1.0	4.0	5.0	5.0	3.0	4.0	3.0	3.0	3.0	2.0	2.0	4.0	4.0	3.0	5.0	1	Texas	1	30	1	1	3	2	8	1	Construction	7.0	4.0	3.0	1.0	2.0	5.0	2.0	1.0	2.0
1667	corona_natural_ineq	The Corona Virus and how it is tending to affect the elderly and people with underlying health conditions more than others.	3.0	1.0	3.0	3.0	4.0	4.0	5.0	3.0	3.0	1.0	1.0	1.0	1.0	2.0	1.0	5.0	4.0	3.0	3.0	5.0	5.0	1.0	1.0	4.0	7.0	7.0	6.0	1	New Jersey	1	50	0	0	1	9	3	6	disabled	1.0	1.0	1.0	1.0	1.0	2.0	1.0	5.0	2.0
1670	corona_natural_ineq	They was talking about germs	4.0	4.0	2.0	5.0	3.0	2.0	4.0	4.0	4.0	2.0	2.0	7.0	5.0	5.0	3.0	5.0	4.0	3.0	2.0	5.0	5.0	4.0	3.0	2.0	3.0	1.0	3.0	1	North Carolina	1	34	0	0	2	3	2	1	Job	4.0	5.0	3.0	2.0	1.0	1.0	1.0	3.0	1.0
1673	corona_control	Ncnfnfnnf	3.0	3.0	3.0	5.0	3.0	3.0	4.0	2.0	2.0	2.0	2.0	5.0	5.0	3.0	2.0	4.0	2.0	2.0	2.0	3.0	2.0	5.0	3.0	4.0	5.0	3.0	2.0	0	Kentucky	2	21	1	0	2	2	5	3	Tech	7.0	3.0	2.0	4.0	3.0	3.0	2.0	4.0	2.0
1675	corona_control	COVID-19 has broadly affected the population	4.0	4.0	3.0	3.0	3.0	4.0	3.0	4.0	3.0	2.0	1.0	3.0	3.0	2.0	2.0	4.0	4.0	5.0	3.0	4.0	4.0	3.0	4.0	3.0	6.0	7.0	5.0	1	Virginia	2	42	0	0	1	10	6	3	Consultant	9.0	4.0	3.0	4.0	3.0	4.0	2.0	5.0	3.0
1676	corona_control	The coronavirus	3.0	2.0	3.0	5.0	2.0	2.0	3.0	4.0	2.0	2.0	2.0	2.0	6.0	4.0	3.0	3.0	4.0	4.0	3.0	3.0	4.0	3.0	2.0	3.0	5.0	3.0	4.0	1	Connecticut	1	21	0	1	2	1	6	1	Finance	7.0	4.0	1.0	3.0	4.0	3.0	2.0	5.0	3.0
1677	corona_control	very true statement	4.0	3.0	4.0	5.0	4.0	5.0	4.0	3.0	4.0	2.0	2.0	3.0	3.0	4.0	4.0	3.0	3.0	4.0	2.0	3.0	4.0	3.0	2.0	4.0	4.0	5.0	1.0	1	Colorado	1	56	1	1	1	10	6	1	real estate	7.0	3.0	2.0	3.0	3.0	3.0	1.0	4.0	2.0
1679	corona_natural_ineq	Older people with health problems are more likely to get infected	4.0	3.0	3.0	4.0	3.0	2.0	3.0	3.0	3.0	2.0	2.0	4.0	3.0	3.0	3.0	5.0	5.0	5.0	3.0	2.0	2.0	3.0	3.0	3.0	4.0	6.0	5.0	1	South Carolina	1	75	0	0	1	2	4	6	Retired	6.0	3.0	1.0	3.0	3.0	3.0	3.0	5.0	3.0
1683	corona_class_ineq	The video of saying how the virus affected minorities worse than the	1.0	1.0	5.0	5.0	1.0	1.0	2.0	3.0	1.0	2.0	1.0	7.0	5.0	3.0	3.0	2.0	3.0	3.0	2.0	2.0	3.0	2.0	4.0	2.0	2.0	1.0	2.0	1	Indiana	1	34	1	0	1	1	3	1	Security guard	6.0	2.0	1.0	1.0	2.0	2.0	4.0	4.0	1.0
1684	corona_natural_ineq	corna virus and how it effects certain groups of people.	4.0	3.0	4.0	4.0	4.0	2.0	5.0	3.0	4.0	2.0	2.0	4.0	5.0	3.0	3.0	3.0	2.0	2.0	2.0	3.0	3.0	3.0	3.0	3.0	1.0	3.0	5.0	1	New York	2	70	1	0	1	1	3	6	retired	6.0	3.0	1.0	3.0	3.0	1.0	1.0	4.0	2.0
1689	corona_natural_ineq	How covid-19 affects more people with heart Disease, cancer and diabetes	4.0	3.0	4.0	3.0	4.0	2.0	4.0	3.0	2.0	1.0	3.0	3.0	1.0	3.0	2.0	5.0	5.0	5.0	2.0	5.0	2.0	4.0	3.0	1.0	7.0	7.0	6.0	1	Michigan	1	46	1	0	2	1	7	1	teacher	7.0	3.0	1.0	2.0	3.0	3.0	2.0	5.0	3.0
1690	corona_control	Covid outbreak	5.0	4.0	3.0	3.0	4.0	5.0	5.0	4.0	4.0	2.0	2.0	4.0	4.0	3.0	3.0	4.0	4.0	3.0	1.0	5.0	5.0	3.0	5.0	3.0	7.0	7.0	2.0	1	Oklahoma	2	25	1	0	1	8	4	3	Construction	3.0	2.0	2.0	2.0	2.0	3.0	1.0	3.0	2.0
1696	corona_control	Corona virus outbreak	3.0	3.0	5.0	5.0	4.0	2.0	3.0	3.0	2.0	3.0	2.0	7.0	5.0	4.0	4.0	1.0	3.0	1.0	2.0	1.0	1.0	1.0	3.0	4.0	1.0	1.0	2.0	1	Kansas	1	51	0	0	1	10	5	1	Engineering design tech	7.0	3.0	1.0	3.0	3.0	2.0	3.0	4.0	3.0
1698	corona_class_ineq	The covid 19.and how it affects different people.	4.0	4.0	3.0	3.0	3.0	5.0	5.0	5.0	4.0	3.0	3.0	1.0	2.0	3.0	4.0	3.0	5.0	4.0	3.0	4.0	5.0	4.0	3.0	3.0	4.0	1.0	6.0	1	Georgia	1	41	0	0	1	10	4	4	Unemployed	1.0	1.0	1.0	1.0	1.0	2.0	1.0	5.0	3.0
1699	corona_control	It was about the coronavirus and how it has affected nearly every country.	2.0	3.0	4.0	4.0	3.0	2.0	3.0	4.0	2.0	3.0	3.0	6.0	3.0	3.0	2.0	3.0	3.0	4.0	2.0	4.0	4.0	3.0	4.0	4.0	5.0	5.0	6.0	1	Alabama	2	24	0	0	5	6	5	4	Medical laboratory technician	7.0	3.0	2.0	5.0	5.0	3.0	4.0	2.0	3.0
1701	corona_control	The severity of "covid-19".	4.0	3.0	4.0	3.0	4.0	3.0	4.0	4.0	3.0	2.0	2.0	3.0	3.0	4.0	2.0	4.0	5.0	3.0	3.0	4.0	5.0	3.0	4.0	2.0	7.0	7.0	5.0	1	Louisiana	1	34	0	0	1	10	3	4	I dont work	6.0	3.0	1.0	3.0	4.0	2.0	1.0	5.0	3.0
1702	corona_natural_ineq	virus more for the older people and other	2.0	2.0	4.0	4.0	3.0	3.0	3.0	4.0	3.0	2.0	3.0	5.0	3.0	3.0	2.0	3.0	4.0	3.0	3.0	3.0	3.0	3.0	3.0	3.0	3.0	3.0	5.0	1	New Jersey	2	81	0	0	1	2	4	6	retired	3.0	2.0	1.0	2.0	3.0	2.0	1.0	5.0	2.0
1704	corona_class_ineq	Minorities hit hardest by covid19	3.0	3.0	4.0	4.0	3.0	2.0	4.0	4.0	3.0	2.0	2.0	5.0	4.0	3.0	3.0	4.0	5.0	5.0	3.0	5.0	2.0	3.0	4.0	3.0	3.0	6.0	5.0	1	North Carolina	2	48	1	0	1	4	5	1	Inseptor	5.0	3.0	1.0	5.0	4.0	5.0	2.0	5.0	2.0
1707	corona_class_ineq	fake news	1.0	5.0	5.0	5.0	5.0	3.0	5.0	3.0	1.0	2.0	2.0	4.0	7.0	5.0	5.0	1.0	1.0	1.0	2.0	1.0	5.0	1.0	3.0	1.0	1.0	4.0	2.0	1	Ohio	1	34	0	0	1	4	4	4	Laid off	1.0	3.0	2.0	4.0	4.0	3.0	4.0	3.0	2.0
1713	corona_class_ineq	the effect of corona virus on societies is different	3.0	4.0	5.0	4.0	4.0	4.0	4.0	4.0	3.0	2.0	3.0	6.0	3.0	3.0	4.0	4.0	4.0	4.0	3.0	4.0	3.0	4.0	4.0	4.0	5.0	6.0	6.0	1	New York	1	27	1	1	1	2	6	1	information technology	8.0	4.0	1.0	4.0	4.0	3.0	3.0	5.0	3.0
1714	corona_class_ineq	Talking bout water	4.0	4.0	4.0	4.0	4.0	4.0	4.0	4.0	4.0	2.0	3.0	1.0	1.0	2.0	2.0	4.0	4.0	4.0	3.0	4.0	4.0	4.0	4.0	3.0	4.0	4.0	6.0	1	Georgia	1	40	1	1	2	1	6	1	social worker	7.0	3.0	2.0	4.0	4.0	3.0	2.0	4.0	2.0
1716	corona_control	The Corona Virus spreading around the world.	2.0	3.0	5.0	5.0	5.0	4.0	3.0	5.0	3.0	2.0	2.0	1.0	6.0	3.0	3.0	3.0	4.0	3.0	2.0	1.0	3.0	1.0	4.0	2.0	2.0	2.0	5.0	1	Pennsylvania	1	68	0	0	1	1	7	2	Emergency Medical Technician	10.0	4.0	1.0	4.0	3.0	1.0	1.0	5.0	3.0
1719	corona_class_ineq	The covid 19 and minorities	4.0	3.0	4.0	4.0	3.0	3.0	4.0	4.0	3.0	2.0	1.0	5.0	4.0	3.0	3.0	3.0	4.0	3.0	3.0	3.0	4.0	3.0	3.0	2.0	5.0	4.0	6.0	1	New York	2	46	0	0	1	2	4	4	Cleaning	2.0	2.0	2.0	2.0	4.0	3.0	1.0	5.0	3.0
1721	corona_control	The spread globally of deceases	5.0	5.0	4.0	4.0	4.0	3.0	5.0	4.0	5.0	2.0	3.0	6.0	2.0	3.0	3.0	5.0	5.0	5.0	3.0	2.0	4.0	5.0	3.0	2.0	5.0	4.0	5.0	1	Ohio	1	43	1	1	3	10	7	1	Video game design ownet	10.0	3.0	1.0	4.0	3.0	3.0	3.0	5.0	3.0
1725	corona_class_ineq	Unsure	4.0	3.0	3.0	2.0	4.0	3.0	3.0	2.0	3.0	3.0	1.0	4.0	4.0	2.0	3.0	5.0	3.0	3.0	2.0	4.0	3.0	4.0	3.0	4.0	4.0	5.0	3.0	1	Ohio	2	33	1	1	5	10	3	1	Unsure	10.0	3.0	2.0	4.0	4.0	3.0	1.0	3.0	3.0
1728	corona_control	Covid 19 and how it reached most countries including the USA	3.0	4.0	5.0	5.0	3.0	3.0	3.0	4.0	3.0	3.0	3.0	3.0	7.0	4.0	5.0	5.0	5.0	5.0	3.0	3.0	3.0	2.0	3.0	2.0	3.0	3.0	2.0	1	Pennsylvania	1	33	0	0	2	9	6	1	Material Handler	4.0	3.0	3.0	4.0	5.0	4.0	2.0	4.0	2.0
1729	corona_natural_ineq	immunosuppressed individuals are at a higher risk of infection	5.0	3.0	2.0	1.0	4.0	5.0	5.0	1.0	5.0	1.0	1.0	1.0	1.0	1.0	1.0	5.0	5.0	5.0	3.0	5.0	2.0	3.0	1.0	2.0	7.0	7.0	6.0	1	New York	2	26	0	0	1	4	6	1	production worker	12.0	3.0	1.0	2.0	1.0	4.0	2.0	5.0	3.0
1730	corona_class_ineq	black and hispanic are being affected more than other races with the corona virus	3.0	3.0	5.0	4.0	4.0	3.0	3.0	4.0	2.0	3.0	2.0	6.0	5.0	3.0	3.0	3.0	4.0	3.0	2.0	1.0	3.0	2.0	3.0	3.0	1.0	4.0	1.0	1	California	2	74	0	0	1	10	3	6	retired	3.0	1.0	1.0	2.0	3.0	3.0	2.0	4.0	2.0
1735	corona_natural_ineq	It was about covid-19 and who it affects most	2.0	3.0	3.0	4.0	4.0	2.0	4.0	4.0	3.0	3.0	3.0	7.0	3.0	4.0	2.0	4.0	5.0	5.0	3.0	3.0	3.0	3.0	3.0	3.0	7.0	3.0	6.0	1	Florida	2	25	0	0	3	2	5	1	Social Worker	4.0	3.0	2.0	3.0	4.0	4.0	2.0	4.0	2.0
1736	corona_control	the coronavirus has spread all across the world and does not discriminate	3.0	3.0	4.0	5.0	4.0	2.0	4.0	4.0	2.0	2.0	3.0	5.0	3.0	3.0	2.0	3.0	4.0	5.0	3.0	2.0	2.0	2.0	2.0	2.0	5.0	3.0	6.0	1	North Carolina	1	22	0	0	2	10	4	5	intern	2.0	2.0	1.0	4.0	5.0	4.0	3.0	5.0	2.0
1737	corona_natural_ineq	Who's at highst risk of death from Coronavirus.	2.0	4.0	4.0	4.0	4.0	4.0	3.0	4.0	3.0	2.0	2.0	6.0	2.0	3.0	3.0	4.0	4.0	4.0	3.0	5.0	3.0	5.0	4.0	3.0	6.0	7.0	6.0	1	Maryland	1	62	0	0	1	2	4	1	Bar manager	7.0	3.0	1.0	3.0	3.0	4.0	2.0	5.0	3.0
1740	corona_class_ineq	Coronavirus is affecting people of different socio-economic backgrounds differently.	5.0	3.0	4.0	4.0	4.0	4.0	5.0	4.0	4.0	1.0	1.0	2.0	2.0	2.0	3.0	5.0	5.0	5.0	3.0	5.0	5.0	4.0	5.0	4.0	7.0	7.0	6.0	1	Arizona	1	48	0	0	1	2	7	6	Retired educator, part-time work with ETS	5.0	2.0	1.0	2.0	2.0	4.0	2.0	5.0	3.0
1742	corona_class_ineq	effect of covid on minorities and the poor	4.0	3.0	5.0	5.0	4.0	3.0	4.0	5.0	2.0	2.0	3.0	5.0	3.0	3.0	3.0	5.0	5.0	5.0	3.0	4.0	4.0	3.0	4.0	3.0	7.0	7.0	6.0	1	Wisconsin	2	76	0	0	1	2	6	6	retired	6.0	2.0	1.0	3.0	2.0	5.0	2.0	5.0	3.0
1743	corona_class_ineq	coronavirus outbreak	3.0	2.0	3.0	4.0	3.0	3.0	3.0	4.0	2.0	2.0	2.0	5.0	3.0	2.0	3.0	3.0	3.0	3.0	3.0	3.0	1.0	1.0	3.0	3.0	3.0	7.0	5.0	1	New Jersey	2	59	1	0	1	2	6	1	retail customer service	9.0	4.0	1.0	4.0	3.0	3.0	3.0	5.0	3.0
1744	corona_control	it about virus	4.0	4.0	4.0	5.0	4.0	5.0	4.0	5.0	5.0	2.0	2.0	7.0	6.0	4.0	5.0	5.0	5.0	4.0	3.0	5.0	5.0	4.0	4.0	4.0	6.0	6.0	3.0	1	New York	1	44	1	1	1	5	6	1	financial advisor	8.0	3.0	2.0	2.0	3.0	5.0	1.0	5.0	1.0
1746	corona_control	the corona virus affecting nearly every country. a problem which is very serious.	5.0	2.0	3.0	4.0	4.0	2.0	4.0	3.0	3.0	2.0	1.0	5.0	1.0	1.0	1.0	5.0	5.0	5.0	3.0	4.0	4.0	3.0	1.0	2.0	4.0	7.0	5.0	1	Arkansas	1	67	0	0	1	10	6	6	retired	6.0	2.0	1.0	2.0	3.0	4.0	2.0	4.0	3.0
1749	corona_control	about the ongoing pandemic	3.0	2.0	2.0	2.0	2.0	3.0	4.0	2.0	4.0	1.0	1.0	4.0	2.0	2.0	1.0	4.0	4.0	4.0	3.0	3.0	3.0	3.0	3.0	3.0	5.0	5.0	6.0	1	Wisconsin	2	49	0	1	1	10	3	6	none	4.0	3.0	1.0	3.0	3.0	3.0	4.0	5.0	2.0
1751	corona_class_ineq	The low income and low property are more likely to get the Coronavirus	1.0	1.0	5.0	5.0	2.0	2.0	1.0	5.0	1.0	3.0	3.0	5.0	4.0	3.0	2.0	1.0	4.0	1.0	2.0	2.0	1.0	3.0	3.0	3.0	1.0	4.0	2.0	1	Georgia	2	52	1	1	1	9	2	1	Deli worker at a major supermarket	6.0	2.0	2.0	5.0	5.0	1.0	1.0	4.0	1.0
1752	corona_class_ineq	Covid-19 is not effecting same way	5.0	5.0	5.0	5.0	5.0	5.0	5.0	5.0	5.0	1.0	1.0	2.0	2.0	1.0	4.0	4.0	4.0	4.0	3.0	5.0	5.0	5.0	5.0	5.0	2.0	1.0	5.0	1	District of Columbia	1	40	1	1	1	1	7	1	It manager	12.0	4.0	2.0	5.0	5.0	4.0	3.0	5.0	3.0
1753	corona_natural_ineq	The coronavirus	2.0	4.0	4.0	4.0	5.0	1.0	4.0	3.0	1.0	3.0	2.0	6.0	5.0	5.0	5.0	5.0	4.0	3.0	2.0	5.0	5.0	5.0	3.0	5.0	4.0	3.0	5.0	1	Arkansas	1	24	0	0	2	9	7	1	To be the be the best that I can be	2.0	2.0	1.0	2.0	4.0	1.0	2.0	4.0	3.0
1754	corona_class_ineq	About covid	4.0	3.0	4.0	4.0	4.0	4.0	5.0	5.0	4.0	3.0	3.0	7.0	7.0	4.0	4.0	3.0	5.0	4.0	2.0	4.0	4.0	4.0	4.0	4.0	7.0	7.0	6.0	1	Florida	2	41	1	1	4	2	3	6	Homemaker	4.0	2.0	1.0	5.0	5.0	5.0	1.0	4.0	1.0
1755	corona_class_ineq	About how coronavirus virus affects minorities	5.0	2.0	4.0	4.0	4.0	3.0	5.0	4.0	4.0	1.0	1.0	1.0	1.0	3.0	4.0	5.0	5.0	5.0	3.0	4.0	4.0	4.0	4.0	3.0	7.0	7.0	6.0	1	West Virginia	2	35	1	1	1	1	6	1	Educator	7.0	2.0	1.0	2.0	1.0	2.0	1.0	5.0	2.0
1756	corona_control	Coronavirus has affected all of us & our way of life.	1.0	3.0	5.0	5.0	5.0	2.0	4.0	5.0	2.0	3.0	3.0	7.0	6.0	4.0	4.0	1.0	2.0	2.0	2.0	1.0	2.0	1.0	5.0	4.0	2.0	4.0	2.0	1	Pennsylvania	1	48	0	0	1	2	6	1	Operations analyst at a bank	7.0	3.0	1.0	4.0	4.0	2.0	3.0	5.0	2.0
1761	corona_class_ineq	Corona virus	1.0	2.0	2.0	4.0	2.0	1.0	1.0	2.0	2.0	2.0	3.0	6.0	3.0	3.0	1.0	4.0	4.0	5.0	3.0	4.0	3.0	3.0	4.0	3.0	7.0	5.0	3.0	1	Colorado	2	61	1	0	1	10	3	6	Caregiver	6.0	2.0	1.0	2.0	3.0	2.0	1.0	5.0	2.0
1763	corona_natural_ineq	The elderly are most vulnerable	3.0	3.0	5.0	5.0	4.0	4.0	4.0	5.0	4.0	3.0	3.0	7.0	7.0	3.0	4.0	3.0	3.0	4.0	1.0	4.0	3.0	3.0	5.0	4.0	1.0	1.0	1.0	1	New York	1	59	1	0	1	2	6	1	Electronics engineer	8.0	3.0	1.0	4.0	4.0	3.0	3.0	5.0	3.0
1765	corona_class_ineq	The covid-19 pandemic is affecting poor and minority communities more than others.	4.0	2.0	3.0	2.0	3.0	4.0	4.0	2.0	4.0	1.0	1.0	4.0	2.0	2.0	2.0	5.0	5.0	5.0	3.0	3.0	2.0	3.0	2.0	2.0	6.0	7.0	5.0	1	Delaware	2	70	1	0	1	1	4	6	police officer	7.0	2.0	2.0	1.0	1.0	3.0	3.0	5.0	3.0
1768	corona_control	global media induced panic over a flu	4.0	2.0	4.0	5.0	4.0	3.0	4.0	3.0	3.0	3.0	3.0	6.0	6.0	4.0	4.0	1.0	2.0	1.0	2.0	1.0	1.0	1.0	1.0	5.0	1.0	3.0	1.0	1	California	1	72	1	0	1	1	4	6	survey taker	6.0	2.0	1.0	2.0	3.0	1.0	3.0	5.0	1.0
1769	corona_class_ineq	How Covid-19 impacts different groups of people	2.0	4.0	3.0	4.0	5.0	5.0	3.0	4.0	5.0	3.0	1.0	7.0	7.0	5.0	5.0	5.0	3.0	5.0	1.0	5.0	4.0	5.0	4.0	3.0	4.0	1.0	6.0	1	Colorado	2	35	1	1	1	10	8	1	IT Manager	9.0	4.0	1.0	4.0	4.0	1.0	2.0	4.0	3.0
1772	corona_natural_ineq	How virus affects the elderly or medical condition patients more than the rest of population	2.0	2.0	5.0	5.0	4.0	3.0	2.0	3.0	3.0	2.0	3.0	6.0	5.0	2.0	3.0	3.0	4.0	3.0	2.0	4.0	3.0	4.0	3.0	2.0	6.0	6.0	6.0	1	Texas	2	61	1	0	1	1	3	6	homemaker	10.0	3.0	3.0	4.0	2.0	2.0	1.0	4.0	2.0
1773	corona_natural_ineq	COVID19 affects mostly elderly with underlying diseases ie. cancer, heart disease etc.	4.0	4.0	4.0	4.0	3.0	3.0	3.0	3.0	3.0	2.0	3.0	5.0	4.0	3.0	3.0	3.0	3.0	4.0	3.0	3.0	2.0	3.0	3.0	2.0	4.0	4.0	5.0	1	Florida	2	66	0	1	2	1	6	6	HR Analyst	5.0	3.0	1.0	4.0	2.0	4.0	1.0	4.0	2.0
1775	corona_class_ineq	blacks and mexicans are more likely to catch the rona in low income economies	4.0	2.0	5.0	4.0	3.0	2.0	4.0	3.0	2.0	1.0	3.0	5.0	3.0	3.0	2.0	5.0	3.0	4.0	2.0	2.0	4.0	2.0	2.0	3.0	7.0	5.0	6.0	1	Virginia	2	19	0	0	2	2	3	4	not employed	6.0	2.0	2.0	2.0	4.0	3.0	3.0	4.0	2.0
1776	corona_natural_ineq	How the elderlywith preexisting condition are being affected by carons virus	3.0	5.0	4.0	5.0	5.0	4.0	5.0	4.0	3.0	3.0	3.0	6.0	4.0	4.0	3.0	2.0	2.0	1.0	3.0	1.0	3.0	1.0	3.0	5.0	4.0	4.0	4.0	1	North Carolina	2	32	0	0	1	4	6	2	Substitute teacher	5.0	4.0	2.0	5.0	4.0	3.0	1.0	4.0	3.0
1777	corona_natural_ineq	sickness	4.0	4.0	4.0	4.0	3.0	4.0	4.0	4.0	4.0	2.0	1.0	7.0	4.0	2.0	2.0	3.0	3.0	3.0	2.0	3.0	3.0	3.0	3.0	3.0	3.0	3.0	5.0	1	Nevada	2	27	0	0	1	2	3	1	painter and helper	2.0	3.0	2.0	5.0	5.0	3.0	3.0	5.0	2.0
1778	corona_class_ineq	Covid 19 and money	3.0	4.0	4.0	4.0	4.0	3.0	4.0	3.0	3.0	2.0	2.0	4.0	4.0	3.0	4.0	2.0	1.0	4.0	2.0	4.0	4.0	3.0	4.0	3.0	2.0	3.0	5.0	1	Minnesota	1	21	0	0	1	2	6	2	IT	8.0	2.0	1.0	4.0	4.0	2.0	1.0	5.0	2.0
1779	corona_class_ineq	coronavirus	2.0	3.0	5.0	5.0	3.0	2.0	2.0	4.0	3.0	2.0	2.0	7.0	5.0	2.0	1.0	3.0	5.0	3.0	3.0	4.0	5.0	3.0	4.0	1.0	1.0	1.0	1.0	1	Tennessee	2	60	0	0	1	4	4	6	retired	1.0	2.0	1.0	5.0	3.0	3.0	1.0	5.0	2.0
1782	corona_control	About the global outbreak virus	3.0	4.0	5.0	4.0	3.0	3.0	3.0	4.0	2.0	1.0	1.0	6.0	3.0	3.0	3.0	4.0	4.0	4.0	1.0	3.0	4.0	4.0	4.0	3.0	2.0	3.0	3.0	1	Florida	2	33	0	1	2	1	6	1	Teacher	7.0	3.0	2.0	3.0	2.0	3.0	2.0	4.0	3.0
1783	corona_control	Covid-19 and how it spread to every country	4.0	4.0	4.0	5.0	4.0	3.0	5.0	3.0	5.0	2.0	2.0	2.0	3.0	3.0	3.0	5.0	4.0	5.0	3.0	5.0	4.0	3.0	4.0	3.0	5.0	4.0	5.0	1	Florida	2	55	0	1	1	1	3	4	sales assoc	4.0	1.0	2.0	1.0	5.0	2.0	1.0	5.0	3.0
1786	corona_natural_ineq	That the elderly are being affected by covid	2.0	3.0	4.0	5.0	4.0	2.0	2.0	5.0	3.0	3.0	3.0	7.0	5.0	3.0	3.0	5.0	4.0	4.0	2.0	3.0	4.0	1.0	4.0	2.0	4.0	4.0	6.0	1	Florida	2	41	0	1	1	10	3	1	Server	6.0	2.0	1.0	5.0	2.0	5.0	2.0	5.0	1.0
1789	corona_class_ineq	Virus	5.0	4.0	3.0	4.0	4.0	2.0	4.0	5.0	3.0	2.0	1.0	4.0	4.0	4.0	1.0	3.0	5.0	3.0	1.0	3.0	3.0	3.0	3.0	3.0	4.0	4.0	6.0	1	North Carolina	2	81	0	0	1	4	3	1	Accounting	7.0	3.0	2.0	4.0	5.0	3.0	1.0	4.0	1.0
1790	corona_class_ineq	Couple of action performed on the screen	5.0	5.0	5.0	5.0	5.0	5.0	5.0	5.0	5.0	1.0	3.0	7.0	7.0	5.0	1.0	5.0	5.0	5.0	3.0	5.0	5.0	5.0	5.0	5.0	7.0	7.0	6.0	1	District of Columbia	2	34	0	0	2	2	7	5	Student	2.0	2.0	3.0	1.0	1.0	2.0	2.0	2.0	1.0
1792	corona_natural_ineq	COVID-19 disproportionately affects elderly people and those with certain other medical conditions.	4.0	4.0	4.0	3.0	3.0	4.0	4.0	4.0	2.0	2.0	1.0	4.0	2.0	4.0	3.0	4.0	5.0	5.0	2.0	3.0	3.0	4.0	3.0	3.0	5.0	5.0	5.0	1	Virginia	2	25	0	0	5	6	6	1	Data scientist	8.0	4.0	1.0	3.0	4.0	4.0	2.0	3.0	3.0
1796	corona_class_ineq	well	4.0	4.0	2.0	1.0	3.0	1.0	4.0	3.0	3.0	2.0	2.0	5.0	2.0	3.0	3.0	4.0	1.0	2.0	2.0	2.0	3.0	4.0	2.0	4.0	3.0	5.0	5.0	1	New York	1	44	1	1	5	2	7	1	IT	9.0	3.0	2.0	2.0	1.0	1.0	2.0	3.0	1.0
1798	corona_natural_ineq	the coronavirus has not affected my life	3.0	3.0	3.0	4.0	3.0	4.0	3.0	3.0	3.0	2.0	2.0	4.0	4.0	3.0	2.0	2.0	3.0	2.0	2.0	3.0	3.0	3.0	3.0	3.0	4.0	5.0	3.0	1	Texas	1	31	1	1	1	1	7	1	electrical technician	7.0	3.0	1.0	4.0	5.0	2.0	1.0	4.0	2.0
1799	corona_natural_ineq	Older people get affected by the covid more than others	2.0	3.0	5.0	5.0	3.0	4.0	2.0	4.0	1.0	3.0	3.0	7.0	7.0	3.0	3.0	1.0	5.0	5.0	2.0	5.0	4.0	5.0	5.0	5.0	7.0	1.0	5.0	1	Florida	1	19	0	0	1	10	4	5	Part-time student	4.0	2.0	3.0	5.0	5.0	3.0	1.0	2.0	3.0
1803	corona_control	Covid 19	1.0	3.0	5.0	4.0	3.0	3.0	4.0	4.0	1.0	3.0	3.0	4.0	4.0	2.0	1.0	5.0	5.0	3.0	3.0	3.0	3.0	3.0	3.0	3.0	4.0	7.0	6.0	1	Illinois	1	33	1	0	5	10	3	1	Janitor	3.0	3.0	2.0	5.0	5.0	3.0	3.0	5.0	2.0
1805	corona_class_ineq	Who is affected greatest by corona	2.0	3.0	5.0	5.0	3.0	2.0	4.0	4.0	3.0	2.0	3.0	6.0	4.0	3.0	3.0	3.0	4.0	5.0	3.0	4.0	2.0	3.0	4.0	3.0	2.0	3.0	2.0	1	Indiana	2	32	1	0	1	1	6	2	Teacher	10.0	4.0	2.0	4.0	4.0	2.0	1.0	4.0	2.0
1807	corona_class_ineq	Fgffgggfghgggggvghgggb	4.0	3.0	5.0	3.0	4.0	4.0	3.0	3.0	3.0	2.0	3.0	5.0	3.0	4.0	4.0	2.0	3.0	3.0	1.0	2.0	3.0	2.0	2.0	3.0	7.0	6.0	6.0	1	Connecticut	1	20	0	0	3	10	4	2	Hchfhvhchghfgg	9.0	2.0	2.0	2.0	4.0	1.0	2.0	5.0	2.0
1808	corona_class_ineq	Corona virus	5.0	3.0	3.0	4.0	5.0	4.0	4.0	2.0	2.0	2.0	2.0	1.0	1.0	4.0	4.0	4.0	3.0	5.0	2.0	4.0	2.0	2.0	3.0	4.0	4.0	4.0	5.0	1	New York	2	26	0	0	2	2	1	2	Xfj	6.0	4.0	2.0	3.0	3.0	2.0	3.0	4.0	3.0
1812	corona_control	The global pandemic	3.0	3.0	5.0	5.0	4.0	1.0	2.0	5.0	2.0	2.0	3.0	6.0	3.0	3.0	3.0	5.0	4.0	4.0	3.0	3.0	3.0	3.0	4.0	3.0	6.0	6.0	5.0	1	Connecticut	2	52	0	1	2	1	5	1	Nurse	9.0	4.0	2.0	4.0	3.0	3.0	2.0	5.0	2.0
1816	corona_class_ineq	How covid has affected minorites more.	1.0	3.0	4.0	5.0	3.0	1.0	1.0	4.0	1.0	2.0	3.0	7.0	4.0	1.0	3.0	5.0	5.0	5.0	3.0	3.0	4.0	1.0	3.0	3.0	7.0	7.0	6.0	1	Texas	2	65	1	0	3	1	6	3	Finger puppets creator	5.0	2.0	2.0	3.0	2.0	1.0	1.0	5.0	3.0
1817	corona_class_ineq	Poor , blacks, Hispanics disproportionately affected by virus	3.0	4.0	5.0	5.0	4.0	4.0	3.0	3.0	3.0	2.0	1.0	5.0	3.0	3.0	3.0	4.0	4.0	5.0	3.0	2.0	4.0	3.0	3.0	3.0	7.0	7.0	5.0	1	Oklahoma	2	69	1	0	1	1	6	6	Retired	7.0	3.0	1.0	2.0	3.0	3.0	1.0	5.0	3.0
1818	corona_control	the new pandemic outbreak and speed its spread	3.0	4.0	4.0	5.0	3.0	2.0	3.0	4.0	3.0	2.0	1.0	2.0	4.0	3.0	3.0	2.0	4.0	3.0	3.0	3.0	4.0	4.0	2.0	2.0	7.0	7.0	3.0	1	Wisconsin	1	67	0	0	1	2	3	6	retired	4.0	3.0	1.0	4.0	1.0	4.0	2.0	4.0	3.0
1819	corona_natural_ineq	Covid-19	4.0	3.0	4.0	4.0	4.0	3.0	3.0	5.0	2.0	2.0	3.0	4.0	3.0	3.0	3.0	4.0	5.0	5.0	3.0	4.0	5.0	3.0	4.0	3.0	6.0	6.0	6.0	1	Arizona	2	46	1	1	1	3	3	6	Disabled	4.0	2.0	1.0	2.0	3.0	3.0	2.0	4.0	1.0
1823	corona_control	Global pandemic	3.0	3.0	5.0	4.0	5.0	3.0	4.0	4.0	2.0	2.0	3.0	5.0	4.0	4.0	3.0	5.0	5.0	4.0	3.0	1.0	4.0	3.0	3.0	3.0	4.0	4.0	1.0	1	Pennsylvania	2	38	1	0	1	2	7	1	Speech-language pathologist	9.0	3.0	1.0	5.0	5.0	3.0	3.0	2.0	3.0
1824	corona_control	I don't know	4.0	3.0	2.0	3.0	5.0	5.0	4.0	3.0	4.0	3.0	3.0	1.0	1.0	5.0	5.0	5.0	4.0	2.0	3.0	5.0	4.0	3.0	5.0	5.0	7.0	1.0	5.0	1	Indiana	1	33	0	0	1	9	2	2	I don't know	1.0	3.0	2.0	5.0	3.0	1.0	1.0	5.0	1.0
1829	corona_natural_ineq	COVID-19 attacks people in different ways; the elderly and people with underlying conditions, such as diabetes, are more susceptible to catching and being affected more than the general population.	2.0	2.0	3.0	4.0	3.0	1.0	3.0	4.0	2.0	2.0	1.0	7.0	3.0	3.0	3.0	4.0	4.0	4.0	3.0	3.0	3.0	3.0	4.0	3.0	4.0	4.0	5.0	1	Kentucky	2	66	1	0	2	1	6	6	retired	9.0	4.0	1.0	5.0	5.0	3.0	2.0	5.0	3.0
1830	corona_control	The spread of COVID-19	3.0	2.0	4.0	3.0	3.0	3.0	3.0	3.0	3.0	2.0	1.0	4.0	2.0	2.0	2.0	5.0	5.0	5.0	3.0	3.0	3.0	3.0	3.0	2.0	6.0	6.0	6.0	1	Vermont	1	59	1	0	1	9	8	2	Customer Service / retail	9.0	4.0	1.0	3.0	2.0	4.0	3.0	4.0	3.0
1836	corona_class_ineq	Minorities have been have been negatively affected financially by covid-19	3.0	3.0	3.0	3.0	2.0	2.0	3.0	3.0	3.0	2.0	2.0	4.0	4.0	3.0	3.0	3.0	3.0	5.0	2.0	3.0	4.0	4.0	4.0	4.0	4.0	4.0	2.0	1	Virginia	1	25	0	0	2	10	4	2	food delivery	7.0	3.0	2.0	3.0	3.0	3.0	3.0	4.0	2.0
1837	corona_natural_ineq	dont know	4.0	4.0	4.0	4.0	4.0	4.0	3.0	4.0	4.0	2.0	3.0	4.0	4.0	1.0	1.0	3.0	3.0	3.0	3.0	4.0	4.0	4.0	4.0	4.0	2.0	2.0	3.0	1	Iowa	1	57	1	0	1	1	5	1	courier	9.0	3.0	2.0	3.0	3.0	3.0	3.0	1.0	2.0
1840	corona_control	That global warming affects everyone	4.0	3.0	2.0	5.0	5.0	2.0	3.0	4.0	3.0	2.0	2.0	7.0	5.0	1.0	2.0	3.0	4.0	4.0	3.0	2.0	2.0	1.0	1.0	3.0	7.0	7.0	5.0	1	Florida	2	60	1	0	1	5	4	2	Dental receptionist	8.0	2.0	2.0	2.0	4.0	3.0	3.0	4.0	2.0
1847	corona_control	It described the outbreak and how it's affected the whole of humanity more than anything in a long time.	4.0	4.0	4.0	4.0	5.0	2.0	3.0	4.0	4.0	2.0	3.0	4.0	5.0	3.0	3.0	4.0	4.0	4.0	3.0	3.0	4.0	2.0	4.0	3.0	6.0	3.0	6.0	1	Colorado	1	32	0	1	4	9	4	4	None	6.0	3.0	2.0	4.0	4.0	3.0	3.0	3.0	3.0
1849	corona_control	COVID-19 is something that is affecting everyone around the world regardless of race or background.	2.0	4.0	5.0	5.0	3.0	2.0	4.0	4.0	2.0	2.0	2.0	7.0	2.0	2.0	2.0	5.0	5.0	5.0	3.0	3.0	5.0	3.0	5.0	3.0	7.0	6.0	5.0	1	Oregon	2	40	0	1	1	3	6	6	Care Provider	7.0	1.0	1.0	2.0	4.0	2.0	1.0	5.0	3.0
1850	corona_natural_ineq	covid19	2.0	2.0	4.0	4.0	3.0	3.0	3.0	4.0	3.0	2.0	2.0	6.0	4.0	4.0	1.0	4.0	4.0	4.0	2.0	3.0	3.0	3.0	3.0	3.0	4.0	4.0	6.0	1	Illinois	2	41	0	0	1	10	3	4	disabled	7.0	2.0	1.0	3.0	3.0	3.0	1.0	5.0	3.0
1851	corona_natural_ineq	Patients that have medical problems are more susceptible to getting the corona virus.	1.0	2.0	3.0	4.0	3.0	2.0	5.0	5.0	3.0	2.0	3.0	6.0	4.0	3.0	3.0	4.0	5.0	4.0	3.0	2.0	3.0	3.0	2.0	4.0	3.0	2.0	3.0	1	New York	2	35	0	1	3	10	6	1	Manager	8.0	3.0	1.0	2.0	4.0	2.0	3.0	4.0	3.0
1852	corona_natural_ineq	How a d who covid-19 is affecting .	2.0	5.0	5.0	5.0	4.0	2.0	4.0	5.0	3.0	3.0	3.0	3.0	3.0	5.0	1.0	5.0	5.0	5.0	3.0	3.0	3.0	3.0	3.0	3.0	5.0	4.0	5.0	1	Ohio	2	19	0	0	2	4	7	3	Small business owner	9.0	4.0	3.0	5.0	3.0	3.0	2.0	2.0	2.0
1855	corona_natural_ineq	How the virus affects the elderly and compromised people more adversely than others	2.0	2.0	4.0	5.0	5.0	3.0	2.0	5.0	1.0	2.0	3.0	7.0	1.0	3.0	2.0	3.0	4.0	5.0	3.0	3.0	5.0	3.0	5.0	3.0	4.0	3.0	2.0	1	Michigan	2	83	1	0	1	4	4	6	Retired IT	7.0	2.0	1.0	4.0	4.0	3.0	2.0	5.0	3.0
1856	corona_control	Coronavirus has affected the entire world, not just one country. Nothing really has affected humanity like this in history.	4.0	3.0	5.0	5.0	4.0	3.0	3.0	4.0	3.0	2.0	1.0	7.0	4.0	3.0	3.0	5.0	5.0	5.0	3.0	2.0	3.0	2.0	3.0	4.0	7.0	5.0	6.0	1	Illinois	2	21	0	0	3	2	6	3	Writer	6.0	3.0	2.0	4.0	4.0	3.0	2.0	5.0	3.0
1859	corona_control	covid 19	2.0	3.0	5.0	4.0	3.0	4.0	5.0	3.0	2.0	3.0	3.0	2.0	4.0	3.0	3.0	4.0	5.0	4.0	3.0	3.0	3.0	3.0	3.0	3.0	5.0	5.0	3.0	1	Florida	2	25	0	1	2	9	6	2	customer service	4.0	3.0	1.0	3.0	4.0	4.0	2.0	4.0	2.0
1860	corona_class_ineq	Covid 19 has disproportionately effected the Black and Hispanic population more than others.	3.0	2.0	5.0	4.0	3.0	2.0	3.0	4.0	4.0	2.0	1.0	6.0	6.0	3.0	2.0	2.0	3.0	1.0	3.0	2.0	1.0	3.0	4.0	1.0	1.0	5.0	5.0	1	Louisiana	2	73	0	0	1	1	6	6	retired	6.0	3.0	1.0	4.0	3.0	2.0	1.0	5.0	2.0
1862	corona_control	Corona virus spread all over the world killing every kind of people	4.0	4.0	3.0	5.0	4.0	4.0	4.0	3.0	3.0	2.0	2.0	2.0	6.0	3.0	3.0	3.0	5.0	5.0	3.0	1.0	1.0	1.0	1.0	1.0	5.0	6.0	5.0	1	Alabama	2	67	0	0	3	2	7	6	Home	7.0	3.0	1.0	3.0	3.0	2.0	1.0	5.0	2.0
1863	corona_class_ineq	Blacks and hispaiic are affected more	4.0	4.0	5.0	3.0	4.0	3.0	4.0	4.0	4.0	3.0	3.0	5.0	2.0	3.0	3.0	5.0	5.0	5.0	1.0	3.0	3.0	3.0	3.0	3.0	7.0	4.0	6.0	1	Maryland	2	62	0	1	2	1	3	6	Homemaker	12.0	3.0	1.0	5.0	4.0	3.0	2.0	5.0	3.0
1865	corona_natural_ineq	Yummy	1.0	2.0	3.0	2.0	3.0	2.0	3.0	2.0	3.0	2.0	2.0	4.0	5.0	2.0	2.0	3.0	3.0	3.0	2.0	2.0	3.0	2.0	3.0	2.0	3.0	3.0	6.0	1	New Jersey	2	35	1	0	2	3	4	3	Employee	9.0	4.0	2.0	3.0	2.0	5.0	1.0	2.0	2.0
1867	corona_control	the text I just listened to was about Covid19	4.0	5.0	5.0	3.0	3.0	5.0	5.0	4.0	3.0	3.0	3.0	4.0	5.0	3.0	2.0	3.0	2.0	3.0	3.0	4.0	5.0	3.0	3.0	5.0	4.0	4.0	5.0	1	Louisiana	1	18	0	0	1	2	2	4	None	1.0	5.0	3.0	4.0	4.0	2.0	1.0	3.0	2.0
1868	corona_control	The coronavirus outbreak	5.0	4.0	3.0	3.0	2.0	5.0	5.0	3.0	5.0	2.0	1.0	1.0	1.0	2.0	2.0	5.0	5.0	5.0	3.0	5.0	3.0	5.0	2.0	1.0	7.0	7.0	5.0	1	Michigan	3	21	0	0	1	10	6	5	Student	11.0	3.0	1.0	4.0	4.0	5.0	2.0	4.0	3.0
1870	corona_natural_ineq	How covid-19 is not just a risk its changes many causes in people lives	3.0	3.0	4.0	3.0	3.0	4.0	3.0	4.0	2.0	2.0	2.0	4.0	4.0	4.0	2.0	3.0	2.0	3.0	2.0	3.0	3.0	4.0	3.0	2.0	5.0	4.0	5.0	1	Texas	2	40	0	0	2	2	7	1	Fashion	2.0	4.0	2.0	4.0	3.0	3.0	2.0	4.0	3.0
1872	corona_natural_ineq	Horrble	4.0	3.0	5.0	4.0	4.0	4.0	5.0	4.0	4.0	3.0	3.0	3.0	3.0	4.0	5.0	2.0	4.0	2.0	2.0	4.0	3.0	3.0	3.0	3.0	5.0	6.0	4.0	1	Nevada	1	31	1	0	2	4	3	1	Manager	5.0	3.0	2.0	5.0	4.0	3.0	2.0	5.0	3.0
1873	corona_class_ineq	How blacks and Hispanics are being more affected by the virus	3.0	3.0	4.0	3.0	3.0	2.0	4.0	3.0	2.0	2.0	1.0	6.0	4.0	3.0	3.0	3.0	2.0	4.0	3.0	3.0	1.0	4.0	3.0	3.0	4.0	5.0	5.0	1	Pennsylvania	1	45	0	0	1	1	6	1	Construction estimator	8.0	4.0	1.0	2.0	2.0	2.0	1.0	2.0	1.0
1875	corona_control	corona virus	4.0	4.0	3.0	5.0	3.0	3.0	4.0	4.0	3.0	2.0	1.0	5.0	6.0	3.0	3.0	4.0	4.0	4.0	3.0	2.0	1.0	3.0	5.0	2.0	5.0	5.0	5.0	1	New Jersey	1	49	1	1	3	1	7	1	Teacher	9.0	4.0	1.0	4.0	4.0	2.0	1.0	4.0	2.0
1876	corona_class_ineq	How African Americans and Hispanics are more exposed	3.0	5.0	5.0	5.0	5.0	5.0	5.0	5.0	3.0	2.0	3.0	2.0	2.0	3.0	3.0	5.0	5.0	5.0	3.0	3.0	5.0	1.0	5.0	1.0	7.0	7.0	3.0	1	Colorado	1	28	0	1	4	4	6	1	Branch manager	9.0	4.0	1.0	5.0	5.0	3.0	2.0	3.0	3.0
1879	corona_class_ineq	Poor and low income communities are getting more Covid19 than other people	2.0	3.0	4.0	5.0	2.0	2.0	2.0	5.0	2.0	1.0	1.0	6.0	5.0	3.0	2.0	4.0	4.0	4.0	3.0	4.0	3.0	3.0	2.0	4.0	5.0	5.0	3.0	1	Washington	2	50	1	1	1	1	5	1	Paraeducator and self-employed graphic designer	7.0	2.0	3.0	2.0	4.0	2.0	1.0	2.0	2.0
1883	corona_class_ineq	blacks and minorities seem to be effected more by the covid more so than others, because low income residents do not receive the best health care there is to offer.	3.0	5.0	5.0	5.0	3.0	1.0	2.0	5.0	3.0	3.0	3.0	7.0	2.0	4.0	2.0	5.0	5.0	5.0	3.0	5.0	3.0	4.0	3.0	3.0	7.0	4.0	6.0	1	Illinois	2	53	0	0	1	4	4	6	disabled	3.0	1.0	1.0	5.0	4.0	3.0	2.0	5.0	3.0
1884	corona_class_ineq	Minority populations have been disproportionately affected by COVID-19 (novel coronavirus)	4.0	4.0	4.0	3.0	3.0	3.0	4.0	4.0	4.0	1.0	1.0	3.0	1.0	3.0	2.0	5.0	5.0	5.0	3.0	3.0	3.0	5.0	4.0	3.0	7.0	7.0	6.0	1	Kansas	2	47	1	1	1	5	7	3	Legal professional	9.0	4.0	1.0	4.0	4.0	5.0	2.0	5.0	3.0
1885	corona_class_ineq	Corona	3.0	3.0	3.0	3.0	3.0	3.0	3.0	3.0	3.0	2.0	2.0	5.0	4.0	3.0	3.0	2.0	2.0	2.0	2.0	3.0	3.0	3.0	3.0	3.0	4.0	4.0	5.0	1	Georgia	2	35	0	0	1	1	3	1	Landscaper	5.0	2.0	1.0	3.0	3.0	1.0	1.0	4.0	2.0
1886	corona_natural_ineq	Older people arw more likely to get it	2.0	3.0	5.0	5.0	4.0	3.0	4.0	4.0	4.0	3.0	3.0	3.0	7.0	3.0	5.0	4.0	5.0	5.0	3.0	3.0	1.0	1.0	2.0	1.0	1.0	7.0	1.0	1	North Carolina	1	34	0	1	1	2	3	2	Cook	6.0	3.0	2.0	4.0	2.0	2.0	1.0	5.0	2.0
1887	corona_control	The ompact and the seriousness of tge Pandemic/Covid -19.	2.0	3.0	4.0	3.0	3.0	2.0	3.0	4.0	3.0	2.0	2.0	5.0	3.0	2.0	2.0	5.0	4.0	4.0	3.0	4.0	3.0	3.0	3.0	3.0	5.0	5.0	3.0	1	New York	1	68	0	0	1	9	4	2	Box Office Manager/ Live Theater	6.0	2.0	1.0	4.0	3.0	4.0	2.0	4.0	3.0
1889	corona_class_ineq	Covid19 disproportionately affects the poor and lower income families, Blacks and Hispanics have higher rates of infection.	3.0	4.0	5.0	5.0	4.0	3.0	4.0	5.0	4.0	3.0	3.0	3.0	6.0	4.0	4.0	3.0	5.0	5.0	1.0	5.0	1.0	4.0	4.0	2.0	3.0	4.0	5.0	1	Florida	1	65	1	0	1	5	7	1	medical sales	7.0	3.0	2.0	2.0	4.0	5.0	2.0	5.0	3.0
1890	corona_natural_ineq	Coronavirus and who has been affected the most	1.0	4.0	5.0	5.0	3.0	2.0	3.0	4.0	2.0	2.0	1.0	5.0	5.0	4.0	3.0	3.0	4.0	3.0	3.0	4.0	2.0	3.0	5.0	1.0	5.0	3.0	6.0	1	Pennsylvania	1	19	0	0	4	4	3	5	Full time student	8.0	3.0	1.0	5.0	3.0	3.0	3.0	4.0	3.0
1891	corona_natural_ineq	About the COVID-19 outbreak and how it effects certain people.	2.0	2.0	3.0	3.0	3.0	1.0	2.0	3.0	2.0	3.0	3.0	4.0	4.0	2.0	3.0	4.0	4.0	4.0	3.0	3.0	3.0	5.0	3.0	3.0	7.0	7.0	6.0	1	Illinois	1	56	1	0	1	10	4	6	Retired	7.0	2.0	1.0	4.0	2.0	3.0	2.0	5.0	3.0
1892	corona_class_ineq	About minority communities being impacted by COVID-19 more than others	2.0	1.0	5.0	5.0	3.0	2.0	2.0	2.0	2.0	3.0	3.0	5.0	5.0	4.0	4.0	2.0	3.0	2.0	2.0	3.0	3.0	3.0	3.0	3.0	2.0	3.0	2.0	1	Texas	2	27	0	0	1	4	4	3	Real Estate	8.0	3.0	1.0	5.0	4.0	3.0	1.0	4.0	3.0
1893	corona_natural_ineq	THE ELDERLY THOSE WITH DIBETES AND CANCER GET COVD THE WORST	3.0	3.0	4.0	4.0	3.0	3.0	3.0	3.0	4.0	2.0	2.0	5.0	6.0	3.0	3.0	3.0	4.0	3.0	2.0	3.0	3.0	3.0	3.0	3.0	4.0	4.0	6.0	1	Texas	2	29	0	1	1	1	4	2	RETAIL	5.0	3.0	1.0	3.0	3.0	2.0	1.0	4.0	3.0
1899	corona_class_ineq	Covid 19 affecting lower income families than everyone else	3.0	4.0	5.0	5.0	4.0	3.0	4.0	5.0	4.0	2.0	2.0	5.0	2.0	3.0	3.0	5.0	4.0	5.0	3.0	5.0	4.0	3.0	5.0	3.0	6.0	2.0	6.0	1	Florida	2	32	0	1	1	1	3	3	Owner	5.0	2.0	1.0	2.0	5.0	3.0	2.0	4.0	3.0
1900	corona_control	A general intro to coronavirus	1.0	3.0	4.0	4.0	4.0	2.0	3.0	3.0	2.0	2.0	3.0	7.0	3.0	2.0	2.0	4.0	4.0	5.0	3.0	4.0	4.0	3.0	4.0	1.0	7.0	4.0	3.0	1	California	2	33	1	0	4	10	5	4	Retail	6.0	2.0	1.0	2.0	5.0	3.0	2.0	4.0	2.0
1901	corona_class_ineq	Coronavirus affecting minorities	4.0	4.0	4.0	4.0	4.0	3.0	4.0	4.0	3.0	2.0	1.0	3.0	2.0	4.0	4.0	5.0	5.0	4.0	3.0	4.0	4.0	4.0	4.0	4.0	3.0	3.0	6.0	1	Florida	1	30	0	0	2	6	4	2	Agent	1.0	2.0	2.0	1.0	2.0	2.0	2.0	4.0	2.0
1902	corona_class_ineq	Covid 19 disproportionately affects black and Latino people	4.0	3.0	5.0	4.0	4.0	5.0	4.0	5.0	4.0	3.0	3.0	7.0	4.0	2.0	3.0	2.0	2.0	2.0	3.0	1.0	2.0	1.0	5.0	3.0	1.0	1.0	1.0	1	Massachusetts	2	63	1	0	1	5	6	2	Adjunct lecturer	9.0	4.0	1.0	4.0	3.0	2.0	3.0	5.0	3.0
1904	corona_natural_ineq	Old people are high risk	4.0	3.0	3.0	3.0	4.0	4.0	4.0	4.0	4.0	2.0	2.0	5.0	4.0	4.0	2.0	3.0	4.0	3.0	2.0	3.0	3.0	4.0	2.0	2.0	4.0	4.0	3.0	1	Georgia	2	18	0	0	4	1	3	5	I have non right now	4.0	2.0	2.0	3.0	3.0	3.0	2.0	2.0	3.0
1905	corona_natural_ineq	It was about how the elderly with underlining condition is being affected by the corona virus.	3.0	4.0	4.0	4.0	4.0	2.0	3.0	5.0	3.0	1.0	1.0	7.0	4.0	3.0	1.0	4.0	5.0	4.0	3.0	5.0	5.0	5.0	4.0	4.0	7.0	7.0	6.0	1	Indiana	2	56	1	0	2	9	3	6	Homaker	4.0	2.0	2.0	2.0	1.0	4.0	2.0	4.0	3.0
1907	corona_control	The spread of covid-19 through out the world	5.0	5.0	5.0	5.0	5.0	5.0	5.0	5.0	5.0	3.0	3.0	1.0	1.0	1.0	3.0	5.0	5.0	5.0	3.0	5.0	5.0	5.0	5.0	1.0	7.0	7.0	6.0	1	Texas	1	34	1	1	3	4	4	1	Retail	6.0	3.0	2.0	5.0	5.0	1.0	1.0	5.0	3.0
1910	corona_control	It was about the coronavirus	3.0	3.0	3.0	3.0	3.0	3.0	3.0	3.0	3.0	2.0	2.0	4.0	4.0	3.0	3.0	3.0	3.0	3.0	2.0	3.0	3.0	3.0	3.0	3.0	4.0	4.0	6.0	1	Florida	2	40	0	0	3	4	2	4	None	1.0	3.0	2.0	3.0	3.0	3.0	4.0	5.0	2.0
1911	corona_class_ineq	minorities being affected more by virus	4.0	4.0	4.0	4.0	4.0	4.0	4.0	4.0	4.0	2.0	3.0	6.0	6.0	4.0	4.0	2.0	3.0	3.0	2.0	3.0	2.0	3.0	4.0	4.0	2.0	3.0	5.0	1	North Carolina	1	63	1	0	1	1	5	6	retired	5.0	3.0	1.0	4.0	4.0	2.0	3.0	5.0	3.0
1916	corona_natural_ineq	People who are elderly and those with medical conditions are more at risk for Corona	5.0	5.0	5.0	5.0	5.0	4.0	5.0	5.0	3.0	3.0	3.0	5.0	5.0	3.0	3.0	4.0	3.0	4.0	2.0	3.0	3.0	3.0	3.0	3.0	4.0	4.0	6.0	1	Tennessee	2	24	0	0	1	1	6	1	Teacher	4.0	3.0	2.0	2.0	4.0	2.0	1.0	4.0	2.0
1917	corona_control	The coronavirus	2.0	2.0	3.0	4.0	3.0	3.0	3.0	4.0	2.0	1.0	1.0	4.0	4.0	2.0	3.0	3.0	4.0	4.0	2.0	3.0	3.0	3.0	3.0	3.0	6.0	6.0	6.0	1	Alabama	2	39	1	1	1	4	3	1	Nurses assistant	4.0	3.0	1.0	4.0	3.0	2.0	3.0	2.0	2.0
1918	corona_natural_ineq	People with underlying issues are at higher risk	3.0	3.0	5.0	5.0	5.0	3.0	3.0	3.0	3.0	3.0	3.0	7.0	7.0	3.0	3.0	1.0	2.0	4.0	2.0	2.0	1.0	2.0	5.0	4.0	2.0	5.0	2.0	1	Maryland	2	32	1	0	1	4	6	6	product developer	9.0	4.0	1.0	5.0	4.0	2.0	1.0	4.0	2.0
1920	corona_natural_ineq	corona virus affected heart disease,diabetes patients.	4.0	4.0	4.0	5.0	4.0	3.0	4.0	5.0	3.0	3.0	3.0	7.0	7.0	4.0	3.0	2.0	1.0	3.0	2.0	4.0	2.0	4.0	4.0	4.0	4.0	3.0	6.0	1	Illinois	1	40	1	1	1	2	9	1	finance	9.0	4.0	1.0	4.0	5.0	5.0	1.0	5.0	3.0
1924	corona_class_ineq	Coronavirus and the affect it has on minorities	3.0	3.0	5.0	5.0	5.0	2.0	3.0	5.0	2.0	2.0	1.0	5.0	2.0	3.0	2.0	5.0	4.0	5.0	3.0	4.0	4.0	5.0	4.0	3.0	6.0	6.0	5.0	1	California	1	42	1	1	3	2	3	1	Film Specialist	9.0	4.0	1.0	4.0	5.0	5.0	2.0	5.0	3.0
1927	corona_class_ineq	that blacks and latinos have contracted the virus more and more are dying.	3.0	4.0	4.0	5.0	3.0	2.0	3.0	4.0	4.0	3.0	3.0	5.0	5.0	3.0	4.0	2.0	3.0	3.0	3.0	3.0	3.0	3.0	4.0	3.0	4.0	4.0	3.0	1	Maryland	1	51	0	0	1	2	4	1	construction	7.0	3.0	1.0	2.0	4.0	2.0	2.0	5.0	3.0
1928	corona_control	The coronavirus spreading worldwide.	3.0	4.0	5.0	4.0	4.0	3.0	4.0	5.0	3.0	3.0	3.0	3.0	5.0	3.0	3.0	3.0	4.0	4.0	3.0	3.0	2.0	4.0	3.0	3.0	2.0	2.0	1.0	1	Florida	1	71	1	0	1	1	6	6	none	8.0	3.0	1.0	5.0	4.0	3.0	1.0	5.0	3.0
1932	corona_natural_ineq	It was about COVID-19 and who is higher risk	5.0	5.0	5.0	5.0	5.0	2.0	5.0	5.0	4.0	3.0	2.0	7.0	1.0	3.0	1.0	5.0	5.0	5.0	3.0	4.0	4.0	3.0	5.0	1.0	1.0	2.0	2.0	1	Florida	2	28	1	1	1	6	8	1	CEO	11.0	4.0	2.0	2.0	4.0	5.0	2.0	5.0	3.0
1933	corona_natural_ineq	Certain groups of people like the elderly are more susceptible to COVID-19	3.0	3.0	3.0	3.0	3.0	3.0	4.0	4.0	3.0	2.0	2.0	4.0	3.0	2.0	1.0	5.0	4.0	4.0	3.0	3.0	2.0	3.0	3.0	2.0	5.0	7.0	5.0	1	Colorado	3	27	0	0	1	1	7	1	Linguistics Consultant	4.0	2.0	2.0	1.0	3.0	4.0	3.0	4.0	3.0
1936	corona_class_ineq	covid 19 and who they feel is affected the most	2.0	1.0	4.0	5.0	4.0	2.0	3.0	4.0	2.0	2.0	3.0	6.0	5.0	3.0	3.0	3.0	4.0	4.0	3.0	4.0	3.0	1.0	2.0	5.0	7.0	7.0	5.0	1	Texas	2	59	0	1	1	2	5	1	director of clinical services	8.0	3.0	1.0	4.0	5.0	2.0	1.0	5.0	2.0
1939	corona_control	About covid-19 spreading to every county regardless of sex or race	4.0	4.0	5.0	4.0	5.0	3.0	5.0	3.0	3.0	2.0	3.0	4.0	3.0	3.0	3.0	5.0	5.0	5.0	3.0	3.0	3.0	2.0	3.0	1.0	7.0	7.0	6.0	1	Michigan	2	24	1	1	1	10	3	6	Homemaker	5.0	3.0	2.0	4.0	5.0	3.0	3.0	3.0	3.0
1940	corona_natural_ineq	The virus is effecting people differently. Elder and those with underlying health concerns are most at risk.	2.0	3.0	4.0	5.0	3.0	2.0	2.0	3.0	2.0	3.0	3.0	7.0	7.0	3.0	3.0	2.0	2.0	2.0	2.0	1.0	1.0	4.0	3.0	2.0	2.0	3.0	2.0	1	Wisconsin	2	51	1	1	1	2	6	6	Housewife	10.0	4.0	1.0	4.0	4.0	1.0	1.0	4.0	1.0
1941	corona_natural_ineq	Not everyone affected by Covid19 equally	4.0	4.0	4.0	3.0	3.0	3.0	4.0	3.0	3.0	2.0	1.0	2.0	1.0	3.0	2.0	5.0	5.0	5.0	3.0	2.0	2.0	3.0	1.0	5.0	4.0	4.0	5.0	1	California	2	27	1	1	1	2	6	2	Registered Nurse	12.0	4.0	1.0	3.0	2.0	4.0	2.0	5.0	3.0
1944	corona_control	It was about the disease	3.0	4.0	4.0	3.0	2.0	3.0	4.0	4.0	1.0	1.0	1.0	3.0	5.0	3.0	1.0	2.0	5.0	3.0	2.0	1.0	1.0	1.0	2.0	3.0	4.0	6.0	6.0	1	California	1	18	0	0	4	2	2	5	None	1.0	1.0	2.0	1.0	2.0	3.0	4.0	1.0	2.0
1945	corona_class_ineq	It claims low income populations are affected more by Covid 19 than affluent communities.	3.0	3.0	5.0	5.0	4.0	3.0	5.0	3.0	3.0	2.0	1.0	7.0	5.0	3.0	3.0	4.0	4.0	4.0	3.0	1.0	1.0	1.0	1.0	3.0	2.0	5.0	2.0	1	Pennsylvania	1	76	0	0	1	10	6	6	scientist	6.0	3.0	1.0	4.0	4.0	3.0	1.0	5.0	3.0
1946	corona_natural_ineq	The coronavirus	4.0	3.0	5.0	5.0	2.0	2.0	4.0	5.0	2.0	3.0	3.0	7.0	7.0	3.0	3.0	3.0	4.0	3.0	3.0	1.0	1.0	1.0	3.0	1.0	7.0	1.0	6.0	1	Maryland	2	52	1	1	1	4	3	6	Homemaker	7.0	3.0	1.0	4.0	4.0	1.0	1.0	4.0	2.0
1947	corona_natural_ineq	covid-19 affectes more elderly and those with underlying medical conditions such as heart disease, cancer, and diabetes have been disproportionately affected. The number of infections and deaths are significantly higher among this group compared to the rest of the population."	3.0	3.0	3.0	4.0	4.0	3.0	4.0	4.0	2.0	2.0	2.0	7.0	7.0	2.0	1.0	3.0	2.0	3.0	3.0	4.0	2.0	4.0	3.0	2.0	1.0	4.0	5.0	1	New Jersey	1	20	0	0	1	6	5	3	freelancer	8.0	3.0	2.0	4.0	5.0	2.0	1.0	4.0	3.0
1950	corona_control	Covidis a pandemic that has affected almost every single country in the world, which has only happened a few times	2.0	3.0	4.0	5.0	3.0	3.0	3.0	4.0	3.0	3.0	3.0	5.0	4.0	3.0	3.0	4.0	4.0	4.0	1.0	4.0	4.0	4.0	5.0	3.0	4.0	5.0	5.0	1	New York	2	18	0	1	5	4	2	5	none	8.0	3.0	1.0	3.0	3.0	3.0	2.0	3.0	3.0
1951	corona_class_ineq	Coronavirus affects minority groups more so than other groups.	4.0	2.0	3.0	3.0	4.0	4.0	4.0	3.0	5.0	2.0	1.0	2.0	3.0	2.0	3.0	4.0	3.0	5.0	3.0	4.0	3.0	4.0	4.0	2.0	7.0	7.0	6.0	1	California	1	28	0	1	1	10	3	1	restaurant clerk	4.0	2.0	1.0	2.0	2.0	3.0	3.0	3.0	3.0
1953	corona_natural_ineq	Coronavirus affects elderly with underlying conditions more than other peoples.	2.0	2.0	5.0	5.0	3.0	2.0	2.0	2.0	2.0	3.0	2.0	6.0	6.0	4.0	3.0	2.0	3.0	3.0	2.0	2.0	2.0	1.0	4.0	2.0	1.0	2.0	1.0	1	Texas	1	68	1	0	1	1	5	3	consultant	5.0	3.0	1.0	5.0	4.0	1.0	1.0	5.0	3.0
1957	corona_natural_ineq	Covid affecting elderly differently	4.0	3.0	3.0	3.0	3.0	3.0	4.0	3.0	3.0	2.0	1.0	3.0	3.0	2.0	3.0	4.0	3.0	4.0	3.0	4.0	4.0	3.0	3.0	3.0	5.0	5.0	6.0	1	Illinois	2	33	0	0	1	10	4	1	Crew	2.0	1.0	3.0	3.0	3.0	3.0	3.0	2.0	2.0
1960	corona_control	The corona virus and its global impact on every human being.	5.0	4.0	4.0	5.0	4.0	3.0	4.0	4.0	5.0	2.0	1.0	4.0	5.0	3.0	3.0	3.0	3.0	3.0	3.0	1.0	2.0	3.0	4.0	3.0	4.0	2.0	6.0	1	Michigan	1	46	1	0	1	2	7	1	Educator	8.0	3.0	1.0	4.0	2.0	2.0	3.0	2.0	2.0
1961	corona_natural_ineq	Covid 19	1.0	3.0	3.0	5.0	3.0	2.0	2.0	5.0	1.0	1.0	1.0	5.0	2.0	3.0	3.0	2.0	5.0	5.0	3.0	3.0	3.0	1.0	5.0	1.0	5.0	5.0	6.0	1	Indiana	2	39	0	0	1	10	3	6	Disabled	1.0	2.0	1.0	2.0	3.0	3.0	4.0	2.0	2.0
1964	corona_class_ineq	cobid19	4.0	3.0	4.0	4.0	5.0	4.0	2.0	2.0	3.0	2.0	3.0	2.0	2.0	3.0	4.0	3.0	3.0	2.0	3.0	3.0	5.0	5.0	5.0	5.0	5.0	5.0	4.0	1	Florida	1	44	1	1	1	1	7	1	IT	10.0	2.0	1.0	4.0	5.0	1.0	1.0	5.0	3.0
1966	corona_control	The coronavirus	2.0	3.0	5.0	5.0	3.0	2.0	3.0	3.0	3.0	2.0	2.0	5.0	3.0	3.0	3.0	5.0	4.0	5.0	3.0	1.0	1.0	2.0	3.0	2.0	3.0	5.0	5.0	1	Illinois	2	26	0	1	1	4	6	1	Bio tech and healthcare feild	8.0	4.0	1.0	2.0	1.0	3.0	3.0	2.0	3.0
1968	corona_class_ineq	Ggh	4.0	5.0	1.0	4.0	4.0	3.0	2.0	1.0	1.0	2.0	2.0	1.0	4.0	3.0	2.0	4.0	3.0	3.0	3.0	4.0	3.0	3.0	3.0	3.0	6.0	4.0	5.0	1	New York	1	44	1	1	1	2	5	1	None	8.0	3.0	2.0	5.0	5.0	1.0	1.0	3.0	3.0
1969	corona_class_ineq	Corona virus	3.0	4.0	5.0	5.0	5.0	3.0	4.0	4.0	5.0	3.0	2.0	7.0	4.0	4.0	4.0	5.0	5.0	5.0	2.0	4.0	3.0	2.0	5.0	5.0	4.0	4.0	2.0	1	Florida	1	43	0	0	3	2	6	1	Banker	7.0	2.0	3.0	2.0	4.0	3.0	3.0	5.0	3.0
1970	corona_natural_ineq	Covid-19 and the elderly	4.0	3.0	3.0	3.0	3.0	3.0	4.0	3.0	3.0	1.0	1.0	2.0	2.0	3.0	2.0	4.0	4.0	5.0	3.0	3.0	3.0	3.0	3.0	3.0	4.0	4.0	6.0	1	Massachusetts	2	57	1	0	1	2	3	2	production in retail	7.0	2.0	1.0	1.0	1.0	2.0	1.0	4.0	2.0
1972	corona_class_ineq	Which groups the covid is affecting more.	1.0	2.0	4.0	2.0	3.0	1.0	2.0	4.0	1.0	2.0	3.0	7.0	4.0	3.0	1.0	3.0	4.0	3.0	3.0	3.0	3.0	3.0	3.0	1.0	7.0	3.0	6.0	1	Louisiana	2	39	1	1	1	4	4	4	Not employed	7.0	2.0	1.0	5.0	5.0	3.0	3.0	4.0	1.0
1974	corona_natural_ineq	People with underlying medical conditions have been affected worse by this COVID-19.	3.0	3.0	4.0	4.0	4.0	3.0	4.0	4.0	4.0	2.0	3.0	4.0	4.0	3.0	3.0	4.0	4.0	4.0	2.0	3.0	3.0	2.0	3.0	3.0	4.0	5.0	5.0	1	Ohio	2	27	0	0	1	1	4	6		3.0	2.0	2.0	3.0	4.0	2.0	3.0	5.0	3.0
1975	corona_class_ineq	It was about how racial minorities and low-income individuals are more severely impacted by COVID-19.	3.0	3.0	5.0	5.0	4.0	3.0	4.0	5.0	3.0	2.0	3.0	5.0	4.0	4.0	2.0	3.0	5.0	5.0	3.0	2.0	4.0	3.0	5.0	4.0	4.0	4.0	5.0	1	Kansas	2	30	0	0	1	1	6	2	Caseworker	4.0	2.0	1.0	4.0	5.0	3.0	1.0	4.0	3.0
1977	corona_class_ineq	It is in fact true	2.0	3.0	2.0	3.0	3.0	3.0	3.0	2.0	2.0	3.0	3.0	5.0	5.0	3.0	3.0	3.0	4.0	2.0	2.0	2.0	3.0	3.0	4.0	5.0	4.0	5.0	1.0	1	Pennsylvania	1	25	0	0	2	10	3	1	Dickk	8.0	4.0	3.0	2.0	3.0	5.0	2.0	2.0	1.0
1979	corona_natural_ineq	Coronavirus	3.0	3.0	3.0	3.0	3.0	3.0	3.0	3.0	3.0	3.0	1.0	4.0	4.0	3.0	3.0	5.0	5.0	5.0	3.0	3.0	3.0	3.0	3.0	3.0	4.0	4.0	4.0	1	Connecticut	2	30	1	0	1	10	7	1	Musician	10.0	4.0	1.0	5.0	5.0	3.0	3.0	1.0	2.0
1981	corona_natural_ineq	The virus only affects the elderly and/or high risk	4.0	4.0	4.0	4.0	3.0	1.0	4.0	4.0	3.0	1.0	1.0	2.0	3.0	2.0	3.0	4.0	5.0	5.0	3.0	2.0	4.0	3.0	3.0	4.0	5.0	5.0	5.0	1	Texas	2	59	0	0	1	1	6	6	Free Lance consultant	7.0	3.0	2.0	2.0	2.0	2.0	1.0	5.0	3.0
1984	corona_natural_ineq	Good app for the free version of	3.0	3.0	4.0	3.0	4.0	5.0	1.0	3.0	3.0	2.0	3.0	1.0	6.0	2.0	4.0	3.0	2.0	4.0	3.0	3.0	3.0	2.0	2.0	2.0	5.0	1.0	3.0	1	Pennsylvania	1	25	1	0	1	2	6	1	Very nice and good food	8.0	3.0	1.0	4.0	4.0	3.0	2.0	3.0	3.0
1985	corona_natural_ineq	The video was about COVID-19 and the people most likely to be adversely effected by the virus.	2.0	3.0	5.0	4.0	4.0	3.0	3.0	3.0	2.0	3.0	3.0	2.0	5.0	5.0	4.0	2.0	3.0	2.0	2.0	1.0	2.0	3.0	2.0	5.0	1.0	1.0	2.0	1	California	2	56	1	0	2	1	7	1	Health Care Administrator in an Insurance Company	11.0	3.0	1.0	4.0	4.0	2.0	1.0	5.0	2.0
1986	corona_class_ineq	The Covid virus and how it is affecting people differently	1.0	3.0	5.0	5.0	4.0	3.0	3.0	3.0	2.0	2.0	2.0	4.0	3.0	4.0	3.0	3.0	3.0	4.0	3.0	5.0	3.0	2.0	4.0	3.0	3.0	5.0	5.0	1	Texas	2	67	1	0	1	1	6	6	Retired	7.0	4.0	1.0	5.0	3.0	3.0	2.0	5.0	3.0
1987	corona_control	covid-19 pandemic effect on whole world	2.0	3.0	3.0	4.0	5.0	3.0	5.0	3.0	4.0	2.0	3.0	5.0	1.0	3.0	2.0	4.0	4.0	5.0	3.0	5.0	5.0	4.0	5.0	2.0	7.0	7.0	5.0	1	California	1	28	0	0	1	10	6	1	research associate	7.0	2.0	1.0	4.0	4.0	4.0	3.0	5.0	3.0
1988	corona_control	earth friendlt	4.0	1.0	4.0	3.0	2.0	5.0	4.0	5.0	3.0	1.0	2.0	4.0	6.0	3.0	3.0	4.0	4.0	4.0	3.0	4.0	2.0	4.0	2.0	3.0	2.0	5.0	6.0	1	Florida	2	36	0	1	3	1	7	3	jewelry	6.0	3.0	3.0	1.0	2.0	3.0	2.0	2.0	1.0
1990	corona_class_ineq	corovirus	4.0	5.0	4.0	1.0	3.0	3.0	2.0	3.0	2.0	2.0	2.0	6.0	4.0	3.0	2.0	2.0	2.0	5.0	2.0	5.0	5.0	5.0	3.0	4.0	4.0	5.0	6.0	1	New Jersey	2	18	0	0	1	2	2	5	Dentist	1.0	1.0	1.0	5.0	5.0	1.0	1.0	2.0	3.0
1991	corona_class_ineq	Disproportionate infection rates among minorities	4.0	4.0	5.0	5.0	3.0	3.0	3.0	4.0	3.0	2.0	2.0	7.0	4.0	3.0	3.0	3.0	4.0	3.0	3.0	2.0	2.0	3.0	4.0	3.0	4.0	5.0	2.0	1	Ohio	1	58	1	1	1	1	4	6	Stay at home parent	6.0	2.0	1.0	3.0	3.0	3.0	1.0	5.0	3.0
1992	corona_class_ineq	Blacks and Hispanics are affected disproportionately by Corona virus	4.0	5.0	3.0	4.0	3.0	4.0	5.0	4.0	4.0	2.0	1.0	2.0	4.0	3.0	3.0	4.0	5.0	4.0	3.0	3.0	3.0	3.0	3.0	3.0	3.0	6.0	5.0	1	Minnesota	2	42	1	0	1	1	6	1	Teacher	8.0	3.0	2.0	3.0	3.0	2.0	1.0	5.0	2.0
1995	corona_control	Just more knowledge	4.0	4.0	4.0	3.0	4.0	3.0	5.0	3.0	4.0	2.0	3.0	3.0	6.0	3.0	4.0	3.0	3.0	3.0	3.0	5.0	3.0	3.0	3.0	3.0	1.0	1.0	3.0	1	Texas	1	35	1	0	2	4	4	1	Healthcare	10.0	4.0	1.0	5.0	5.0	4.0	2.0	5.0	3.0
2002	corona_control	The video spoke about the global pandemic	2.0	3.0	5.0	5.0	3.0	1.0	2.0	5.0	1.0	1.0	2.0	5.0	5.0	3.0	3.0	2.0	4.0	5.0	2.0	4.0	1.0	3.0	3.0	3.0	4.0	4.0	3.0	1	New Hampshire	2	28	1	1	1	1	5	1	Emergency medical technician	8.0	3.0	1.0	3.0	5.0	1.0	1.0	2.0	3.0
2003	corona_natural_ineq	Elderly people are at risk for the virus. Those with heart disease, cancer. Etc.	3.0	4.0	2.0	3.0	4.0	2.0	4.0	4.0	3.0	3.0	2.0	4.0	3.0	4.0	5.0	3.0	4.0	4.0	1.0	1.0	4.0	4.0	2.0	4.0	5.0	4.0	4.0	1	Texas	2	20	0	0	4	2	4	5	Bartender	7.0	3.0	2.0	4.0	3.0	1.0	1.0	4.0	2.0
2004	corona_class_ineq	Different ethnicities are being affected differently by the virus.	1.0	2.0	4.0	5.0	3.0	4.0	4.0	5.0	1.0	1.0	3.0	4.0	3.0	3.0	3.0	4.0	5.0	5.0	3.0	3.0	4.0	3.0	5.0	2.0	7.0	3.0	6.0	1	North Carolina	2	24	0	0	3	2	5	1	Assistant Event Coordinator	8.0	3.0	1.0	5.0	4.0	3.0	2.0	5.0	3.0
2005	corona_control	COVID-19	1.0	2.0	5.0	5.0	4.0	2.0	3.0	4.0	2.0	2.0	3.0	7.0	5.0	3.0	3.0	4.0	4.0	5.0	3.0	1.0	3.0	4.0	2.0	1.0	2.0	7.0	3.0	1	Florida	1	65	0	0	1	10	6	6	Retired	5.0	2.0	1.0	2.0	2.0	4.0	2.0	5.0	3.0
2006	corona_natural_ineq	The way the virus effects us differently	3.0	2.0	4.0	1.0	4.0	4.0	3.0	2.0	3.0	1.0	2.0	4.0	1.0	5.0	4.0	5.0	5.0	5.0	3.0	5.0	3.0	5.0	5.0	4.0	7.0	7.0	6.0	1	Pennsylvania	1	52	0	1	1	1	4	1	Chef	6.0	2.0	1.0	2.0	2.0	3.0	3.0	5.0	3.0
2009	corona_class_ineq	I think this was about Corona	3.0	3.0	3.0	3.0	3.0	3.0	3.0	3.0	3.0	2.0	2.0	4.0	4.0	3.0	3.0	4.0	4.0	4.0	2.0	3.0	3.0	3.0	3.0	3.0	4.0	4.0	6.0	1	Illinois	1	24	0	0	2	2	6	2	Doctor	9.0	3.0	2.0	3.0	3.0	3.0	2.0	3.0	2.0
2010	corona_natural_ineq	its about the virus	3.0	3.0	5.0	3.0	3.0	3.0	3.0	3.0	3.0	2.0	2.0	4.0	3.0	3.0	4.0	3.0	3.0	3.0	2.0	3.0	3.0	3.0	3.0	3.0	7.0	5.0	5.0	1	Virginia	1	33	0	1	2	10	3	4	work at home	1.0	3.0	1.0	2.0	2.0	3.0	3.0	4.0	3.0
2011	corona_class_ineq	Blacks and Hispanics have been more affected by Covid 19	4.0	3.0	3.0	3.0	3.0	4.0	5.0	4.0	4.0	2.0	1.0	3.0	2.0	2.0	2.0	4.0	4.0	4.0	3.0	3.0	3.0	3.0	3.0	3.0	7.0	7.0	6.0	1	West Virginia	2	38	1	1	1	9	6	1	behavior Support Mentor	5.0	3.0	1.0	3.0	3.0	5.0	2.0	5.0	3.0
2012	corona_class_ineq	Coronavirus effect people differently	5.0	5.0	4.0	4.0	5.0	5.0	5.0	5.0	4.0	1.0	1.0	5.0	4.0	5.0	5.0	5.0	5.0	5.0	3.0	5.0	4.0	5.0	5.0	4.0	7.0	7.0	3.0	1	California	2	36	0	0	4	8	7	4	Designer	7.0	2.0	1.0	4.0	4.0	4.0	3.0	5.0	3.0
2014	corona_control	covid-19 issue	2.0	5.0	3.0	3.0	2.0	3.0	4.0	4.0	4.0	2.0	2.0	6.0	5.0	3.0	2.0	4.0	3.0	3.0	1.0	3.0	3.0	4.0	4.0	4.0	3.0	4.0	6.0	1	Texas	1	39	1	1	1	1	9	1	it manager	12.0	3.0	3.0	3.0	4.0	4.0	1.0	5.0	2.0
2018	corona_class_ineq	The video was explaining how the recent Covid-19 outbreak has effected the African American and Hispanic communities more.	3.0	2.0	4.0	5.0	3.0	1.0	2.0	4.0	2.0	3.0	3.0	7.0	5.0	4.0	3.0	2.0	4.0	2.0	2.0	3.0	2.0	2.0	3.0	3.0	1.0	3.0	2.0	1	Florida	2	26	1	1	1	4	6	6	Housekeeper	7.0	3.0	1.0	5.0	4.0	2.0	3.0	4.0	2.0
2019	corona_natural_ineq	How disproportionate covid 19 is to people with underlying conditionas.	2.0	1.0	4.0	4.0	4.0	4.0	4.0	4.0	1.0	3.0	3.0	1.0	7.0	3.0	4.0	3.0	4.0	3.0	2.0	3.0	3.0	3.0	4.0	1.0	4.0	1.0	1.0	1	Texas	1	50	1	1	1	1	4	1	Construction	8.0	3.0	2.0	4.0	3.0	2.0	1.0	4.0	2.0
2020	corona_control	General overview of the impact of COVID 19 worldwide	3.0	2.0	5.0	5.0	3.0	3.0	3.0	4.0	2.0	3.0	3.0	6.0	3.0	3.0	3.0	3.0	3.0	3.0	3.0	2.0	2.0	4.0	2.0	3.0	5.0	6.0	2.0	1	Florida	2	57	1	1	1	5	6	3	Elder Care Manager	11.0	4.0	2.0	2.0	2.0	3.0	1.0	5.0	2.0
2021	corona_natural_ineq	coronavirus	2.0	2.0	2.0	2.0	2.0	2.0	2.0	2.0	2.0	2.0	2.0	2.0	1.0	2.0	2.0	5.0	5.0	5.0	3.0	3.0	3.0	3.0	3.0	3.0	7.0	7.0	5.0	1	Texas	1	35	1	1	1	10	6	1	government	8.0	3.0	1.0	4.0	4.0	3.0	3.0	2.0	1.0
2023	corona_class_ineq	no comment	3.0	4.0	4.0	4.0	3.0	2.0	3.0	4.0	3.0	2.0	2.0	6.0	6.0	3.0	3.0	3.0	3.0	3.0	2.0	3.0	3.0	3.0	3.0	3.0	4.0	4.0	6.0	1	Illinois	2	61	0	0	5	2	5	1	teacher	3.0	3.0	1.0	3.0	3.0	3.0	1.0	2.0	2.0
2027	corona_control	the current virus that is going around	2.0	3.0	4.0	4.0	4.0	2.0	3.0	4.0	2.0	2.0	2.0	6.0	5.0	3.0	3.0	3.0	4.0	3.0	2.0	3.0	3.0	3.0	3.0	3.0	4.0	4.0	3.0	1	Minnesota	2	29	1	1	1	1	6	1	case coo	9.0	3.0	2.0	3.0	3.0	2.0	1.0	5.0	2.0
2028	corona_natural_ineq	People over 70 are disproportionately affected by the coronavirus. Those with heart disease, cancer or other underlying conditions are affected more by the coronavirus.	2.0	2.0	3.0	5.0	5.0	1.0	2.0	4.0	2.0	3.0	3.0	7.0	4.0	3.0	4.0	2.0	3.0	2.0	1.0	2.0	3.0	1.0	3.0	5.0	1.0	1.0	1.0	1	Texas	2	67	0	0	1	1	7	6	retired	6.0	3.0	1.0	3.0	3.0	2.0	1.0	5.0	3.0
2033	corona_control	The coronavirus has spread to almost every country in the world.	2.0	2.0	5.0	5.0	4.0	3.0	3.0	4.0	4.0	2.0	3.0	1.0	5.0	3.0	2.0	3.0	5.0	4.0	2.0	2.0	5.0	4.0	4.0	4.0	6.0	4.0	6.0	1	Indiana	2	28	0	1	2	2	6	1	Nurse assistant	4.0	3.0	1.0	2.0	4.0	3.0	2.0	3.0	3.0
2036	corona_class_ineq	the corona virus and minorities	3.0	4.0	3.0	5.0	3.0	1.0	1.0	3.0	2.0	1.0	1.0	6.0	5.0	3.0	1.0	2.0	3.0	4.0	3.0	3.0	4.0	2.0	2.0	2.0	6.0	4.0	6.0	1	Texas	2	44	1	0	1	1	4	3	own a small business	11.0	4.0	1.0	5.0	5.0	1.0	3.0	2.0	2.0
2038	corona_control	The virus	1.0	3.0	5.0	5.0	4.0	1.0	1.0	5.0	2.0	2.0	2.0	7.0	3.0	2.0	1.0	5.0	5.0	5.0	3.0	3.0	5.0	5.0	3.0	5.0	4.0	3.0	6.0	1	Ohio	2	51	0	0	1	10	4	6	Homemaker	2.0	1.0	1.0	4.0	3.0	3.0	2.0	4.0	2.0
2039	corona_natural_ineq	That the elderly and the ones with the medical conditions are the ones that are being affected the most by corona	3.0	2.0	3.0	4.0	3.0	4.0	4.0	3.0	2.0	3.0	2.0	6.0	6.0	2.0	3.0	2.0	4.0	2.0	3.0	3.0	2.0	4.0	2.0	1.0	5.0	4.0	6.0	1	Texas	2	31	0	1	1	4	3	1	Manager	4.0	2.0	2.0	4.0	4.0	3.0	1.0	3.0	1.0
2040	corona_class_ineq	That the covid 19 is affecting black/Hispanic people more	2.0	3.0	5.0	5.0	3.0	2.0	4.0	5.0	3.0	3.0	2.0	7.0	3.0	5.0	3.0	3.0	5.0	2.0	3.0	5.0	3.0	4.0	5.0	4.0	7.0	4.0	6.0	1	New York	2	24	0	0	1	2	7	2	Pharmacy tech	7.0	3.0	2.0	3.0	5.0	3.0	1.0	5.0	2.0
2041	corona_control	The spread of covid 19	3.0	2.0	3.0	3.0	3.0	3.0	2.0	2.0	1.0	2.0	2.0	4.0	2.0	3.0	3.0	3.0	3.0	3.0	2.0	2.0	3.0	2.0	3.0	3.0	3.0	4.0	6.0	1	Kansas	1	35	1	1	1	10	3	1	utilities	10.0	3.0	2.0	3.0	3.0	1.0	3.0	3.0	2.0
2043	corona_control	Covid 19 affect everybody worldwide	2.0	5.0	5.0	5.0	4.0	5.0	3.0	5.0	4.0	2.0	3.0	1.0	3.0	1.0	1.0	5.0	5.0	5.0	3.0	4.0	5.0	5.0	5.0	3.0	7.0	6.0	3.0	1	Illinois	2	40	0	1	2	4	3	2	Janitor	2.0	4.0	3.0	1.0	4.0	4.0	2.0	5.0	3.0
2044	corona_natural_ineq	Caronia virus	3.0	4.0	4.0	3.0	4.0	2.0	3.0	4.0	3.0	2.0	1.0	6.0	2.0	2.0	3.0	3.0	4.0	5.0	1.0	3.0	3.0	2.0	5.0	4.0	2.0	4.0	6.0	1	Michigan	2	80	0	1	1	10	3	6	Retired	4.0	1.0	1.0	3.0	2.0	3.0	2.0	5.0	2.0
2046	corona_control	How the coronavirus has rapidly spread	2.0	2.0	4.0	4.0	3.0	2.0	3.0	4.0	3.0	2.0	2.0	6.0	6.0	4.0	3.0	3.0	4.0	4.0	2.0	3.0	2.0	3.0	3.0	4.0	4.0	3.0	5.0	1	New York	2	23	1	0	1	2	6	1	Nurse	7.0	4.0	1.0	4.0	4.0	2.0	1.0	4.0	3.0
2047	corona_natural_ineq	covid 19 affecting the elderly	1.0	3.0	5.0	5.0	3.0	1.0	3.0	4.0	2.0	3.0	3.0	6.0	4.0	3.0	3.0	4.0	3.0	4.0	2.0	3.0	4.0	2.0	4.0	2.0	4.0	4.0	6.0	1	Illinois	2	19	0	0	1	2	2	2	server	4.0	3.0	2.0	3.0	5.0	3.0	4.0	2.0	2.0
2050	corona_class_ineq	Coronavirus affecting low income and minorities more than higher income people.	4.0	4.0	4.0	4.0	3.0	2.0	4.0	4.0	3.0	2.0	3.0	6.0	6.0	3.0	3.0	2.0	3.0	3.0	2.0	2.0	2.0	3.0	4.0	1.0	2.0	2.0	2.0	1	Virginia	2	61	1	1	1	1	6	6	homemaker	8.0	3.0	1.0	3.0	3.0	1.0	1.0	5.0	2.0
2052	corona_control	we have a new virus call covid -19 and, it attacks everyone regardless of race or background	2.0	3.0	5.0	4.0	3.0	3.0	3.0	3.0	3.0	2.0	3.0	7.0	5.0	3.0	3.0	5.0	3.0	3.0	3.0	5.0	5.0	3.0	3.0	1.0	4.0	3.0	6.0	1	New York	2	54	0	1	2	10	2	4	unemployed homemaker	2.0	2.0	1.0	3.0	5.0	4.0	1.0	5.0	2.0
2053	corona_natural_ineq	COVID impacting old and sick people more	5.0	4.0	3.0	3.0	3.0	3.0	3.0	5.0	5.0	2.0	1.0	2.0	1.0	3.0	1.0	5.0	5.0	5.0	3.0	5.0	5.0	5.0	5.0	2.0	7.0	7.0	5.0	1	Arkansas	2	37	1	0	3	2	6	1	Director	10.0	3.0	1.0	5.0	2.0	4.0	4.0	5.0	3.0
2054	corona_control	The coronavirus and how it has affected everyone	3.0	3.0	5.0	4.0	4.0	4.0	3.0	3.0	2.0	2.0	3.0	2.0	3.0	3.0	3.0	3.0	3.0	3.0	3.0	4.0	3.0	2.0	2.0	2.0	4.0	5.0	2.0	1	Arkansas	1	57	0	0	1	4	3	3	Delivery driver	3.0	2.0	3.0	4.0	4.0	2.0	1.0	5.0	2.0
2062	corona_control	The corona virus has effected us all	2.0	3.0	5.0	3.0	4.0	1.0	3.0	5.0	3.0	2.0	3.0	7.0	4.0	3.0	2.0	3.0	4.0	3.0	3.0	2.0	2.0	4.0	5.0	3.0	7.0	6.0	5.0	1	Tennessee	2	58	0	1	1	10	5	6	Retired	3.0	1.0	1.0	1.0	3.0	3.0	2.0	5.0	1.0
2064	corona_class_ineq	Covid-19 does not affect the same to different groups of people during the pandemic.	1.0	3.0	4.0	4.0	3.0	1.0	3.0	4.0	3.0	2.0	1.0	4.0	3.0	3.0	1.0	5.0	4.0	4.0	3.0	1.0	1.0	3.0	3.0	1.0	6.0	4.0	3.0	1	Florida	2	28	0	0	2	4	6	2	missionary	2.0	1.0	2.0	3.0	5.0	3.0	4.0	3.0	2.0
2066	corona_control	paul is the new black	3.0	2.0	1.0	2.0	2.0	1.0	2.0	2.0	2.0	2.0	2.0	3.0	2.0	4.0	4.0	3.0	4.0	2.0	1.0	3.0	4.0	4.0	3.0	2.0	1.0	2.0	3.0	1	Pennsylvania	2	25	0	1	1	2	3	1	retail	4.0	3.0	1.0	3.0	4.0	3.0	2.0	2.0	2.0
2067	corona_natural_ineq	the coronavirus is affecting people	2.0	3.0	3.0	4.0	3.0	2.0	2.0	3.0	2.0	2.0	2.0	7.0	3.0	2.0	2.0	4.0	4.0	4.0	2.0	3.0	3.0	3.0	4.0	3.0	3.0	4.0	2.0	1	Tennessee	2	23	0	1	1	10	3	4	stay at home mom	2.0	2.0	2.0	3.0	3.0	3.0	4.0	1.0	1.0
2068	corona_natural_ineq	Older people are more affected by corona virus if theyhave underlying conditions	2.0	2.0	4.0	3.0	4.0	2.0	2.0	4.0	2.0	2.0	1.0	2.0	4.0	3.0	3.0	4.0	4.0	4.0	2.0	3.0	2.0	2.0	3.0	2.0	4.0	4.0	2.0	1	Florida	2	67	1	0	1	9	6	6	retired	8.0	4.0	1.0	4.0	3.0	3.0	1.0	5.0	2.0
2069	corona_control	Time line if covid-19	3.0	3.0	5.0	5.0	4.0	3.0	3.0	4.0	2.0	2.0	1.0	7.0	2.0	2.0	2.0	4.0	5.0	5.0	3.0	2.0	4.0	2.0	3.0	3.0	1.0	3.0	2.0	1	Massachusetts	1	76	1	0	1	1	4	6	Small business owner/transportation	5.0	2.0	1.0	1.0	1.0	3.0	3.0	5.0	3.0
2071	corona_class_ineq	coronavirus	3.0	3.0	5.0	5.0	1.0	3.0	4.0	4.0	2.0	2.0	3.0	5.0	5.0	3.0	3.0	5.0	4.0	5.0	3.0	3.0	4.0	3.0	3.0	3.0	7.0	6.0	3.0	1	Georgia	2	22	0	0	1	2	6	1	event manager	7.0	4.0	1.0	4.0	5.0	4.0	2.0	4.0	3.0
2074	corona_control	It was about the negative effects of covid19	3.0	3.0	4.0	4.0	4.0	3.0	4.0	3.0	4.0	2.0	2.0	5.0	4.0	2.0	2.0	5.0	5.0	5.0	3.0	3.0	2.0	3.0	2.0	3.0	6.0	4.0	6.0	1	Texas	2	44	0	1	2	4	4	1	Manager	7.0	3.0	2.0	2.0	2.0	3.0	2.0	5.0	2.0
2076	corona_control	The text was describing how the current corona virus pandemic has quickly spread to just about every country and it affects people of every type of cultural background	1.0	1.0	5.0	5.0	2.0	3.0	3.0	4.0	1.0	3.0	3.0	7.0	7.0	4.0	3.0	2.0	3.0	2.0	3.0	2.0	1.0	2.0	4.0	2.0	2.0	2.0	2.0	1	Pennsylvania	1	40	1	1	1	2	7	1	Accountant	11.0	4.0	1.0	5.0	5.0	1.0	1.0	5.0	3.0
2077	corona_class_ineq	That the covid 19 virus is disproportionately affecting a minority group.	3.0	3.0	5.0	5.0	3.0	2.0	4.0	3.0	3.0	3.0	3.0	6.0	4.0	4.0	3.0	3.0	3.0	3.0	2.0	3.0	3.0	3.0	3.0	3.0	2.0	3.0	1.0	1	Washington	1	32	0	0	5	10	6	1	Business owner	8.0	4.0	2.0	4.0	4.0	3.0	3.0	2.0	2.0
2078	corona_class_ineq	That poor and minority citizens are more affected by corona	4.0	3.0	5.0	5.0	5.0	4.0	5.0	5.0	5.0	1.0	1.0	1.0	1.0	2.0	1.0	5.0	5.0	5.0	3.0	5.0	5.0	4.0	4.0	2.0	7.0	7.0	6.0	1	Florida	1	33	1	1	1	2	6	1	Record clerk and	5.0	2.0	1.0	2.0	4.0	4.0	2.0	5.0	3.0
2079	corona_control	This covid 19epidemic is gonna turn into a plague it's spreading everywhere	4.0	1.0	5.0	4.0	5.0	5.0	5.0	3.0	4.0	1.0	1.0	3.0	1.0	4.0	1.0	5.0	5.0	5.0	1.0	1.0	3.0	1.0	2.0	3.0	7.0	7.0	6.0	1	New York	1	30	0	0	3	4	4	4	Worked at big lots as a cashier and restocking but I quit the people working their didn't care about the saftey if myself and generally I was the only one their who wasent white and had darker colored skin	2.0	1.0	3.0	1.0	4.0	3.0	2.0	5.0	3.0
2080	corona_class_ineq	COVID-19 and minorities its affecting	1.0	2.0	3.0	4.0	3.0	4.0	3.0	4.0	1.0	2.0	1.0	7.0	5.0	2.0	2.0	3.0	4.0	4.0	3.0	2.0	2.0	3.0	3.0	1.0	1.0	1.0	5.0	1	New York	2	53	1	0	1	9	3	1	picker	7.0	3.0	1.0	3.0	3.0	1.0	1.0	5.0	2.0
2083	corona_natural_ineq	Coronavirus is affecting certain populations like elderly and those with other circumstances like diabetes disproportionately.	2.0	3.0	5.0	5.0	4.0	4.0	4.0	5.0	2.0	2.0	3.0	5.0	3.0	3.0	3.0	4.0	4.0	5.0	3.0	2.0	3.0	4.0	3.0	3.0	5.0	4.0	5.0	1	Illinois	2	38	0	0	4	10	6	1	student affairs administrator at university	7.0	3.0	1.0	3.0	2.0	3.0	2.0	5.0	3.0
2085	corona_natural_ineq	the elderly with underlying conditions are more at serious risk for covid	3.0	3.0	4.0	5.0	4.0	3.0	4.0	4.0	3.0	3.0	3.0	5.0	4.0	3.0	3.0	3.0	4.0	3.0	2.0	3.0	4.0	2.0	2.0	4.0	2.0	5.0	5.0	1	Minnesota	1	67	1	0	1	2	6	2	real estate apartments owner	6.0	3.0	2.0	2.0	3.0	2.0	1.0	5.0	2.0
2086	corona_control	The extensiveness of COVID-19	2.0	3.0	5.0	5.0	3.0	3.0	4.0	4.0	1.0	3.0	3.0	5.0	7.0	3.0	3.0	3.0	3.0	3.0	3.0	2.0	3.0	3.0	1.0	2.0	1.0	5.0	5.0	1	Indiana	2	29	0	0	1	1	4	5	I’m a student	5.0	3.0	1.0	5.0	3.0	1.0	1.0	2.0	2.0
2087	corona_class_ineq	Covid-19	1.0	1.0	3.0	4.0	1.0	1.0	1.0	3.0	1.0	3.0	3.0	4.0	4.0	3.0	3.0	1.0	2.0	1.0	2.0	3.0	1.0	3.0	3.0	1.0	1.0	1.0	1.0	1	South Carolina	2	60	1	0	1	10	4	6	Homemaker	3.0	3.0	2.0	3.0	3.0	1.0	1.0	2.0	1.0
2088	corona_class_ineq	How covid-19 affects low income minorities more than average.	3.0	2.0	4.0	5.0	3.0	3.0	4.0	4.0	3.0	2.0	3.0	6.0	3.0	3.0	2.0	4.0	3.0	4.0	3.0	4.0	5.0	5.0	4.0	3.0	5.0	6.0	5.0	1	California	1	55	0	0	1	10	4	3	online commerce	1.0	2.0	3.0	4.0	4.0	4.0	2.0	5.0	3.0
2089	corona_class_ineq	Blacks and Hispanics are affected by vivid more than others	3.0	3.0	4.0	4.0	3.0	3.0	3.0	3.0	3.0	1.0	1.0	5.0	3.0	3.0	2.0	4.0	4.0	4.0	3.0	2.0	3.0	4.0	3.0	3.0	1.0	5.0	3.0	1	Missouri	2	64	1	0	1	3	7	6	Fnp	8.0	2.0	2.0	3.0	3.0	3.0	3.0	5.0	3.0
2094	corona_class_ineq	Corona attacks minorities and people of lesser means	3.0	3.0	5.0	5.0	2.0	2.0	3.0	4.0	2.0	3.0	3.0	6.0	4.0	3.0	3.0	4.0	5.0	5.0	3.0	3.0	3.0	4.0	3.0	1.0	3.0	5.0	2.0	1	Pennsylvania	2	58	1	0	1	2	5	6	retired	9.0	4.0	1.0	4.0	3.0	5.0	2.0	4.0	3.0
2096	corona_control	Some bad stuff.	1.0	3.0	4.0	4.0	3.0	2.0	4.0	5.0	3.0	1.0	1.0	5.0	4.0	1.0	1.0	4.0	5.0	4.0	1.0	2.0	4.0	2.0	3.0	3.0	7.0	6.0	5.0	1	Minnesota	2	29	0	0	1	10	2	3	Artist	1.0	1.0	1.0	1.0	1.0	3.0	3.0	2.0	2.0
2098	corona_natural_ineq	Older folks can get covid more seriously than others	4.0	4.0	4.0	5.0	3.0	2.0	3.0	5.0	3.0	3.0	3.0	7.0	5.0	4.0	4.0	2.0	2.0	2.0	3.0	3.0	2.0	2.0	3.0	1.0	2.0	3.0	5.0	1	Pennsylvania	1	47	1	1	1	10	3	1	Bookkeeper	8.0	3.0	2.0	4.0	5.0	2.0	1.0	5.0	3.0
2099	corona_natural_ineq	Corona effect on elderly people	3.0	4.0	4.0	4.0	4.0	2.0	3.0	4.0	3.0	2.0	1.0	4.0	1.0	2.0	2.0	5.0	5.0	5.0	3.0	2.0	2.0	4.0	2.0	1.0	7.0	7.0	6.0	1	Pennsylvania	2	36	1	1	1	5	7	5	PhD student	8.0	3.0	1.0	3.0	4.0	5.0	2.0	5.0	3.0
2100	corona_control	About to grab a pandemic and how it's taking over the world and how it's never happened like this before on this scale and how we can't wait for it to be up	5.0	5.0	5.0	1.0	1.0	5.0	5.0	5.0	5.0	3.0	1.0	1.0	1.0	5.0	3.0	5.0	5.0	5.0	3.0	5.0	5.0	5.0	5.0	5.0	7.0	7.0	6.0	1	Texas	1	30	1	1	2	4	4	1	Transportation	7.0	3.0	2.0	1.0	1.0	2.0	2.0	4.0	1.0
2101	corona_class_ineq	That corona virus has impacted minority populations more	1.0	2.0	5.0	5.0	4.0	2.0	2.0	3.0	2.0	3.0	3.0	7.0	6.0	4.0	3.0	2.0	2.0	2.0	2.0	1.0	2.0	1.0	2.0	1.0	1.0	1.0	1.0	1	North Carolina	2	37	1	0	1	4	7	1	HR manager	11.0	4.0	1.0	5.0	5.0	2.0	1.0	2.0	2.0
2103	corona_natural_ineq	The elderly have been most effected by the co-virus.	3.0	3.0	5.0	5.0	3.0	1.0	3.0	4.0	3.0	3.0	3.0	6.0	5.0	2.0	3.0	1.0	5.0	2.0	1.0	3.0	2.0	3.0	4.0	3.0	3.0	6.0	5.0	1	Texas	2	64	0	0	1	1	6	6	Educator-retired	6.0	1.0	1.0	2.0	4.0	1.0	1.0	5.0	1.0
2104	corona_class_ineq	Many are affected by COVID-19 but not are affected the same.	2.0	3.0	4.0	4.0	4.0	1.0	2.0	3.0	3.0	3.0	3.0	5.0	3.0	2.0	2.0	4.0	3.0	3.0	3.0	3.0	4.0	3.0	3.0	3.0	7.0	5.0	6.0	1	Virginia	2	19	0	0	1	9	3	1	Home Health- CNA	4.0	3.0	1.0	2.0	5.0	3.0	4.0	3.0	2.0
2106	corona_control	coronavirus has spread around the world and class and wealth have nothing to do with it.	2.0	3.0	5.0	5.0	4.0	3.0	4.0	3.0	4.0	1.0	1.0	4.0	2.0	3.0	2.0	5.0	5.0	5.0	3.0	4.0	4.0	5.0	3.0	4.0	5.0	5.0	6.0	1	Colorado	2	65	1	0	1	9	4	6	retired	7.0	2.0	1.0	4.0	3.0	3.0	2.0	5.0	3.0
2109	corona_natural_ineq	The elderly Is more at risk of getting the virus	3.0	4.0	5.0	5.0	4.0	3.0	5.0	5.0	4.0	3.0	3.0	7.0	3.0	3.0	3.0	4.0	3.0	3.0	3.0	3.0	2.0	3.0	3.0	3.0	3.0	3.0	5.0	1	California	1	55	0	1	2	1	4	1	Grocery clerk	5.0	2.0	1.0	2.0	4.0	2.0	2.0	5.0	2.0
2111	corona_control	the virus is affecting everyone in the world	1.0	3.0	3.0	5.0	3.0	2.0	3.0	5.0	2.0	3.0	3.0	6.0	4.0	2.0	2.0	5.0	5.0	5.0	3.0	2.0	2.0	4.0	3.0	2.0	4.0	6.0	3.0	1	Virginia	2	57	1	0	1	5	7	6	retired	11.0	4.0	1.0	4.0	2.0	3.0	3.0	5.0	3.0
2114	corona_class_ineq	How the coronavirus is effecting poor people and minorities	2.0	1.0	5.0	5.0	3.0	2.0	2.0	4.0	1.0	2.0	1.0	7.0	6.0	3.0	2.0	2.0	4.0	4.0	3.0	3.0	1.0	3.0	4.0	2.0	5.0	6.0	5.0	1	New York	2	33	1	1	1	1	5	2	Customer service	7.0	3.0	2.0	5.0	5.0	3.0	3.0	5.0	2.0
2120	corona_natural_ineq	The way the coronavirus is affecting the older population with certain diseases	3.0	4.0	5.0	5.0	3.0	3.0	3.0	4.0	2.0	3.0	2.0	5.0	4.0	3.0	3.0	4.0	4.0	4.0	2.0	4.0	2.0	2.0	4.0	3.0	4.0	6.0	5.0	1	Florida	2	66	0	0	1	4	4	2	Retail	4.0	3.0	1.0	3.0	3.0	3.0	3.0	5.0	2.0
2121	corona_class_ineq	It is talking about how the coronavirus is affecting everyone differently especially in regards to income level and ethnicity	2.0	3.0	5.0	5.0	4.0	3.0	3.0	5.0	2.0	2.0	2.0	4.0	4.0	4.0	3.0	2.0	4.0	3.0	2.0	4.0	2.0	4.0	3.0	4.0	5.0	5.0	5.0	1	Kansas	2	60	0	0	1	10	5	1	Head Grocery Store cashier	4.0	3.0	1.0	3.0	3.0	3.0	3.0	2.0	2.0
2123	corona_control	The Coronavirus has spread to almost every country in the world - including the U.S. and affects everyone regardless of race, gender, or cultural background	3.0	3.0	3.0	3.0	4.0	3.0	3.0	4.0	3.0	2.0	1.0	3.0	2.0	2.0	2.0	3.0	4.0	4.0	3.0	4.0	4.0	3.0	4.0	3.0	4.0	5.0	5.0	1	Alabama	1	74	0	0	1	1	5	4	Management	6.0	2.0	1.0	2.0	4.0	4.0	3.0	4.0	3.0
2124	corona_natural_ineq	Elderly and ill people the covid-19 affects differently	4.0	4.0	4.0	3.0	4.0	3.0	4.0	3.0	3.0	3.0	1.0	7.0	7.0	4.0	4.0	3.0	3.0	4.0	3.0	1.0	2.0	1.0	2.0	3.0	3.0	2.0	3.0	1	Texas	1	19	0	0	3	2	2	4	Construction	1.0	3.0	3.0	2.0	3.0	3.0	2.0	4.0	2.0
2126	corona_natural_ineq	What I learned from the video is that people with existing medical problems are dying quicker than people without health problems.	2.0	3.0	4.0	5.0	2.0	2.0	3.0	5.0	1.0	2.0	3.0	7.0	7.0	5.0	1.0	1.0	5.0	4.0	2.0	1.0	3.0	4.0	4.0	3.0	7.0	6.0	2.0	1	Mississippi	2	29	1	1	1	4	9	1	Law enforcement	12.0	4.0	3.0	3.0	5.0	1.0	1.0	3.0	3.0
2127	corona_natural_ineq	The clip was about how elderly and those with significant health issues have a much higher rate of negative outcomes from COVID 19 than other populations.	1.0	2.0	4.0	3.0	4.0	2.0	2.0	3.0	3.0	2.0	3.0	6.0	3.0	3.0	3.0	4.0	5.0	5.0	3.0	4.0	4.0	4.0	3.0	1.0	5.0	5.0	6.0	1	Pennsylvania	2	55	1	0	1	9	5	6	RN (now disabled)	2.0	1.0	1.0	4.0	4.0	3.0	1.0	4.0	3.0
2128	corona_natural_ineq	How the virus effects the elderly and people with conditions are at more risk	4.0	4.0	5.0	4.0	4.0	4.0	4.0	4.0	4.0	2.0	3.0	4.0	3.0	4.0	2.0	5.0	4.0	4.0	3.0	3.0	4.0	4.0	3.0	4.0	6.0	6.0	6.0	1	Connecticut	2	38	1	0	1	10	4	3	Animal care	5.0	2.0	1.0	3.0	4.0	4.0	2.0	4.0	3.0
2130	corona_natural_ineq	Covid-19 affects older population and groups of people with health issues.	2.0	3.0	5.0	5.0	3.0	2.0	3.0	5.0	2.0	3.0	1.0	7.0	5.0	4.0	4.0	3.0	3.0	3.0	2.0	2.0	3.0	2.0	4.0	4.0	5.0	6.0	5.0	1	Virginia	1	24	0	0	1	2	6	5	Student	11.0	4.0	1.0	4.0	4.0	2.0	1.0	4.0	3.0
2132	corona_class_ineq	Coronovirus	5.0	5.0	5.0	5.0	5.0	5.0	5.0	5.0	5.0	2.0	1.0	2.0	2.0	2.0	2.0	2.0	2.0	2.0	2.0	5.0	5.0	5.0	5.0	5.0	7.0	1.0	2.0	1	South Carolina	1	31	0	0	1	10	6	6	Yard crew	3.0	3.0	3.0	4.0	4.0	3.0	2.0	2.0	2.0
2133	corona_natural_ineq	Corona virus is not effect everyone in the same way. Especially for elders	4.0	2.0	5.0	3.0	4.0	4.0	5.0	5.0	3.0	3.0	3.0	3.0	4.0	4.0	3.0	3.0	4.0	2.0	3.0	5.0	1.0	3.0	5.0	4.0	2.0	4.0	3.0	1	Texas	1	26	0	0	4	1	5	1	Finance	6.0	3.0	1.0	4.0	2.0	1.0	1.0	5.0	3.0
2134	corona_control	The coronavirus	4.0	4.0	5.0	5.0	4.0	4.0	4.0	4.0	3.0	2.0	3.0	7.0	4.0	2.0	2.0	5.0	5.0	5.0	3.0	3.0	3.0	3.0	5.0	3.0	7.0	7.0	6.0	1	Indiana	2	64	0	0	1	1	6	6	Retired	3.0	1.0	1.0	3.0	3.0	4.0	2.0	5.0	3.0
2135	corona_control	It was COVID-19 outbreak throughout the world.	4.0	2.0	5.0	5.0	4.0	3.0	5.0	2.0	2.0	2.0	2.0	1.0	1.0	3.0	4.0	3.0	2.0	3.0	2.0	4.0	3.0	3.0	2.0	3.0	4.0	3.0	6.0	1	Texas	1	41	1	1	1	6	6	1	Manager at IT Company	7.0	5.0	1.0	5.0	5.0	2.0	2.0	2.0	2.0
2139	corona_control	COVID 19 spread	4.0	1.0	1.0	2.0	2.0	5.0	5.0	1.0	5.0	1.0	1.0	1.0	1.0	2.0	2.0	4.0	5.0	5.0	3.0	2.0	1.0	1.0	2.0	2.0	7.0	7.0	5.0	1	North Carolina	1	41	1	1	2	4	7	1	Cto	10.0	3.0	2.0	1.0	1.0	2.0	2.0	5.0	3.0
2145	corona_control	it was about the covid 19 pandemic	3.0	3.0	4.0	4.0	4.0	3.0	5.0	4.0	2.0	2.0	2.0	4.0	3.0	3.0	3.0	4.0	4.0	5.0	2.0	2.0	4.0	3.0	3.0	4.0	5.0	4.0	5.0	1	New Jersey	2	57	0	0	1	5	6	1	director, HR	7.0	3.0	1.0	3.0	3.0	4.0	2.0	5.0	2.0
2148	corona_class_ineq	covid-19 pandemic will infect rich or poor no selection creteria	3.0	3.0	3.0	3.0	3.0	3.0	3.0	3.0	3.0	2.0	2.0	4.0	4.0	3.0	3.0	3.0	3.0	3.0	2.0	3.0	3.0	3.0	3.0	3.0	4.0	4.0	6.0	1	California	2	48	1	1	4	2	6	1	employee	7.0	3.0	2.0	3.0	3.0	3.0	3.0	3.0	2.0
2149	corona_natural_ineq	Covid19	4.0	4.0	4.0	5.0	4.0	4.0	4.0	4.0	3.0	3.0	3.0	7.0	5.0	3.0	3.0	4.0	4.0	4.0	3.0	3.0	3.0	3.0	3.0	3.0	5.0	6.0	2.0	1	Texas	2	55	1	1	1	2	4	2	Supervisor	10.0	2.0	3.0	2.0	3.0	1.0	1.0	3.0	2.0
2151	corona_class_ineq	The way the virus affects different socio groups differently	3.0	4.0	4.0	4.0	3.0	3.0	3.0	4.0	2.0	3.0	3.0	7.0	1.0	3.0	3.0	4.0	4.0	3.0	3.0	5.0	5.0	5.0	5.0	5.0	1.0	7.0	2.0	1	Illinois	2	78	1	0	1	1	3	6	Na	7.0	4.0	1.0	3.0	3.0	3.0	1.0	5.0	3.0
2159	corona_class_ineq	The disproportionate effect of covid19 on certain subpopulations	2.0	3.0	5.0	4.0	4.0	3.0	3.0	3.0	3.0	3.0	2.0	5.0	5.0	3.0	3.0	2.0	3.0	2.0	3.0	2.0	2.0	2.0	4.0	4.0	1.0	2.0	1.0	1	Oklahoma	1	54	0	0	1	1	9	1	Physician	11.0	5.0	2.0	3.0	2.0	1.0	3.0	4.0	2.0
2163	corona_class_ineq	Minority groups are suffering more	3.0	3.0	4.0	3.0	3.0	2.0	2.0	3.0	2.0	2.0	3.0	4.0	4.0	3.0	3.0	2.0	2.0	2.0	2.0	3.0	3.0	3.0	4.0	3.0	4.0	4.0	5.0	1	Virginia	2	84	0	0	5	4	3	6	retired	4.0	3.0	1.0	3.0	3.0	2.0	1.0	4.0	2.0
2166	corona_control	About covid-19	2.0	5.0	5.0	5.0	5.0	5.0	5.0	5.0	5.0	3.0	2.0	7.0	5.0	3.0	3.0	4.0	3.0	4.0	2.0	5.0	4.0	4.0	4.0	4.0	7.0	2.0	2.0	1	New York	1	41	1	1	1	2	6	1	Manager Of a private Office in it Department	7.0	3.0	2.0	4.0	4.0	4.0	1.0	5.0	3.0
2167	corona_natural_ineq	There is always different ways things can affect you	3.0	3.0	4.0	4.0	4.0	4.0	3.0	5.0	3.0	2.0	2.0	6.0	6.0	4.0	3.0	4.0	3.0	3.0	2.0	3.0	3.0	4.0	4.0	3.0	3.0	5.0	3.0	1	Kansas	2	25	0	0	1	10	5	5	Sales pets	3.0	3.0	2.0	3.0	3.0	3.0	1.0	1.0	2.0
2168	corona_class_ineq	The Corona Virus negatively affecting minorities	2.0	2.0	5.0	4.0	4.0	4.0	5.0	3.0	3.0	3.0	3.0	5.0	6.0	3.0	3.0	5.0	5.0	5.0	3.0	5.0	4.0	4.0	3.0	4.0	6.0	7.0	6.0	1	Virginia	2	23	0	0	2	1	6	1	Teacher	11.0	3.0	1.0	4.0	5.0	5.0	2.0	4.0	2.0
2169	corona_control	So sad, the coronavirus has affected almost all corners of the world. It hits men women chichen regardless of race.	2.0	1.0	5.0	5.0	5.0	2.0	2.0	4.0	2.0	2.0	1.0	7.0	3.0	4.0	3.0	2.0	3.0	5.0	1.0	5.0	5.0	4.0	5.0	5.0	1.0	4.0	1.0	1	Massachusetts	2	72	1	0	1	10	4	6	homemaker	6.0	3.0	1.0	3.0	4.0	2.0	3.0	5.0	3.0
2170	corona_natural_ineq	Older people & those with other underlying health conditions (diabetes, heart disease, etc.) have a harder time w/the Wuhan coronavirus.	2.0	3.0	5.0	5.0	3.0	2.0	3.0	3.0	2.0	3.0	2.0	7.0	5.0	4.0	4.0	3.0	3.0	1.0	3.0	1.0	1.0	1.0	1.0	1.0	1.0	3.0	2.0	1	Washington	1	58	1	0	1	1	6	1	Business Development	11.0	4.0	2.0	4.0	5.0	1.0	1.0	5.0	2.0
2171	corona_class_ineq	Jdjsjdjd jdjsjd jdjd	2.0	5.0	4.0	4.0	3.0	3.0	2.0	4.0	4.0	2.0	2.0	3.0	3.0	3.0	4.0	4.0	5.0	3.0	3.0	4.0	3.0	3.0	2.0	2.0	3.0	3.0	6.0	1	California	1	21	0	0	3	2	5	1	Ghhh	4.0	3.0	2.0	3.0	4.0	2.0	3.0	3.0	2.0
2172	corona_natural_ineq	dfg	1.0	1.0	1.0	1.0	1.0	1.0	1.0	1.0	1.0	1.0	3.0	1.0	1.0	1.0	1.0	1.0	1.0	1.0	1.0	5.0	5.0	5.0	5.0	5.0	1.0	1.0	3.0	1	Arizona	2	34	1	1	1	2	6	1	ceo	10.0	1.0	1.0	5.0	5.0	1.0	3.0	5.0	3.0
2173	corona_class_ineq	About how low income families, particularly blacks and Hispanics are being affected more by the corona virus	2.0	2.0	5.0	5.0	4.0	2.0	3.0	3.0	3.0	2.0	3.0	7.0	5.0	3.0	4.0	3.0	3.0	4.0	2.0	3.0	2.0	2.0	3.0	3.0	3.0	5.0	2.0	1	Texas	2	29	1	1	1	4	6	6	Full time parent	7.0	3.0	1.0	3.0	4.0	3.0	1.0	3.0	2.0
2175	corona_natural_ineq	Covid19	1.0	2.0	5.0	5.0	4.0	2.0	3.0	4.0	2.0	1.0	3.0	4.0	1.0	2.0	1.0	5.0	5.0	5.0	3.0	5.0	4.0	5.0	5.0	2.0	7.0	2.0	6.0	1	Texas	2	36	1	1	3	4	3	1	Manager	7.0	2.0	2.0	4.0	5.0	3.0	3.0	4.0	2.0
2177	corona_control	COVID-19 as a global pandemic	4.0	3.0	3.0	4.0	3.0	1.0	5.0	3.0	4.0	2.0	3.0	4.0	2.0	2.0	2.0	5.0	5.0	5.0	3.0	4.0	4.0	3.0	5.0	3.0	7.0	6.0	5.0	1	District of Columbia	2	38	0	0	2	1	7	1	Executive Assistant	7.0	3.0	1.0	3.0	3.0	4.0	2.0	5.0	3.0
2180	corona_control	The quick spread of covid19	3.0	3.0	5.0	4.0	5.0	3.0	5.0	3.0	4.0	1.0	2.0	7.0	5.0	2.0	2.0	5.0	5.0	5.0	3.0	3.0	3.0	3.0	3.0	3.0	6.0	6.0	6.0	1	Texas	2	30	0	1	1	4	3	1	Sales	8.0	3.0	1.0	5.0	4.0	3.0	1.0	2.0	2.0
2182	corona_class_ineq	Coronavirus kills more poor and minorities	4.0	4.0	4.0	4.0	4.0	3.0	4.0	4.0	4.0	2.0	2.0	5.0	3.0	3.0	3.0	4.0	4.0	4.0	3.0	4.0	4.0	4.0	4.0	3.0	4.0	4.0	3.0	1	Texas	1	38	0	1	3	9	6	6	Analyst	8.0	3.0	2.0	4.0	4.0	3.0	3.0	5.0	2.0
2184	corona_natural_ineq	How covid-19 affects the elderly and those with conditions more than everyone else.	4.0	4.0	4.0	1.0	3.0	5.0	5.0	4.0	3.0	1.0	1.0	1.0	1.0	1.0	1.0	5.0	5.0	5.0	3.0	5.0	3.0	4.0	4.0	1.0	7.0	7.0	5.0	1	Florida	1	22	0	0	1	8	4	5	Disabled student	4.0	2.0	3.0	2.0	3.0	5.0	3.0	5.0	2.0
2186	corona_natural_ineq	The text talked about how COVID 19 affects some groups more severely than others. These include the elderly and those with underlying conditions such as diabetes or heart issues.	2.0	2.0	4.0	3.0	3.0	2.0	4.0	4.0	3.0	2.0	1.0	5.0	3.0	3.0	2.0	3.0	3.0	4.0	3.0	4.0	4.0	4.0	3.0	2.0	5.0	4.0	1.0	1	Virginia	2	49	0	0	1	1	7	1	Teacher	9.0	4.0	2.0	4.0	3.0	3.0	3.0	4.0	3.0
2189	corona_control	Coronavirus impact	2.0	3.0	5.0	5.0	5.0	3.0	3.0	4.0	3.0	3.0	3.0	6.0	6.0	5.0	5.0	2.0	3.0	2.0	2.0	1.0	3.0	1.0	3.0	5.0	2.0	4.0	2.0	1	Colorado	1	37	0	1	3	2	6	1	Film editor	6.0	3.0	2.0	4.0	4.0	2.0	1.0	2.0	1.0
2190	corona_control	corona virus	4.0	2.0	3.0	4.0	4.0	2.0	4.0	3.0	3.0	1.0	1.0	3.0	2.0	3.0	2.0	5.0	5.0	5.0	3.0	1.0	4.0	3.0	4.0	3.0	5.0	5.0	3.0	1	Oklahoma	2	57	0	0	1	2	4	4	retail	3.0	1.0	1.0	2.0	3.0	3.0	2.0	4.0	2.0
2192	corona_natural_ineq	the covid virus affects all ages	5.0	5.0	5.0	5.0	5.0	5.0	5.0	5.0	5.0	3.0	2.0	7.0	7.0	1.0	5.0	1.0	1.0	5.0	2.0	1.0	3.0	1.0	1.0	1.0	3.0	4.0	1.0	1	California	2	38	1	1	3	2	3	4	homemaker	4.0	1.0	1.0	2.0	2.0	3.0	1.0	4.0	1.0
2193	corona_natural_ineq	Some people are affected differently by covid19. Elderly are especially vulnerable.	4.0	2.0	4.0	2.0	3.0	4.0	5.0	1.0	4.0	2.0	2.0	3.0	3.0	2.0	3.0	5.0	5.0	5.0	3.0	3.0	3.0	1.0	4.0	3.0	1.0	2.0	6.0	1	Texas	1	28	0	0	3	4	4	1	Financial advisor	9.0	4.0	1.0	5.0	3.0	3.0	4.0	5.0	2.0
2198	corona_class_ineq	Ghihhgffddddfttyuohgf	4.0	4.0	4.0	4.0	4.0	4.0	4.0	4.0	4.0	3.0	2.0	1.0	1.0	5.0	5.0	3.0	3.0	3.0	1.0	5.0	5.0	5.0	5.0	5.0	7.0	7.0	6.0	1	Georgia	2	19	1	0	5	2	9	1	Jkkjjjjhhggffdssfff	7.0	3.0	2.0	4.0	4.0	1.0	3.0	5.0	2.0
2200	corona_natural_ineq	It’s true all they said	3.0	4.0	3.0	3.0	3.0	3.0	3.0	2.0	3.0	2.0	2.0	4.0	4.0	3.0	2.0	3.0	2.0	2.0	2.0	3.0	3.0	3.0	4.0	3.0	6.0	5.0	4.0	1	New Jersey	2	24	0	0	1	10	4	1	Accounting	4.0	3.0	2.0	4.0	3.0	2.0	3.0	3.0	2.0
2203	corona_class_ineq	They said that more black and mexican people are dying from coronavirus.	4.0	3.0	4.0	5.0	4.0	1.0	4.0	5.0	2.0	3.0	2.0	7.0	4.0	5.0	2.0	4.0	5.0	4.0	3.0	2.0	5.0	5.0	3.0	4.0	5.0	4.0	6.0	1	Minnesota	2	28	0	1	1	10	4	5	Delivery driver for instacart	7.0	1.0	2.0	2.0	1.0	4.0	4.0	4.0	2.0
2204	corona_control	Covid-19 has effect everyone. Each race, country, and sex.	4.0	5.0	2.0	4.0	1.0	3.0	1.0	2.0	5.0	2.0	2.0	4.0	5.0	3.0	4.0	3.0	5.0	1.0	1.0	3.0	5.0	3.0	3.0	4.0	3.0	4.0	5.0	1	California	1	23	1	0	2	1	6	2	Auto Insurance	3.0	2.0	2.0	2.0	4.0	4.0	2.0	3.0	1.0
2205	corona_natural_ineq	Covid19 and diabetes high risk	3.0	3.0	4.0	5.0	4.0	2.0	3.0	4.0	1.0	3.0	3.0	7.0	3.0	4.0	3.0	3.0	3.0	3.0	3.0	3.0	3.0	1.0	3.0	3.0	1.0	7.0	5.0	1	Georgia	2	43	0	0	1	1	4	3	Retail	4.0	2.0	2.0	4.0	4.0	1.0	1.0	4.0	1.0
2206	corona_control	corna virus has effected most of the world	1.0	1.0	4.0	5.0	4.0	3.0	3.0	5.0	2.0	2.0	2.0	6.0	6.0	3.0	2.0	1.0	3.0	3.0	2.0	3.0	4.0	2.0	4.0	3.0	1.0	4.0	5.0	1	Michigan	1	51	1	1	1	1	5	6	retired	5.0	3.0	1.0	2.0	3.0	2.0	2.0	5.0	3.0
2214	corona_class_ineq	The new coronavirus does not affect everyone in the same way	2.0	3.0	4.0	5.0	3.0	4.0	4.0	4.0	2.0	2.0	3.0	6.0	4.0	3.0	3.0	3.0	4.0	3.0	2.0	3.0	3.0	1.0	2.0	3.0	5.0	5.0	6.0	1	New York	1	33	1	1	1	2	7	1	Department Head in Information Technology	8.0	3.0	1.0	4.0	4.0	3.0	1.0	4.0	3.0
2218	corona_natural_ineq	The coronavirus effects the elderly and those with certain medical conditions more than others.	3.0	3.0	4.0	4.0	4.0	2.0	3.0	4.0	3.0	2.0	3.0	6.0	5.0	4.0	3.0	2.0	3.0	3.0	2.0	3.0	3.0	2.0	3.0	3.0	1.0	3.0	2.0	1	Georgia	2	79	0	0	1	1	5	6	retired	8.0	3.0	1.0	3.0	3.0	2.0	3.0	5.0	2.0
2220	corona_control	It was about the Covid-19 global pandemic and how it has effected people worldwide no matter their race or culture.	4.0	4.0	3.0	4.0	3.0	3.0	4.0	4.0	3.0	2.0	3.0	4.0	2.0	3.0	2.0	5.0	5.0	5.0	3.0	3.0	2.0	3.0	3.0	2.0	5.0	5.0	6.0	1	North Carolina	2	33	0	1	1	10	6	6	Stay at home mom	7.0	3.0	1.0	5.0	4.0	4.0	2.0	4.0	3.0
2222	corona_natural_ineq	It was about how the coronaviurs is not affecting everyone in the same way and how it instead is more harmful to people with certain underlying conditions or illnesses.	4.0	4.0	5.0	4.0	4.0	3.0	4.0	4.0	4.0	2.0	3.0	5.0	3.0	4.0	3.0	5.0	5.0	4.0	3.0	4.0	3.0	4.0	4.0	4.0	6.0	4.0	6.0	1	Mississippi	1	35	0	0	2	1	6	1	State Government	5.0	2.0	1.0	2.0	5.0	4.0	2.0	5.0	3.0
2226	corona_class_ineq	Covid 19	3.0	3.0	3.0	3.0	3.0	3.0	3.0	3.0	3.0	2.0	2.0	4.0	4.0	5.0	5.0	1.0	1.0	1.0	2.0	3.0	3.0	3.0	3.0	3.0	4.0	4.0	1.0	1	Ohio	2	47	0	0	1	9	4	6	Disabled	1.0	2.0	1.0	3.0	3.0	3.0	1.0	3.0	1.0
2227	corona_control	coronavirus spread	4.0	4.0	5.0	5.0	5.0	4.0	5.0	5.0	4.0	3.0	3.0	7.0	5.0	5.0	3.0	5.0	5.0	5.0	3.0	5.0	5.0	4.0	5.0	4.0	4.0	7.0	2.0	1	Alabama	1	31	1	1	1	1	7	1	Finance Director	8.0	3.0	1.0	5.0	4.0	5.0	2.0	5.0	3.0
2228	corona_class_ineq	a comparison of how covid19 affects minorities vs whites	4.0	4.0	4.0	4.0	3.0	3.0	4.0	4.0	4.0	2.0	2.0	3.0	3.0	2.0	3.0	4.0	4.0	4.0	3.0	4.0	3.0	3.0	5.0	4.0	6.0	6.0	5.0	1	New York	1	78	1	0	1	10	7	2	college prof	8.0	4.0	2.0	3.0	3.0	3.0	3.0	5.0	3.0
2229	corona_class_ineq	Effect of covid	3.0	4.0	5.0	5.0	3.0	4.0	4.0	4.0	3.0	2.0	3.0	4.0	5.0	3.0	3.0	4.0	5.0	5.0	3.0	4.0	2.0	3.0	3.0	2.0	4.0	6.0	2.0	1	Texas	1	55	1	1	1	1	4	4	Automotive service	8.0	3.0	1.0	3.0	3.0	3.0	1.0	4.0	3.0
2231	corona_control	It was about the coronavirus. It has spread all over the world.	2.0	3.0	4.0	4.0	3.0	3.0	3.0	4.0	2.0	2.0	3.0	6.0	4.0	3.0	3.0	3.0	3.0	3.0	2.0	3.0	3.0	3.0	3.0	2.0	4.0	4.0	6.0	1	Nevada	2	53	0	0	2	10	7	2	teacher	4.0	2.0	1.0	4.0	4.0	4.0	3.0	5.0	2.0
2236	corona_natural_ineq	That the elderly and people with diabetes are more at risk from coronavirus	3.0	3.0	4.0	4.0	3.0	2.0	3.0	3.0	3.0	2.0	2.0	6.0	5.0	3.0	3.0	4.0	5.0	5.0	3.0	3.0	2.0	3.0	2.0	2.0	5.0	5.0	6.0	1	Missouri	2	48	0	0	1	10	7	1	Grant Coordinator	8.0	2.0	1.0	4.0	4.0	5.0	2.0	3.0	3.0
2237	corona_class_ineq	the corona virus is affecting poor ppl worse	4.0	5.0	4.0	3.0	5.0	3.0	3.0	4.0	4.0	2.0	1.0	5.0	3.0	5.0	4.0	4.0	4.0	3.0	3.0	3.0	3.0	3.0	3.0	4.0	5.0	4.0	6.0	1	Minnesota	1	25	0	0	1	2	3	4	none	7.0	2.0	2.0	3.0	4.0	2.0	1.0	5.0	3.0
2238	corona_control	Impact of covid19	4.0	3.0	5.0	4.0	3.0	3.0	3.0	4.0	3.0	2.0	3.0	6.0	3.0	3.0	3.0	2.0	3.0	3.0	3.0	4.0	2.0	2.0	2.0	2.0	3.0	5.0	5.0	1	Missouri	2	55	0	1	1	10	3	2	Waitress	4.0	2.0	1.0	4.0	4.0	3.0	3.0	5.0	3.0
2240	corona_natural_ineq	scary	2.0	4.0	5.0	5.0	3.0	4.0	3.0	5.0	4.0	2.0	1.0	1.0	1.0	3.0	5.0	5.0	5.0	5.0	3.0	3.0	4.0	4.0	5.0	4.0	5.0	7.0	3.0	1	Michigan	1	35	0	0	3	9	4	4	none	5.0	2.0	1.0	3.0	5.0	5.0	2.0	4.0	3.0
2241	corona_natural_ineq	The different affects of the Coronavirus on the elderly	3.0	5.0	4.0	3.0	4.0	3.0	4.0	3.0	4.0	1.0	1.0	1.0	1.0	5.0	1.0	5.0	5.0	5.0	3.0	1.0	4.0	5.0	3.0	3.0	7.0	6.0	6.0	1	California	2	59	1	0	3	1	7	1	Educator	11.0	4.0	1.0	1.0	1.0	4.0	3.0	5.0	3.0
2242	corona_natural_ineq	covid19 is more deadly for at risk populations/individuals	4.0	3.0	3.0	3.0	3.0	4.0	5.0	3.0	4.0	2.0	2.0	3.0	2.0	3.0	2.0	5.0	4.0	5.0	3.0	4.0	3.0	4.0	4.0	3.0	7.0	5.0	6.0	1	Washington	2	36	0	0	1	10	4	1	production manager	7.0	3.0	2.0	3.0	4.0	4.0	3.0	4.0	3.0
2243	corona_natural_ineq	how older people and those with underlying conditions are affected by COVID-19	2.0	2.0	4.0	5.0	3.0	3.0	4.0	4.0	2.0	2.0	3.0	7.0	4.0	3.0	2.0	5.0	5.0	5.0	3.0	4.0	3.0	3.0	3.0	4.0	4.0	5.0	5.0	1	California	2	66	1	0	1	9	9	1	Tax Professional	7.0	3.0	2.0	5.0	4.0	5.0	2.0	5.0	3.0
2245	corona_natural_ineq	How the coronovirus affects everyone differently but the elderly and people with underlying conditions are affected more.	2.0	3.0	5.0	5.0	3.0	3.0	3.0	5.0	1.0	2.0	3.0	5.0	3.0	3.0	3.0	3.0	4.0	4.0	3.0	2.0	3.0	4.0	2.0	2.0	4.0	4.0	1.0	1	Tennessee	2	61	0	0	1	1	4	6	Disabled/retired	4.0	2.0	1.0	2.0	3.0	3.0	1.0	5.0	2.0
2246	corona_natural_ineq	Good morning my friend	4.0	4.0	4.0	4.0	4.0	5.0	4.0	4.0	4.0	2.0	3.0	3.0	1.0	5.0	5.0	4.0	3.0	4.0	2.0	1.0	1.0	4.0	2.0	2.0	3.0	1.0	4.0	1	Connecticut	1	24	1	1	2	3	8	1	Ten	11.0	3.0	2.0	2.0	1.0	3.0	2.0	5.0	3.0
2248	corona_natural_ineq	DANGEROUS VIRUS	3.0	4.0	3.0	3.0	5.0	4.0	4.0	3.0	3.0	2.0	2.0	4.0	5.0	3.0	3.0	5.0	4.0	2.0	1.0	3.0	3.0	3.0	4.0	4.0	7.0	5.0	6.0	1	Ohio	1	39	0	0	3	10	4	1	XSR	4.0	3.0	2.0	4.0	2.0	2.0	1.0	2.0	1.0
2251	corona_class_ineq	How minorities are affected by the coronavirus outbreak	2.0	3.0	5.0	4.0	3.0	5.0	5.0	2.0	4.0	2.0	1.0	4.0	3.0	3.0	3.0	5.0	5.0	5.0	3.0	1.0	2.0	1.0	3.0	3.0	1.0	5.0	5.0	1	Minnesota	2	25	0	0	1	4	6	1	Manager	6.0	2.0	2.0	2.0	5.0	3.0	2.0	3.0	3.0
2257	corona_control	CoRonaVirus	2.0	2.0	3.0	5.0	5.0	5.0	5.0	5.0	3.0	2.0	2.0	1.0	1.0	5.0	5.0	5.0	5.0	5.0	3.0	1.0	1.0	1.0	1.0	1.0	7.0	1.0	5.0	1	North Carolina	2	19	0	0	2	10	3	4		12.0	4.0	3.0	5.0	4.0	3.0	3.0	3.0	3.0
2259	corona_class_ineq	It was fake news about the virus	3.0	3.0	3.0	2.0	4.0	1.0	4.0	2.0	4.0	3.0	3.0	3.0	4.0	3.0	4.0	1.0	4.0	1.0	3.0	1.0	2.0	1.0	4.0	2.0	1.0	7.0	5.0	1	Indiana	1	75	0	0	1	1	4	6	None	6.0	4.0	1.0	3.0	2.0	3.0	1.0	1.0	2.0
2260	corona_class_ineq	I just listened about corona virus has affected both the poor and low income people and affecting others.	2.0	4.0	5.0	5.0	4.0	5.0	5.0	5.0	2.0	2.0	3.0	7.0	5.0	4.0	4.0	4.0	4.0	5.0	2.0	4.0	5.0	5.0	5.0	4.0	7.0	7.0	6.0	1	Georgia	1	42	1	1	1	2	6	1	CEO of an Information Technology company	10.0	4.0	2.0	4.0	2.0	4.0	1.0	5.0	3.0
2261	corona_natural_ineq	senior citizen with underline illness more vulable	4.0	3.0	5.0	5.0	4.0	3.0	3.0	5.0	2.0	3.0	3.0	7.0	7.0	5.0	4.0	3.0	2.0	3.0	2.0	1.0	1.0	1.0	3.0	1.0	1.0	1.0	2.0	1	New Jersey	1	54	0	0	1	1	7	6	retired	7.0	3.0	1.0	5.0	5.0	3.0	1.0	4.0	2.0
2262	corona_control	Covid has had impact all over the world	4.0	3.0	4.0	4.0	4.0	3.0	4.0	4.0	3.0	2.0	3.0	4.0	4.0	2.0	2.0	3.0	3.0	3.0	2.0	3.0	3.0	3.0	3.0	3.0	4.0	5.0	6.0	1	Tennessee	2	43	1	1	1	4	3	2	Clerical	8.0	2.0	2.0	3.0	3.0	2.0	1.0	5.0	3.0
2265	corona_natural_ineq	about the virus	3.0	3.0	3.0	3.0	3.0	3.0	3.0	3.0	3.0	2.0	2.0	4.0	4.0	3.0	3.0	3.0	3.0	3.0	2.0	3.0	3.0	3.0	3.0	3.0	4.0	4.0	3.0	1	Pennsylvania	1	48	0	0	1	4	3	4	unemployed	1.0	2.0	2.0	3.0	3.0	3.0	4.0	5.0	2.0
2266	corona_class_ineq	The covid 19 virus is affecting poor n low income communities particular blacks and Hispanics	3.0	3.0	4.0	5.0	3.0	2.0	3.0	4.0	2.0	2.0	2.0	7.0	5.0	3.0	2.0	3.0	4.0	3.0	3.0	4.0	4.0	3.0	4.0	2.0	7.0	7.0	5.0	1	New York	2	33	0	1	1	2	4	2	Waitress	4.0	2.0	2.0	4.0	3.0	3.0	1.0	2.0	2.0
2267	corona_class_ineq	That the low income areas are being affected by the coronavirus much more than higher income areas	4.0	4.0	5.0	5.0	5.0	3.0	5.0	5.0	1.0	3.0	3.0	7.0	1.0	4.0	1.0	3.0	5.0	3.0	2.0	4.0	3.0	2.0	3.0	3.0	3.0	6.0	5.0	1	Washington	1	20	0	0	3	10	3	1	Employee at Walmart	6.0	3.0	2.0	4.0	5.0	3.0	4.0	5.0	2.0
2270	corona_natural_ineq	keeping safe is most important to protect from spreading of Virus.	1.0	3.0	5.0	3.0	3.0	5.0	3.0	3.0	1.0	2.0	1.0	1.0	1.0	1.0	1.0	5.0	5.0	5.0	3.0	5.0	2.0	3.0	3.0	2.0	7.0	7.0	6.0	1	New Jersey	1	37	1	0	1	4	4	1	Hospitiality	7.0	3.0	2.0	1.0	3.0	3.0	3.0	4.0	3.0
2272	corona_control	corona virus spreading into a pandemic.	1.0	3.0	4.0	5.0	5.0	3.0	2.0	4.0	1.0	3.0	3.0	3.0	6.0	4.0	1.0	5.0	5.0	5.0	2.0	5.0	5.0	5.0	5.0	5.0	5.0	5.0	6.0	1	California	1	37	0	0	3	2	4	1	Property Manager	6.0	2.0	3.0	1.0	4.0	4.0	3.0	4.0	3.0
2273	corona_natural_ineq	The text was about who was most affected by the corona virus	4.0	4.0	5.0	5.0	4.0	3.0	4.0	4.0	4.0	3.0	3.0	1.0	1.0	5.0	4.0	5.0	5.0	5.0	3.0	5.0	5.0	3.0	5.0	3.0	7.0	1.0	6.0	1	South Carolina	2	31	1	1	1	4	3	6	Stay at home parent	1.0	1.0	2.0	2.0	5.0	1.0	1.0	5.0	3.0
2275	corona_natural_ineq	Coronavirus hits the elderly population harder.	2.0	4.0	5.0	5.0	3.0	3.0	3.0	4.0	3.0	2.0	1.0	7.0	4.0	3.0	3.0	5.0	3.0	4.0	3.0	3.0	2.0	4.0	3.0	2.0	3.0	3.0	6.0	1	Illinois	2	26	0	0	1	4	6	1	Teacher	7.0	3.0	1.0	3.0	4.0	3.0	3.0	5.0	2.0
2276	corona_class_ineq	Low income and people of color are at higher risk of death due to Corona Virus	4.0	4.0	3.0	3.0	2.0	2.0	5.0	4.0	5.0	1.0	1.0	2.0	1.0	2.0	2.0	5.0	5.0	5.0	3.0	4.0	3.0	3.0	4.0	1.0	5.0	5.0	3.0	1	Michigan	1	72	1	0	1	2	5	6	retired	3.0	2.0	1.0	2.0	1.0	2.0	1.0	5.0	3.0
2277	corona_control	Covid 19	1.0	1.0	3.0	5.0	3.0	4.0	3.0	3.0	1.0	2.0	1.0	4.0	1.0	3.0	1.0	5.0	5.0	5.0	3.0	1.0	5.0	1.0	3.0	1.0	7.0	7.0	6.0	1	Florida	2	68	0	1	1	9	3	6	Retired	3.0	1.0	1.0	3.0	3.0	3.0	4.0	2.0	2.0
2278	corona_natural_ineq	older people and those with underlying conditions are more effective by covid 19	5.0	3.0	3.0	3.0	3.0	4.0	4.0	3.0	4.0	2.0	3.0	2.0	2.0	2.0	3.0	4.0	5.0	4.0	3.0	4.0	4.0	3.0	4.0	3.0	7.0	7.0	5.0	1	California	2	67	1	0	1	1	5	2	Nurse	7.0	3.0	2.0	3.0	3.0	4.0	2.0	5.0	3.0
2279	corona_class_ineq	Coranavirus	5.0	4.0	4.0	5.0	2.0	3.0	4.0	5.0	1.0	3.0	3.0	5.0	1.0	3.0	3.0	4.0	3.0	4.0	2.0	1.0	5.0	1.0	3.0	5.0	4.0	4.0	5.0	1	Florida	1	52	0	0	1	2	3	1	Operator	6.0	3.0	2.0	3.0	2.0	3.0	4.0	4.0	2.0
2282	corona_class_ineq	COVID-19 disproportionately affecting low income and minority populations.	4.0	3.0	5.0	5.0	4.0	2.0	4.0	4.0	3.0	1.0	1.0	7.0	1.0	3.0	2.0	4.0	5.0	5.0	3.0	5.0	5.0	5.0	3.0	5.0	7.0	7.0	5.0	1	Ohio	1	32	1	1	1	1	3	1	Cook	4.0	2.0	2.0	2.0	4.0	2.0	1.0	4.0	2.0
2283	corona_natural_ineq	Covid-19 affects people differently, depending on ages and health	4.0	3.0	3.0	3.0	3.0	3.0	4.0	3.0	3.0	2.0	3.0	3.0	1.0	2.0	2.0	5.0	5.0	5.0	3.0	3.0	4.0	5.0	2.0	2.0	7.0	6.0	5.0	1	Florida	2	64	1	0	1	10	7	1	Social work	7.0	3.0	1.0	2.0	2.0	4.0	2.0	5.0	2.0
2284	corona_class_ineq	How people of color are disproportionately affected by COVID-19.	2.0	2.0	5.0	5.0	2.0	2.0	4.0	5.0	2.0	3.0	2.0	4.0	2.0	2.0	3.0	4.0	3.0	2.0	1.0	4.0	2.0	3.0	3.0	4.0	3.0	4.0	4.0	1	Kansas	2	18	0	0	1	10	4	5	student	7.0	4.0	1.0	3.0	5.0	3.0	3.0	3.0	2.0
2288	corona_control	How covid-19 is a global problem like never before affecting everyone	4.0	3.0	5.0	4.0	4.0	4.0	4.0	5.0	3.0	2.0	3.0	1.0	4.0	3.0	4.0	3.0	4.0	4.0	3.0	3.0	2.0	3.0	4.0	2.0	3.0	2.0	2.0	1	Florida	2	48	0	1	1	1	6	1	Revenue Specialist III	5.0	2.0	1.0	4.0	5.0	3.0	1.0	4.0	2.0
2290	corona_class_ineq	something	4.0	4.0	4.0	4.0	4.0	4.0	5.0	5.0	5.0	2.0	2.0	7.0	7.0	3.0	3.0	5.0	5.0	4.0	2.0	5.0	4.0	5.0	4.0	4.0	7.0	7.0	5.0	1	New York	1	41	1	1	1	2	9	1	CEO	10.0	3.0	2.0	4.0	5.0	5.0	1.0	5.0	3.0
2291	corona_natural_ineq	The ad I just listened to was telling me that the coronavirus is affecting the elderly worse than the rest of the population.	2.0	2.0	5.0	5.0	4.0	2.0	2.0	5.0	3.0	2.0	3.0	7.0	4.0	1.0	1.0	5.0	5.0	5.0	3.0	1.0	3.0	2.0	3.0	3.0	7.0	7.0	6.0	1	Michigan	2	19	0	0	2	9	3	3	Cosmetics	1.0	3.0	1.0	5.0	5.0	3.0	2.0	4.0	2.0
2292	corona_control	a global disease	3.0	5.0	1.0	5.0	3.0	5.0	5.0	3.0	4.0	3.0	2.0	3.0	5.0	4.0	5.0	5.0	3.0	3.0	3.0	5.0	5.0	4.0	5.0	5.0	2.0	3.0	3.0	1	New York	1	26	0	0	4	2	5	1	warehouse worker	7.0	4.0	3.0	3.0	1.0	3.0	2.0	3.0	2.0
2298	corona_control	It was about handling the global pandemic	5.0	4.0	5.0	4.0	4.0	4.0	4.0	4.0	4.0	1.0	1.0	7.0	1.0	1.0	1.0	5.0	5.0	5.0	3.0	5.0	5.0	5.0	4.0	5.0	7.0	6.0	6.0	1	Oregon	2	41	1	1	1	10	6	1	IT Director	8.0	3.0	1.0	4.0	4.0	5.0	2.0	5.0	2.0
2300	corona_control	How the coronavirus has spread through the world and no one is ammune.	4.0	3.0	3.0	3.0	3.0	3.0	4.0	3.0	4.0	2.0	2.0	4.0	2.0	2.0	2.0	5.0	5.0	5.0	3.0	3.0	2.0	4.0	2.0	2.0	7.0	7.0	6.0	1	Arkansas	2	61	0	0	1	4	3	3	Freelance	1.0	1.0	2.0	2.0	3.0	2.0	2.0	4.0	2.0
2305	corona_class_ineq	Covid - 19 affecting people differently of race & different areas	2.0	3.0	4.0	4.0	4.0	2.0	3.0	4.0	3.0	1.0	1.0	4.0	4.0	2.0	2.0	3.0	3.0	3.0	3.0	3.0	4.0	3.0	4.0	4.0	4.0	4.0	6.0	1	Georgia	2	34	1	1	1	4	3	4	Dont have one	1.0	1.0	3.0	3.0	3.0	3.0	4.0	2.0	2.0
2308	corona_control	The coronavirus pandemic	3.0	3.0	3.0	3.0	3.0	3.0	3.0	4.0	3.0	2.0	1.0	2.0	2.0	2.0	2.0	5.0	5.0	5.0	3.0	5.0	3.0	5.0	5.0	3.0	7.0	7.0	6.0	1	New York	1	33	0	0	1	10	6	2	Canvasser	5.0	3.0	2.0	3.0	4.0	4.0	2.0	4.0	3.0
2309	corona_class_ineq	Minority groups are seeing a higher rate of Coronavirus cases	4.0	4.0	5.0	4.0	4.0	3.0	5.0	4.0	3.0	2.0	3.0	6.0	5.0	3.0	5.0	5.0	4.0	5.0	3.0	3.0	3.0	3.0	2.0	4.0	7.0	5.0	6.0	1	New York	1	29	0	0	5	9	4	3	Part Tme Self Employed	5.0	2.0	2.0	3.0	4.0	3.0	4.0	4.0	2.0
2310	corona_control	Covid 19	2.0	3.0	5.0	5.0	3.0	2.0	3.0	3.0	3.0	1.0	1.0	7.0	1.0	3.0	3.0	5.0	5.0	5.0	3.0	2.0	3.0	3.0	3.0	3.0	6.0	6.0	6.0	1	Mississippi	2	34	0	1	2	10	4	4	Temporarily unemployed	5.0	1.0	1.0	4.0	5.0	3.0	3.0	3.0	2.0
2312	corona_control	Covid 19 has impacted the entire world.	4.0	2.0	3.0	3.0	4.0	3.0	4.0	3.0	3.0	1.0	1.0	2.0	1.0	2.0	2.0	5.0	5.0	5.0	3.0	3.0	5.0	3.0	3.0	3.0	7.0	4.0	6.0	1	California	2	61	0	0	1	9	6	1	Landscape designer	9.0	3.0	2.0	3.0	3.0	3.0	4.0	1.0	2.0
2315	corona_control	Corona virus breaking out around the world	4.0	3.0	5.0	4.0	3.0	4.0	4.0	4.0	2.0	2.0	1.0	6.0	3.0	3.0	3.0	3.0	3.0	3.0	2.0	2.0	2.0	2.0	4.0	2.0	3.0	2.0	6.0	1	Washington	1	23	0	0	1	5	7	5	Student	12.0	4.0	1.0	4.0	3.0	3.0	3.0	4.0	3.0
2316	corona_control	The Covid-19 pandemic spreading throughout the entire world.	2.0	3.0	5.0	5.0	3.0	3.0	2.0	4.0	2.0	2.0	3.0	6.0	3.0	3.0	3.0	3.0	3.0	4.0	3.0	4.0	3.0	4.0	4.0	3.0	6.0	5.0	5.0	1	South Carolina	2	19	0	0	3	10	4	5		1.0	3.0	2.0	5.0	3.0	4.0	2.0	4.0	2.0
2318	corona_class_ineq	The impact of Coronavirus on minorities	4.0	3.0	4.0	4.0	4.0	5.0	5.0	3.0	5.0	2.0	3.0	4.0	4.0	3.0	3.0	4.0	5.0	4.0	3.0	1.0	3.0	4.0	3.0	2.0	5.0	3.0	6.0	1	Florida	1	52	1	1	2	4	4	1	Credit Analyst	8.0	3.0	1.0	4.0	4.0	5.0	2.0	5.0	2.0
2319	corona_class_ineq	Corona is bad	1.0	1.0	1.0	1.0	1.0	1.0	1.0	1.0	1.0	3.0	1.0	1.0	1.0	5.0	5.0	1.0	1.0	1.0	3.0	5.0	5.0	5.0	5.0	3.0	7.0	7.0	4.0	1	Pennsylvania	1	30	0	0	5	10	9	1	Doctor	12.0	3.0	1.0	5.0	5.0	3.0	3.0	5.0	1.0
2321	corona_control	Pandemic doesn’t matter on race, sex, or background	3.0	4.0	3.0	3.0	4.0	4.0	3.0	3.0	3.0	1.0	1.0	4.0	4.0	3.0	3.0	5.0	5.0	5.0	3.0	4.0	3.0	3.0	3.0	2.0	5.0	3.0	6.0	1	Massachusetts	1	28	1	0	5	2	7	1	Civil servant	7.0	3.0	1.0	5.0	5.0	3.0	2.0	5.0	2.0
2322	corona_control	covid-19	2.0	4.0	3.0	4.0	4.0	3.0	3.0	3.0	3.0	2.0	2.0	4.0	3.0	4.0	3.0	4.0	3.0	2.0	2.0	1.0	3.0	2.0	4.0	5.0	2.0	4.0	4.0	1	Illinois	1	35	0	1	1	1	6	1	IT Admin	9.0	3.0	2.0	3.0	3.0	3.0	3.0	4.0	3.0
2323	corona_control	Covid-19 has spread almost everywhere regardless of who you are	3.0	1.0	4.0	4.0	3.0	3.0	4.0	4.0	4.0	2.0	3.0	5.0	3.0	3.0	3.0	3.0	3.0	4.0	3.0	4.0	4.0	3.0	2.0	3.0	5.0	6.0	5.0	1	Texas	2	18	0	0	3	2	3	5	Student	4.0	2.0	2.0	5.0	4.0	4.0	3.0	4.0	3.0
2324	corona_control	A global pandemic has recently affected every country and does not discriminate	2.0	2.0	4.0	4.0	4.0	3.0	2.0	4.0	2.0	2.0	3.0	3.0	3.0	3.0	2.0	5.0	5.0	5.0	3.0	4.0	4.0	4.0	5.0	4.0	5.0	7.0	5.0	1	North Carolina	2	62	1	0	1	1	6	6	Retired	11.0	4.0	1.0	4.0	3.0	3.0	2.0	5.0	3.0
2326	corona_natural_ineq	no comment	3.0	3.0	4.0	3.0	4.0	3.0	3.0	4.0	3.0	2.0	2.0	6.0	6.0	3.0	3.0	2.0	3.0	3.0	2.0	3.0	3.0	4.0	3.0	4.0	3.0	3.0	3.0	1	District of Columbia	1	59	0	0	2	1	3	4	none	1.0	4.0	1.0	2.0	2.0	4.0	2.0	5.0	2.0
2330	corona_control	The concern over coronavirus	3.0	4.0	5.0	4.0	4.0	3.0	4.0	3.0	4.0	2.0	2.0	5.0	5.0	4.0	2.0	4.0	3.0	4.0	3.0	4.0	4.0	2.0	3.0	2.0	3.0	3.0	5.0	1	Tennessee	1	41	1	1	1	2	5	1	Infection control director	5.0	2.0	2.0	1.0	3.0	1.0	1.0	5.0	3.0
2332	corona_control	Gay	4.0	4.0	5.0	4.0	4.0	4.0	4.0	4.0	4.0	3.0	3.0	7.0	7.0	5.0	4.0	5.0	5.0	5.0	3.0	5.0	5.0	4.0	5.0	4.0	7.0	7.0	1.0	1	Missouri	1	29	1	1	3	3	9	1	Hhh	9.0	5.0	3.0	5.0	4.0	1.0	2.0	5.0	3.0
2333	corona_class_ineq	not everyone is effected financially; higher rate among blacks and hisdpanics	2.0	3.0	4.0	4.0	3.0	3.0	3.0	3.0	2.0	2.0	3.0	4.0	4.0	3.0	3.0	4.0	4.0	4.0	3.0	3.0	2.0	3.0	2.0	4.0	5.0	4.0	5.0	1	New Mexico	2	78	0	0	1	5	7	6	retired	4.0	2.0	1.0	3.0	3.0	3.0	2.0	4.0	2.0
2334	corona_control	Coronavirus outbreak	2.0	3.0	5.0	5.0	5.0	2.0	5.0	5.0	3.0	2.0	2.0	7.0	7.0	3.0	2.0	5.0	5.0	5.0	3.0	3.0	5.0	3.0	5.0	3.0	7.0	4.0	3.0	1	Mississippi	1	41	1	1	1	4	6	1	Manager	6.0	2.0	1.0	2.0	5.0	3.0	1.0	5.0	3.0
2336	corona_control	The significance of covid 19	5.0	2.0	1.0	5.0	5.0	3.0	4.0	4.0	3.0	3.0	3.0	5.0	5.0	3.0	3.0	3.0	4.0	5.0	2.0	4.0	3.0	3.0	2.0	4.0	6.0	4.0	6.0	1	New York	2	33	0	0	2	1	4	6	Unpaid caregiver	1.0	1.0	1.0	3.0	3.0	3.0	2.0	5.0	1.0
2337	corona_control	Just an image	3.0	3.0	3.0	3.0	3.0	3.0	3.0	3.0	3.0	2.0	2.0	5.0	5.0	3.0	3.0	3.0	3.0	3.0	3.0	4.0	4.0	4.0	4.0	4.0	5.0	5.0	2.0	1	Washington	2	40	1	1	4	10	6	4	Homemaker	8.0	3.0	2.0	3.0	3.0	3.0	3.0	4.0	2.0
2339	corona_class_ineq	The poor people as Hispanic or Black People sufferd much for the COVID-19	5.0	3.0	4.0	5.0	5.0	5.0	5.0	4.0	3.0	3.0	3.0	5.0	7.0	3.0	3.0	1.0	3.0	4.0	2.0	3.0	5.0	3.0	3.0	1.0	1.0	1.0	5.0	1	Illinois	1	36	1	1	1	2	6	1	Software Developer	8.0	3.0	1.0	4.0	5.0	3.0	2.0	3.0	2.0
2341	corona_natural_ineq	Corona virus hurts old people more	1.0	4.0	4.0	5.0	3.0	3.0	5.0	5.0	2.0	3.0	3.0	6.0	5.0	4.0	4.0	3.0	2.0	2.0	3.0	4.0	4.0	3.0	2.0	1.0	3.0	4.0	5.0	1	Pennsylvania	1	21	0	0	1	2	3	5	Maintenance	11.0	4.0	1.0	5.0	3.0	2.0	1.0	4.0	3.0
2342	corona_class_ineq	The virus affects minorities disproportionately.	2.0	3.0	5.0	5.0	4.0	2.0	2.0	3.0	2.0	3.0	2.0	7.0	5.0	3.0	3.0	3.0	3.0	2.0	3.0	1.0	1.0	1.0	2.0	3.0	1.0	1.0	2.0	1	Florida	1	52	1	0	1	10	6	1	Teacher	7.0	3.0	2.0	3.0	3.0	3.0	3.0	1.0	1.0
2343	corona_natural_ineq	Coronavirus affects people differently	3.0	3.0	5.0	5.0	4.0	2.0	2.0	5.0	2.0	3.0	3.0	7.0	5.0	4.0	3.0	3.0	4.0	4.0	3.0	4.0	3.0	3.0	3.0	5.0	4.0	5.0	5.0	1	Alabama	2	22	0	1	1	10	5	4		4.0	1.0	3.0	4.0	4.0	1.0	1.0	2.0	3.0
2344	corona_control	The worldwide pandemic of COVID 19	2.0	3.0	5.0	5.0	4.0	2.0	3.0	4.0	2.0	3.0	3.0	7.0	4.0	4.0	3.0	2.0	3.0	2.0	2.0	2.0	4.0	3.0	3.0	3.0	2.0	1.0	2.0	1	Nevada	2	49	0	1	1	3	6	1	RN	9.0	3.0	1.0	4.0	3.0	1.0	1.0	5.0	3.0
2348	corona_control	Covid19	3.0	2.0	3.0	2.0	3.0	2.0	4.0	2.0	4.0	2.0	3.0	3.0	5.0	2.0	3.0	3.0	4.0	4.0	3.0	3.0	3.0	3.0	3.0	2.0	3.0	5.0	6.0	1	Pennsylvania	2	34	1	0	1	1	6	1	Manager	8.0	3.0	1.0	5.0	5.0	3.0	2.0	5.0	2.0
2349	corona_control	about the viris around the world	4.0	4.0	5.0	5.0	3.0	3.0	4.0	4.0	2.0	2.0	3.0	7.0	2.0	3.0	2.0	4.0	5.0	5.0	3.0	3.0	3.0	3.0	4.0	1.0	6.0	7.0	5.0	1	Iowa	2	76	0	0	1	1	2	6	retired	3.0	2.0	1.0	3.0	2.0	3.0	2.0	5.0	3.0
2350	corona_natural_ineq	Elderly and people with heart disease and diabetes being disproportionately affected by covid 19	2.0	3.0	4.0	4.0	3.0	2.0	3.0	3.0	2.0	3.0	3.0	5.0	4.0	3.0	4.0	4.0	4.0	4.0	3.0	4.0	4.0	4.0	3.0	4.0	5.0	1.0	6.0	1	New York	1	41	1	1	1	2	6	1	Accountant	10.0	4.0	1.0	4.0	4.0	3.0	3.0	5.0	3.0
2353	corona_control	This text was about the recent outbreak of COVID-19, and howbit had the ability to affect the whole of the world's population.	3.0	2.0	5.0	4.0	4.0	2.0	3.0	4.0	2.0	2.0	1.0	7.0	3.0	4.0	3.0	3.0	4.0	3.0	3.0	3.0	3.0	4.0	4.0	3.0	3.0	5.0	5.0	1	Massachusetts	2	55	1	1	1	4	5	3	massage therapist	9.0	3.0	2.0	4.0	4.0	3.0	3.0	5.0	3.0
2355	corona_class_ineq	Poor Americans are affected by the Virus more	1.0	2.0	4.0	5.0	3.0	3.0	2.0	5.0	2.0	2.0	3.0	5.0	5.0	3.0	3.0	2.0	4.0	3.0	2.0	2.0	5.0	3.0	3.0	4.0	4.0	5.0	1.0	1	Oregon	2	65	1	0	1	10	4	2	Cashier	5.0	2.0	1.0	3.0	3.0	3.0	3.0	5.0	3.0
2356	corona_class_ineq	the effects of the coronavirus on blacks and hispanics	2.0	2.0	4.0	4.0	4.0	4.0	4.0	4.0	2.0	2.0	3.0	7.0	4.0	3.0	2.0	3.0	3.0	3.0	2.0	2.0	1.0	1.0	2.0	1.0	4.0	5.0	5.0	1	Nevada	2	82	0	1	1	2	4	6	i am retired	7.0	3.0	2.0	5.0	4.0	2.0	1.0	5.0	2.0
2357	corona_class_ineq	It was about corona virus affecting mostly the blacks and Hispanic population	2.0	3.0	5.0	3.0	3.0	5.0	4.0	3.0	3.0	2.0	2.0	4.0	4.0	2.0	3.0	3.0	4.0	2.0	3.0	5.0	4.0	3.0	3.0	4.0	4.0	4.0	3.0	1	Connecticut	1	20	0	1	2	1	4	4	Graphic design	2.0	4.0	2.0	2.0	3.0	3.0	1.0	3.0	2.0
2358	corona_control	About the Coronavirus Covid-19 and it’s spread around the world.	3.0	3.0	5.0	4.0	4.0	3.0	3.0	2.0	2.0	3.0	2.0	6.0	5.0	4.0	3.0	2.0	3.0	3.0	3.0	3.0	3.0	4.0	5.0	4.0	1.0	1.0	1.0	1	Florida	1	68	1	0	1	1	3	6	Retired	5.0	3.0	1.0	3.0	3.0	1.0	1.0	5.0	3.0
2359	corona_class_ineq	The disproportionate negative effects on black and hispanics due to COVD-19	2.0	2.0	5.0	5.0	3.0	3.0	4.0	3.0	4.0	2.0	3.0	5.0	4.0	4.0	2.0	5.0	5.0	5.0	3.0	3.0	5.0	5.0	5.0	4.0	7.0	6.0	6.0	1	Washington	2	22	1	0	3	2	4	5	Student	6.0	3.0	1.0	5.0	5.0	3.0	4.0	2.0	3.0
2361	corona_class_ineq	Bad covid 19	1.0	4.0	5.0	4.0	4.0	1.0	4.0	4.0	1.0	2.0	2.0	7.0	4.0	4.0	1.0	5.0	4.0	5.0	1.0	2.0	4.0	1.0	5.0	4.0	4.0	6.0	3.0	1	Texas	1	63	1	0	1	4	3	1	Refrigeration tech	7.0	3.0	2.0	5.0	5.0	1.0	1.0	5.0	2.0
2362	corona_class_ineq	The Coronavirus affecting minorites	4.0	2.0	4.0	4.0	4.0	4.0	4.0	5.0	2.0	3.0	3.0	7.0	4.0	1.0	2.0	3.0	4.0	4.0	3.0	4.0	5.0	3.0	4.0	4.0	5.0	4.0	2.0	1	Florida	2	18	0	0	4	2	4	5	Student	7.0	3.0	2.0	4.0	4.0	2.0	1.0	5.0	3.0
2364	corona_control	covid 19 and how it has covered the world in this virus	4.0	3.0	5.0	5.0	5.0	5.0	5.0	5.0	5.0	2.0	2.0	7.0	2.0	4.0	3.0	5.0	5.0	5.0	3.0	2.0	1.0	4.0	4.0	1.0	4.0	5.0	1.0	1	Virginia	1	72	1	0	1	9	4	6	retired	5.0	1.0	1.0	4.0	2.0	3.0	2.0	5.0	3.0
2366	corona_control	Covid 19	3.0	3.0	4.0	4.0	3.0	3.0	4.0	5.0	3.0	1.0	1.0	7.0	2.0	3.0	3.0	5.0	5.0	5.0	3.0	2.0	2.0	2.0	3.0	3.0	5.0	3.0	6.0	1	Illinois	2	37	1	1	3	2	4	1	Educator's	7.0	2.0	1.0	3.0	4.0	2.0	2.0	2.0	2.0
2368	corona_control	The corono viris is the first event in human history to affect all countries, regardless of sex, race or cultural background.	4.0	3.0	3.0	4.0	3.0	5.0	4.0	4.0	2.0	2.0	1.0	2.0	3.0	2.0	3.0	3.0	4.0	5.0	3.0	4.0	3.0	5.0	5.0	3.0	7.0	7.0	6.0	1	New York	1	70	0	0	1	1	4	6	retired	4.0	3.0	1.0	3.0	2.0	4.0	3.0	5.0	3.0
2370	corona_natural_ineq	It was informative	2.0	5.0	5.0	5.0	5.0	3.0	5.0	5.0	3.0	2.0	2.0	5.0	3.0	3.0	2.0	5.0	5.0	5.0	3.0	3.0	3.0	2.0	3.0	2.0	5.0	4.0	2.0	1	Texas	1	28	0	0	1	1	4	1	Driver	4.0	2.0	1.0	3.0	4.0	4.0	2.0	5.0	3.0
2371	corona_natural_ineq	I have a higher chance to get it	2.0	3.0	5.0	5.0	2.0	3.0	3.0	5.0	1.0	2.0	2.0	4.0	3.0	4.0	2.0	3.0	3.0	3.0	2.0	2.0	3.0	3.0	3.0	2.0	4.0	4.0	5.0	1	Pennsylvania	2	39	0	0	1	4	3	6	Disabled	3.0	2.0	1.0	3.0	3.0	2.0	2.0	4.0	3.0
2372	corona_class_ineq	Covid 19 affects people differently, especially Blacks and Hispanics.	5.0	4.0	5.0	5.0	5.0	3.0	4.0	3.0	5.0	1.0	3.0	7.0	2.0	4.0	3.0	3.0	5.0	4.0	3.0	3.0	2.0	4.0	5.0	3.0	7.0	5.0	5.0	1	Oklahoma	1	32	0	0	1	1	4	5	Student	3.0	2.0	1.0	4.0	4.0	1.0	1.0	4.0	2.0
2377	corona_control	Covid	3.0	2.0	5.0	3.0	4.0	2.0	3.0	4.0	2.0	3.0	3.0	4.0	5.0	3.0	3.0	2.0	3.0	4.0	3.0	2.0	3.0	4.0	2.0	3.0	3.0	3.0	2.0	1	Florida	1	25	0	0	1	4	7	1	Healthcare Practice Manager	6.0	3.0	1.0	3.0	5.0	3.0	3.0	4.0	3.0
2378	corona_control	That Covid 19 affects everyone.	1.0	1.0	5.0	5.0	5.0	1.0	5.0	5.0	1.0	3.0	2.0	7.0	4.0	4.0	3.0	5.0	5.0	5.0	2.0	1.0	5.0	3.0	3.0	3.0	1.0	1.0	2.0	1	Illinois	2	49	0	0	1	10	4	4	None	1.0	4.0	1.0	5.0	5.0	3.0	4.0	4.0	3.0
2379	corona_natural_ineq	elderly and chronically ill are more at risk than others	2.0	1.0	4.0	1.0	3.0	1.0	1.0	1.0	1.0	3.0	3.0	4.0	2.0	3.0	1.0	3.0	4.0	5.0	1.0	5.0	1.0	1.0	3.0	1.0	3.0	7.0	5.0	1	Ohio	2	64	0	0	1	9	6	3	Arts, Equestrian, Events, Recreation	8.0	4.0	1.0	5.0	5.0	3.0	1.0	4.0	2.0
2384	corona_control	Covid is killing	2.0	4.0	5.0	5.0	3.0	3.0	3.0	5.0	2.0	2.0	3.0	7.0	1.0	2.0	1.0	5.0	4.0	5.0	1.0	3.0	2.0	3.0	2.0	1.0	4.0	5.0	6.0	1	Texas	2	18	0	1	2	1	2	2	Sales associate	3.0	3.0	3.0	5.0	5.0	3.0	3.0	4.0	2.0
2387	corona_natural_ineq	it was about COVID-19	1.0	4.0	4.0	5.0	4.0	2.0	3.0	4.0	2.0	2.0	3.0	7.0	5.0	3.0	1.0	3.0	4.0	3.0	1.0	4.0	4.0	3.0	2.0	4.0	4.0	4.0	6.0	1	Illinois	1	41	1	1	1	2	7	1	IT	10.0	4.0	1.0	3.0	4.0	3.0	2.0	5.0	3.0
2389	corona_class_ineq	The coranavirus	2.0	1.0	3.0	5.0	1.0	3.0	2.0	5.0	1.0	3.0	3.0	7.0	1.0	4.0	2.0	2.0	4.0	5.0	2.0	2.0	4.0	1.0	1.0	3.0	1.0	1.0	1.0	1	Illinois	2	45	1	0	2	4	7	4	Software development	1.0	2.0	1.0	2.0	2.0	2.0	4.0	4.0	3.0
2390	corona_control	The co-vid virus	2.0	2.0	4.0	5.0	3.0	3.0	3.0	3.0	2.0	2.0	3.0	4.0	4.0	3.0	2.0	3.0	5.0	4.0	2.0	2.0	3.0	3.0	3.0	3.0	4.0	3.0	5.0	1	New York	2	48	1	0	1	1	4	1	Concierge	9.0	4.0	2.0	3.0	4.0	4.0	2.0	4.0	3.0
2391	corona_class_ineq	corona virus disproportional spread among social status	5.0	5.0	5.0	5.0	4.0	5.0	5.0	5.0	5.0	1.0	1.0	1.0	1.0	1.0	1.0	5.0	5.0	3.0	3.0	1.0	1.0	1.0	1.0	3.0	4.0	4.0	5.0	1	Florida	1	73	0	0	1	4	6	6	retired	4.0	2.0	1.0	1.0	4.0	1.0	1.0	5.0	1.0
2392	corona_control	We are in the midst of a pandemic of Covid-19. Very few events such as this have affected so many regardless of sex, age, race, or culture.	3.0	3.0	4.0	4.0	3.0	3.0	3.0	4.0	2.0	2.0	3.0	4.0	3.0	2.0	3.0	3.0	4.0	5.0	3.0	4.0	3.0	4.0	4.0	4.0	4.0	4.0	5.0	1	Ohio	2	75	0	1	1	2	3	6	retired	5.0	3.0	1.0	3.0	4.0	3.0	3.0	5.0	3.0
2394	corona_natural_ineq	Covid 19 and old people	2.0	4.0	5.0	4.0	4.0	4.0	2.0	4.0	2.0	3.0	3.0	7.0	7.0	5.0	3.0	1.0	3.0	1.0	2.0	2.0	2.0	2.0	2.0	2.0	1.0	1.0	1.0	1	Maine	1	58	1	0	1	9	4	6	Railroad conductor	5.0	4.0	1.0	5.0	5.0	1.0	3.0	5.0	2.0
2398	corona_class_ineq	Hispanics impacted more by coronavirus.	4.0	5.0	4.0	4.0	4.0	3.0	4.0	5.0	4.0	2.0	1.0	5.0	4.0	4.0	3.0	3.0	4.0	4.0	3.0	3.0	3.0	2.0	4.0	2.0	3.0	3.0	6.0	1	Pennsylvania	1	40	1	1	1	2	6	1	Sales	12.0	4.0	1.0	4.0	5.0	3.0	1.0	5.0	3.0
2401	corona_natural_ineq	None	4.0	3.0	1.0	4.0	5.0	1.0	2.0	5.0	2.0	2.0	3.0	2.0	4.0	4.0	5.0	3.0	1.0	5.0	1.0	5.0	3.0	3.0	1.0	4.0	5.0	2.0	3.0	1	Illinois	2	29	0	1	2	4	3	1	Walmart	9.0	1.0	1.0	4.0	3.0	1.0	1.0	5.0	3.0
2402	corona_class_ineq	That the corona virus is effective the low income and cultural communities the most	1.0	5.0	5.0	5.0	5.0	4.0	5.0	5.0	3.0	1.0	1.0	7.0	1.0	2.0	1.0	5.0	5.0	5.0	3.0	5.0	5.0	5.0	5.0	4.0	7.0	7.0	5.0	1	Florida	2	34	1	1	1	5	6	1	Operations director	7.0	1.0	3.0	1.0	5.0	4.0	2.0	5.0	3.0
2403	corona_natural_ineq	Coronavirus and elderly	1.0	3.0	4.0	4.0	3.0	3.0	2.0	3.0	3.0	2.0	3.0	4.0	4.0	2.0	3.0	3.0	3.0	3.0	3.0	3.0	1.0	3.0	3.0	3.0	1.0	4.0	5.0	1	Arizona	1	73	1	0	1	1	6	6	Retired	6.0	4.0	1.0	4.0	4.0	3.0	3.0	5.0	2.0
2404	corona_control	Covid 19 world wide affect	2.0	2.0	5.0	5.0	3.0	3.0	3.0	4.0	3.0	3.0	3.0	4.0	7.0	4.0	5.0	1.0	3.0	3.0	3.0	1.0	1.0	3.0	3.0	1.0	1.0	3.0	3.0	1	Pennsylvania	2	52	1	1	1	4	5	1	MA	7.0	3.0	1.0	4.0	2.0	3.0	2.0	5.0	2.0
2406	corona_control	Covid19	2.0	3.0	4.0	4.0	3.0	2.0	3.0	4.0	2.0	2.0	3.0	6.0	5.0	3.0	3.0	3.0	3.0	3.0	3.0	2.0	2.0	2.0	4.0	3.0	6.0	5.0	6.0	1	Indiana	1	59	1	1	1	2	6	1	Ball Diamond Supervisor	8.0	4.0	2.0	3.0	4.0	2.0	2.0	5.0	3.0
2408	corona_class_ineq	Corona virus is affecting blacks and hispanics disproportionately	2.0	3.0	4.0	4.0	4.0	2.0	3.0	4.0	2.0	3.0	2.0	7.0	6.0	3.0	3.0	2.0	3.0	3.0	3.0	3.0	2.0	1.0	5.0	4.0	2.0	3.0	2.0	1	Nevada	2	40	0	0	1	2	6	2	Administrative	4.0	2.0	2.0	3.0	3.0	3.0	1.0	5.0	2.0
2410	corona_class_ineq	Covid-19 is disproportionately affecting people in different ways. Low-income people, many of whom are either Black or Hispanic, are dying at a higher rate from the virus.	3.0	3.0	4.0	4.0	2.0	3.0	3.0	5.0	3.0	2.0	1.0	4.0	1.0	2.0	2.0	5.0	5.0	5.0	3.0	5.0	5.0	5.0	5.0	3.0	7.0	7.0	6.0	1	California	2	64	0	1	1	5	6	2	Instructional Assistant, Special Education and Severely Disabled	6.0	2.0	1.0	3.0	1.0	4.0	2.0	4.0	3.0
2411	corona_control	about virus being spreaded around the world.	4.0	4.0	5.0	5.0	4.0	3.0	4.0	5.0	3.0	3.0	3.0	7.0	5.0	4.0	2.0	4.0	4.0	4.0	2.0	1.0	3.0	2.0	5.0	5.0	6.0	3.0	5.0	1	Wisconsin	1	72	1	0	2	4	4	6	retired	2.0	2.0	2.0	2.0	4.0	3.0	2.0	5.0	2.0
2412	corona_control	coronovirus and how it has spread all over the world	1.0	3.0	3.0	3.0	2.0	4.0	4.0	4.0	4.0	1.0	1.0	4.0	2.0	3.0	3.0	5.0	5.0	5.0	3.0	4.0	4.0	3.0	4.0	2.0	6.0	7.0	6.0	1	Pennsylvania	2	65	0	1	1	5	5	4	Human Resources	3.0	1.0	1.0	1.0	2.0	2.0	2.0	5.0	2.0
2415	corona_class_ineq	Coronavirus	4.0	4.0	4.0	4.0	4.0	3.0	4.0	4.0	4.0	3.0	3.0	1.0	1.0	3.0	1.0	5.0	5.0	5.0	3.0	1.0	3.0	3.0	3.0	4.0	7.0	7.0	6.0	1	Texas	2	48	0	1	3	9	4	1	Advisor	5.0	2.0	1.0	4.0	2.0	3.0	2.0	3.0	2.0
2417	corona_control	The entire country and world have coronavirus.	3.0	2.0	3.0	3.0	3.0	4.0	4.0	3.0	4.0	1.0	1.0	2.0	1.0	3.0	1.0	5.0	5.0	5.0	3.0	3.0	4.0	3.0	3.0	3.0	7.0	7.0	6.0	1	Pennsylvania	2	48	0	1	1	10	6	2	administrator	7.0	2.0	1.0	2.0	2.0	3.0	2.0	5.0	2.0
2421	corona_class_ineq	That Covid 19 is spreading at a much faster rate in groups of minorities. Blacks and Hispanics are disproportionately being effected by the covid virus with no report on what this is occurring	3.0	4.0	5.0	5.0	3.0	3.0	5.0	3.0	4.0	2.0	3.0	7.0	7.0	3.0	2.0	2.0	3.0	2.0	3.0	4.0	3.0	3.0	3.0	3.0	5.0	3.0	2.0	1	North Carolina	2	47	0	0	1	9	5	2	Part time parts oordinator	3.0	2.0	1.0	1.0	3.0	3.0	3.0	5.0	2.0
2425	corona_natural_ineq	Those with disease or deludedly are affect worse that others.	4.0	3.0	4.0	5.0	3.0	3.0	3.0	5.0	3.0	1.0	1.0	4.0	3.0	2.0	2.0	5.0	4.0	5.0	3.0	4.0	3.0	3.0	3.0	2.0	7.0	7.0	3.0	1	Michigan	2	30	0	0	1	2	6	1	Assistant property manager	7.0	2.0	1.0	3.0	4.0	4.0	2.0	4.0	2.0
2426	corona_class_ineq	How COVID-19 is affecting minorities more such as blacks and hispanics	3.0	2.0	3.0	4.0	3.0	1.0	3.0	3.0	4.0	2.0	1.0	4.0	4.0	3.0	4.0	3.0	3.0	3.0	3.0	3.0	3.0	3.0	3.0	4.0	3.0	3.0	5.0	1	Maryland	1	35	1	1	2	6	6	1	Systems Admin	8.0	3.0	1.0	5.0	2.0	3.0	2.0	5.0	3.0
2427	corona_class_ineq	How the Coronavirus affects minorities at a much higher rate than whites.	4.0	4.0	5.0	5.0	1.0	2.0	4.0	4.0	4.0	2.0	3.0	4.0	4.0	3.0	3.0	4.0	5.0	5.0	2.0	3.0	3.0	3.0	4.0	3.0	5.0	6.0	6.0	1	Pennsylvania	2	49	0	0	2	1	4	1	Technical Coordinator	7.0	4.0	1.0	5.0	5.0	3.0	2.0	5.0	3.0
2428	corona_natural_ineq	it told me that certain people are more likley to be infected then others	4.0	3.0	4.0	5.0	5.0	1.0	4.0	5.0	4.0	3.0	3.0	5.0	5.0	4.0	2.0	4.0	4.0	3.0	3.0	4.0	2.0	2.0	5.0	3.0	7.0	7.0	5.0	1	Illinois	2	70	1	0	1	2	3	6	retired	7.0	3.0	1.0	3.0	3.0	1.0	1.0	5.0	2.0
2430	corona_class_ineq	The disproportionate level in which black and hispanic communities are affected by COVID-19	1.0	1.0	5.0	5.0	5.0	3.0	3.0	4.0	2.0	2.0	1.0	7.0	2.0	3.0	3.0	3.0	5.0	3.0	2.0	3.0	2.0	3.0	2.0	2.0	5.0	2.0	2.0	1	Georgia	2	32	0	0	1	2	8	1	AUDIOLOGIST	10.0	3.0	1.0	5.0	5.0	3.0	3.0	4.0	3.0
2432	corona_control	The spread of covid-19 in the world	4.0	4.0	4.0	5.0	5.0	5.0	4.0	4.0	3.0	3.0	3.0	5.0	3.0	4.0	2.0	4.0	4.0	4.0	3.0	5.0	3.0	4.0	3.0	3.0	7.0	6.0	6.0	1	New York	2	31	1	0	1	10	6	1	Real estate	12.0	4.0	1.0	5.0	3.0	3.0	2.0	4.0	2.0
2434	corona_natural_ineq	How the COVID19 outbreak does not affect everyone the same, and especially is hard on folks with compromised immune systems.	1.0	2.0	5.0	4.0	3.0	1.0	1.0	3.0	1.0	2.0	3.0	7.0	1.0	4.0	2.0	4.0	5.0	4.0	3.0	3.0	3.0	3.0	4.0	2.0	7.0	4.0	5.0	1	South Carolina	2	52	1	1	1	1	7	1	Teacher	8.0	3.0	1.0	3.0	3.0	3.0	1.0	4.0	3.0
2435	corona_control	covid-19 and how it affects everwhere	4.0	4.0	4.0	5.0	4.0	3.0	3.0	5.0	3.0	2.0	1.0	4.0	4.0	2.0	2.0	3.0	4.0	5.0	3.0	5.0	3.0	5.0	4.0	2.0	3.0	4.0	5.0	1	Missouri	1	72	1	0	1	2	5	6	retired	7.0	4.0	1.0	3.0	3.0	2.0	1.0	5.0	3.0
2436	corona_natural_ineq	Covid 19 and how it affects different people and the people who are more affected by it	3.0	2.0	5.0	5.0	3.0	3.0	4.0	4.0	2.0	2.0	3.0	6.0	5.0	4.0	3.0	5.0	4.0	5.0	3.0	4.0	4.0	3.0	5.0	1.0	7.0	5.0	6.0	1	New York	1	19	0	0	5	4	6	5	Student	1.0	2.0	3.0	2.0	5.0	4.0	2.0	4.0	3.0
2439	corona_natural_ineq	virus and old people	2.0	4.0	4.0	4.0	4.0	1.0	2.0	5.0	2.0	3.0	3.0	7.0	7.0	4.0	4.0	1.0	2.0	1.0	2.0	1.0	1.0	3.0	1.0	3.0	1.0	1.0	1.0	1	Oregon	1	90	1	0	1	1	3	1	driver	8.0	3.0	1.0	3.0	4.0	1.0	1.0	5.0	2.0
2442	corona_control	It was about the coronavirus and the number of people across the world it has affected.	2.0	2.0	4.0	4.0	5.0	3.0	3.0	3.0	2.0	2.0	3.0	5.0	5.0	4.0	2.0	3.0	4.0	4.0	2.0	3.0	3.0	3.0	4.0	3.0	3.0	5.0	5.0	1	South Carolina	2	49	0	0	1	2	4	6	none	3.0	2.0	1.0	2.0	2.0	3.0	1.0	3.0	2.0
2443	corona_control	It was about the Corona virus	4.0	4.0	4.0	4.0	4.0	4.0	4.0	5.0	4.0	2.0	3.0	7.0	4.0	4.0	3.0	3.0	1.0	3.0	3.0	3.0	4.0	3.0	5.0	4.0	1.0	4.0	3.0	1	New York	1	34	0	0	2	10	5	3	Digital Artist	1.0	3.0	1.0	5.0	5.0	1.0	2.0	5.0	3.0
2444	corona_natural_ineq	How the virus is affecting people that have underlying health problems are more susceptible	2.0	3.0	4.0	4.0	4.0	3.0	3.0	4.0	2.0	3.0	3.0	6.0	6.0	3.0	3.0	3.0	4.0	4.0	2.0	3.0	2.0	3.0	4.0	2.0	4.0	6.0	5.0	1	Arizona	2	52	1	1	1	2	4	6	Homemaker	11.0	3.0	2.0	3.0	4.0	3.0	1.0	5.0	3.0
2445	corona_control	Conovid 19 disease	4.0	4.0	4.0	4.0	4.0	3.0	4.0	4.0	4.0	2.0	1.0	7.0	1.0	3.0	1.0	5.0	2.0	5.0	3.0	5.0	5.0	5.0	5.0	2.0	7.0	1.0	6.0	1	Mississippi	2	61	0	0	2	9	3	6	Teacher	2.0	1.0	3.0	2.0	2.0	1.0	2.0	5.0	2.0
2450	corona_class_ineq	corona virus did not effected in the same ways..mostly affected poor people...black and hispanic group were affected more..	5.0	3.0	4.0	4.0	4.0	3.0	4.0	5.0	3.0	3.0	3.0	2.0	2.0	3.0	4.0	4.0	4.0	3.0	1.0	2.0	5.0	1.0	3.0	2.0	6.0	7.0	5.0	1	Illinois	1	41	1	1	1	2	9	1	administrative	9.0	4.0	2.0	5.0	5.0	3.0	1.0	5.0	3.0
2451	corona_control	The spread of the Corona virus	4.0	2.0	5.0	5.0	3.0	3.0	4.0	5.0	4.0	2.0	3.0	7.0	7.0	4.0	4.0	4.0	4.0	3.0	2.0	3.0	4.0	3.0	3.0	3.0	4.0	3.0	6.0	1	New Mexico	2	41	0	0	1	10	3	3	Cleaning, maintenance,labor	6.0	3.0	2.0	2.0	4.0	3.0	3.0	3.0	2.0
2454	corona_control	The impact of the corona virus.	4.0	3.0	4.0	4.0	4.0	3.0	5.0	4.0	3.0	3.0	3.0	7.0	4.0	3.0	4.0	5.0	5.0	5.0	3.0	5.0	5.0	4.0	4.0	3.0	7.0	7.0	6.0	1	Louisiana	2	36	0	1	2	9	3	1	Cashier	4.0	2.0	2.0	2.0	5.0	3.0	2.0	4.0	2.0
2455	corona_natural_ineq	different people are impacted differently from the coronavirus	3.0	4.0	5.0	5.0	3.0	3.0	3.0	4.0	2.0	3.0	2.0	6.0	6.0	4.0	3.0	1.0	2.0	2.0	3.0	2.0	3.0	3.0	4.0	4.0	2.0	1.0	2.0	1	Missouri	1	20	0	0	4	2	4	5	student	1.0	2.0	1.0	3.0	5.0	2.0	1.0	2.0	3.0
2456	corona_control	about the start and spread of the covid 19	2.0	2.0	4.0	5.0	4.0	3.0	3.0	5.0	2.0	3.0	3.0	7.0	3.0	3.0	2.0	4.0	5.0	5.0	3.0	3.0	4.0	2.0	3.0	3.0	7.0	5.0	3.0	1	Kentucky	2	50	0	0	1	4	5	4	na	1.0	2.0	2.0	2.0	4.0	2.0	1.0	4.0	2.0
2460	corona_natural_ineq	Was how the corona virus effects the elderly differently	2.0	3.0	4.0	4.0	3.0	4.0	2.0	3.0	1.0	2.0	2.0	3.0	4.0	3.0	2.0	3.0	3.0	3.0	3.0	2.0	2.0	3.0	1.0	1.0	7.0	4.0	6.0	1	Hawaii	1	48	1	1	1	1	4	1	Field Manager	8.0	4.0	1.0	2.0	2.0	3.0	2.0	4.0	2.0
2466	corona_natural_ineq	The Corona virus pandemic affecting the elderly.	2.0	2.0	5.0	5.0	3.0	2.0	3.0	4.0	2.0	2.0	3.0	7.0	2.0	4.0	3.0	5.0	5.0	5.0	1.0	4.0	5.0	4.0	4.0	3.0	5.0	5.0	6.0	1	Texas	2	18	0	0	3	3	5	5	Student	7.0	3.0	1.0	4.0	3.0	4.0	3.0	4.0	2.0
2467	corona_natural_ineq	It’s about diseases	5.0	5.0	5.0	5.0	5.0	5.0	5.0	5.0	5.0	1.0	3.0	7.0	6.0	1.0	1.0	5.0	5.0	5.0	3.0	5.0	5.0	4.0	3.0	3.0	5.0	4.0	5.0	1	Florida	1	18	0	0	3	9	2	2	KFC	3.0	3.0	3.0	1.0	1.0	5.0	1.0	1.0	2.0
2468	corona_control	It was about COVID19 and the fact that it has spread thorough most of humanity for the first time in history.	2.0	2.0	3.0	3.0	4.0	2.0	4.0	4.0	3.0	3.0	1.0	5.0	4.0	4.0	3.0	1.0	3.0	2.0	3.0	2.0	2.0	1.0	1.0	2.0	2.0	2.0	2.0	1	New Mexico	1	67	0	0	1	10	4	1	Technician	8.0	5.0	1.0	5.0	2.0	1.0	1.0	5.0	2.0
2469	corona_control	Virus outbreak	3.0	3.0	4.0	5.0	3.0	2.0	3.0	4.0	2.0	2.0	2.0	7.0	7.0	4.0	4.0	2.0	3.0	3.0	2.0	2.0	1.0	2.0	4.0	2.0	3.0	3.0	1.0	1	North Carolina	1	64	1	1	1	1	3	6	Retire	5.0	3.0	1.0	3.0	3.0	1.0	1.0	5.0	3.0
2473	corona_class_ineq	Frightening	4.0	3.0	4.0	3.0	2.0	2.0	3.0	3.0	3.0	2.0	2.0	4.0	4.0	3.0	3.0	3.0	4.0	3.0	2.0	3.0	3.0	3.0	2.0	4.0	5.0	4.0	4.0	1	California	2	25	0	0	1	1	7	2	Bookseller	2.0	4.0	1.0	3.0	4.0	3.0	4.0	3.0	2.0
2474	corona_class_ineq	Coronavirus affecting minorities disproportionately	4.0	4.0	4.0	4.0	4.0	3.0	3.0	4.0	4.0	1.0	1.0	5.0	2.0	3.0	2.0	4.0	5.0	5.0	3.0	4.0	3.0	4.0	5.0	3.0	7.0	7.0	6.0	1	Texas	2	69	1	0	1	10	6	6	Respiratory care practitioner	5.0	2.0	1.0	2.0	3.0	5.0	2.0	5.0	3.0
2477	corona_natural_ineq	the coronavirus is affecting old people that have any type of illnesses	3.0	3.0	5.0	4.0	5.0	4.0	5.0	1.0	1.0	3.0	2.0	4.0	2.0	2.0	3.0	2.0	4.0	3.0	3.0	2.0	3.0	3.0	2.0	1.0	6.0	4.0	5.0	1	Ohio	1	21	0	0	3	1	1	6	None of the above	1.0	4.0	1.0	3.0	5.0	4.0	3.0	5.0	2.0
2479	corona_natural_ineq	The effects of coronavirus have on individuals with underlying medical	1.0	1.0	5.0	5.0	5.0	1.0	1.0	1.0	1.0	2.0	3.0	5.0	4.0	3.0	1.0	5.0	5.0	5.0	3.0	5.0	5.0	5.0	5.0	5.0	4.0	5.0	6.0	1	Florida	2	40	0	1	2	4	5	1	Self employed	7.0	5.0	3.0	5.0	5.0	5.0	2.0	5.0	2.0
2480	corona_control	Do I’d 19 spreading to throughout The globe	3.0	4.0	5.0	3.0	4.0	3.0	4.0	5.0	2.0	2.0	1.0	3.0	3.0	3.0	3.0	5.0	5.0	5.0	3.0	4.0	1.0	5.0	3.0	2.0	7.0	6.0	5.0	1	Iowa	2	34	0	0	1	10	6	1	Business support specialist/trainer	8.0	3.0	1.0	5.0	4.0	5.0	2.0	4.0	3.0
2483	corona_control	a virus spreading	2.0	2.0	5.0	5.0	4.0	1.0	1.0	4.0	3.0	2.0	3.0	6.0	2.0	3.0	3.0	4.0	4.0	5.0	3.0	4.0	2.0	4.0	3.0	4.0	6.0	4.0	6.0	1	Pennsylvania	2	32	1	1	1	10	7	6	parent	7.0	3.0	1.0	2.0	4.0	4.0	3.0	2.0	3.0
2484	corona_natural_ineq	Covid19s effect on the elderly	1.0	5.0	5.0	5.0	5.0	2.0	5.0	5.0	1.0	3.0	2.0	7.0	5.0	3.0	3.0	3.0	4.0	5.0	2.0	5.0	5.0	5.0	5.0	5.0	7.0	7.0	5.0	1	Missouri	1	35	0	0	1	10	3	1	Forestry	5.0	3.0	2.0	4.0	5.0	2.0	1.0	4.0	3.0
2485	corona_class_ineq	poor people are more prone to get covid 19	3.0	3.0	4.0	4.0	3.0	3.0	3.0	3.0	2.0	2.0	1.0	5.0	3.0	3.0	2.0	3.0	4.0	4.0	3.0	1.0	2.0	2.0	3.0	4.0	2.0	5.0	6.0	1	Kansas	2	61	1	0	1	1	3	1	contract worker for government	9.0	3.0	2.0	5.0	4.0	2.0	1.0	5.0	2.0
2486	corona_control	trhey talked abouit the covi519	3.0	5.0	5.0	5.0	4.0	1.0	2.0	5.0	1.0	2.0	1.0	7.0	4.0	1.0	1.0	5.0	5.0	5.0	3.0	2.0	1.0	3.0	2.0	2.0	7.0	7.0	3.0	1	Arizona	1	64	1	0	1	9	5	6	none	4.0	4.0	1.0	5.0	5.0	3.0	2.0	5.0	3.0
2487	corona_natural_ineq	how the corona virus is worse for people with old age and certain conditions	4.0	3.0	4.0	4.0	3.0	3.0	3.0	2.0	4.0	1.0	1.0	3.0	2.0	3.0	2.0	5.0	5.0	5.0	3.0	4.0	2.0	4.0	4.0	3.0	5.0	4.0	6.0	1	Idaho	1	54	0	0	1	8	5	1	delivery driver and construction	5.0	3.0	2.0	2.0	2.0	4.0	4.0	5.0	3.0
2489	corona_natural_ineq	The cornovirus	5.0	5.0	1.0	5.0	5.0	5.0	5.0	5.0	5.0	3.0	3.0	6.0	4.0	3.0	2.0	5.0	5.0	5.0	2.0	3.0	5.0	5.0	5.0	3.0	1.0	1.0	6.0	1	Georgia	1	45	1	1	2	2	3	1	Cook	4.0	3.0	3.0	3.0	3.0	3.0	2.0	3.0	2.0
2490	corona_control	We have experienced a global outbreak of the coronavirus	5.0	5.0	5.0	5.0	5.0	3.0	5.0	5.0	5.0	2.0	2.0	1.0	1.0	1.0	1.0	5.0	5.0	5.0	3.0	5.0	5.0	5.0	5.0	5.0	7.0	7.0	2.0	1	Virginia	1	31	1	1	2	1	6	1	It tech	7.0	3.0	1.0	3.0	3.0	3.0	2.0	5.0	3.0
2491	corona_natural_ineq	Covid is affecting certain groups differently	1.0	2.0	4.0	5.0	3.0	2.0	3.0	3.0	1.0	2.0	3.0	7.0	2.0	3.0	2.0	5.0	5.0	5.0	2.0	5.0	4.0	5.0	5.0	3.0	7.0	7.0	5.0	1	New York	2	54	0	0	1	10	4	1	Accounting	7.0	3.0	1.0	4.0	4.0	3.0	2.0	5.0	3.0
2492	corona_control	About how humanity all over earth has greatly been impacted by the coronavirus	3.0	4.0	5.0	4.0	5.0	3.0	4.0	4.0	3.0	1.0	1.0	4.0	4.0	3.0	3.0	4.0	4.0	4.0	3.0	3.0	3.0	3.0	3.0	3.0	4.0	4.0	5.0	1	New York	2	48	0	1	1	10	6	2	transcriptionist	5.0	2.0	2.0	2.0	3.0	3.0	1.0	4.0	2.0
2496	corona_natural_ineq	The coronavirus	4.0	4.0	5.0	5.0	4.0	3.0	4.0	4.0	3.0	2.0	2.0	6.0	5.0	3.0	3.0	4.0	3.0	4.0	3.0	2.0	3.0	3.0	3.0	2.0	5.0	5.0	5.0	1	Arizona	2	30	0	0	1	2	6	1	Sales manager	9.0	3.0	1.0	4.0	5.0	3.0	1.0	4.0	2.0
2498	corona_natural_ineq	Covid-19 affects the elderly & those with diabetes, etc. more than others.	2.0	3.0	5.0	5.0	4.0	2.0	3.0	4.0	2.0	3.0	3.0	7.0	5.0	3.0	3.0	2.0	3.0	2.0	2.0	1.0	3.0	2.0	4.0	3.0	1.0	1.0	1.0	1	Virginia	2	64	1	0	1	1	4	6	Retired healthcare	7.0	3.0	1.0	3.0	2.0	3.0	3.0	5.0	3.0
2501	corona_control	Just a short description of what has happened in the last few months	4.0	3.0	3.0	3.0	5.0	2.0	5.0	3.0	4.0	2.0	1.0	5.0	3.0	3.0	3.0	3.0	4.0	3.0	3.0	1.0	2.0	3.0	4.0	2.0	1.0	3.0	5.0	1	Texas	2	38	1	1	1	3	4	6	Mother	8.0	3.0	1.0	5.0	4.0	2.0	1.0	4.0	3.0
2504	corona_control	covid-19 pandemic	3.0	3.0	3.0	3.0	3.0	3.0	3.0	3.0	3.0	2.0	1.0	3.0	2.0	3.0	2.0	4.0	4.0	4.0	3.0	3.0	3.0	3.0	3.0	2.0	6.0	5.0	5.0	1	Wisconsin	1	43	1	1	1	1	6	1	Technology Specialist	10.0	3.0	1.0	3.0	3.0	4.0	3.0	4.0	3.0
2505	corona_natural_ineq	Cases of covid19 in elderly people are higher than tge rest of population	2.0	5.0	4.0	4.0	4.0	2.0	5.0	5.0	2.0	2.0	3.0	4.0	3.0	1.0	1.0	5.0	5.0	5.0	3.0	4.0	3.0	3.0	5.0	4.0	6.0	3.0	6.0	1	Florida	1	53	0	0	3	2	9	3	Independent distributor	4.0	2.0	3.0	2.0	4.0	2.0	2.0	5.0	3.0
2509	corona_class_ineq	I heard and read that the video says black and Latino communities in the US are affexiby Covid 19 than other races.	4.0	2.0	5.0	5.0	4.0	3.0	3.0	3.0	3.0	2.0	1.0	4.0	2.0	3.0	3.0	5.0	5.0	3.0	3.0	3.0	3.0	4.0	1.0	3.0	3.0	5.0	5.0	1	Oregon	2	55	1	1	1	1	4	1	Clerical	7.0	2.0	1.0	5.0	2.0	2.0	3.0	5.0	2.0
2514	corona_control	It was regarding the spread of covid 19	1.0	2.0	4.0	4.0	3.0	2.0	2.0	4.0	2.0	2.0	2.0	7.0	1.0	4.0	2.0	4.0	4.0	4.0	3.0	3.0	3.0	2.0	3.0	3.0	7.0	4.0	1.0	1	Utah	2	39	1	0	1	3	4	1	Customer service rep	4.0	3.0	2.0	4.0	5.0	3.0	3.0	4.0	3.0
2515	corona_class_ineq	bad sad mad	5.0	5.0	5.0	5.0	5.0	1.0	4.0	5.0	3.0	2.0	2.0	3.0	3.0	4.0	1.0	5.0	5.0	3.0	3.0	5.0	5.0	5.0	5.0	5.0	7.0	7.0	3.0	1	Ohio	1	61	1	1	1	1	5	1	real estate	7.0	3.0	1.0	3.0	3.0	2.0	1.0	5.0	2.0
2517	corona_class_ineq	Minorities being more affected by coronavirus.	4.0	4.0	5.0	5.0	4.0	4.0	4.0	4.0	3.0	2.0	2.0	4.0	4.0	2.0	2.0	3.0	4.0	5.0	3.0	5.0	2.0	5.0	3.0	2.0	6.0	7.0	6.0	1	Arkansas	2	38	0	0	1	4	4	1	Customer Service	7.0	2.0	2.0	4.0	4.0	4.0	2.0	4.0	3.0
2519	corona_natural_ineq	The disease is affecting elderly with conditions more than the average person	2.0	2.0	4.0	4.0	4.0	3.0	4.0	4.0	3.0	2.0	2.0	5.0	4.0	2.0	2.0	4.0	4.0	4.0	3.0	3.0	4.0	3.0	3.0	2.0	6.0	7.0	5.0	1	Pennsylvania	1	32	0	0	4	8	6	4	Unemployed	5.0	3.0	2.0	3.0	3.0	3.0	3.0	4.0	2.0
2523	corona_class_ineq	That it's not all effecting us the same the Corno has taken more tole on those poor and black communities	1.0	2.0	3.0	5.0	2.0	2.0	2.0	5.0	1.0	2.0	3.0	7.0	4.0	4.0	1.0	5.0	5.0	5.0	2.0	3.0	2.0	3.0	3.0	3.0	4.0	4.0	5.0	1	New Jersey	2	33	0	1	2	9	9	1	freelancer	7.0	3.0	2.0	3.0	3.0	5.0	3.0	3.0	3.0
2524	corona_control	talking about our global pandemic that affects everyone	4.0	4.0	4.0	4.0	5.0	5.0	4.0	5.0	3.0	3.0	3.0	2.0	4.0	3.0	3.0	4.0	4.0	4.0	3.0	3.0	2.0	3.0	4.0	2.0	4.0	4.0	5.0	1	Minnesota	2	67	0	0	1	1	4	1	sales associate	4.0	3.0	1.0	3.0	1.0	4.0	2.0	5.0	2.0
2525	corona_control	That anyone can get the virus no matter what your race or cultural background	3.0	2.0	5.0	5.0	3.0	2.0	4.0	4.0	2.0	2.0	3.0	5.0	3.0	3.0	3.0	3.0	4.0	4.0	3.0	2.0	3.0	3.0	3.0	3.0	3.0	6.0	5.0	1	South Carolina	2	47	1	1	1	10	4	6	Homemaker	8.0	3.0	1.0	4.0	4.0	3.0	2.0	5.0	3.0
2526	corona_natural_ineq	older pop is more vulnerable to covid	2.0	1.0	3.0	3.0	3.0	2.0	5.0	3.0	5.0	3.0	1.0	7.0	7.0	3.0	3.0	2.0	5.0	5.0	3.0	1.0	1.0	1.0	1.0	1.0	1.0	7.0	5.0	1	Tennessee	1	48	1	1	1	2	6	3	delivery	9.0	3.0	1.0	4.0	3.0	1.0	1.0	4.0	2.0
2527	corona_class_ineq	The disproportinate amount of covid-19 infections among minorities.	2.0	2.0	5.0	5.0	4.0	3.0	2.0	4.0	1.0	3.0	3.0	7.0	6.0	3.0	3.0	1.0	3.0	1.0	2.0	3.0	2.0	1.0	5.0	2.0	1.0	3.0	5.0	1	Pennsylvania	2	66	1	1	1	1	4	6	Retired	10.0	3.0	1.0	4.0	3.0	2.0	1.0	5.0	2.0
2528	corona_class_ineq	low income minorities, black and hispanic, are more affected by corona virus	2.0	4.0	5.0	5.0	5.0	2.0	4.0	5.0	2.0	2.0	2.0	6.0	4.0	3.0	3.0	4.0	4.0	3.0	3.0	4.0	5.0	4.0	5.0	3.0	5.0	5.0	6.0	1	Florida	1	73	1	0	1	1	6	6	retired	7.0	4.0	1.0	4.0	2.0	2.0	1.0	5.0	3.0
2529	corona_control	Corolla 19 virus outbreak no other virus or anything has happened that bad in the world	2.0	3.0	4.0	5.0	4.0	3.0	4.0	3.0	3.0	3.0	2.0	7.0	7.0	4.0	1.0	2.0	4.0	3.0	3.0	3.0	4.0	2.0	4.0	5.0	5.0	1.0	3.0	1	Michigan	1	40	0	0	1	10	4	2	It comers	5.0	2.0	1.0	4.0	2.0	2.0	1.0	4.0	2.0
2531	corona_class_ineq	About how coronavirus is effecting lower income groups more	5.0	3.0	4.0	5.0	5.0	3.0	4.0	4.0	3.0	1.0	1.0	4.0	3.0	2.0	3.0	5.0	4.0	5.0	3.0	3.0	3.0	5.0	3.0	3.0	5.0	7.0	3.0	1	Pennsylvania	2	40	0	0	1	9	6	2	Physical therapist assistant	6.0	2.0	2.0	2.0	3.0	4.0	2.0	3.0	3.0
2533	corona_natural_ineq	people at high risk of COVID-19	3.0	4.0	3.0	2.0	3.0	2.0	4.0	3.0	3.0	1.0	1.0	2.0	2.0	3.0	2.0	5.0	5.0	5.0	3.0	1.0	4.0	4.0	4.0	3.0	6.0	5.0	5.0	1	Washington	2	52	0	0	1	10	6	1	Interior Designer	7.0	4.0	1.0	5.0	4.0	4.0	2.0	5.0	3.0
2537	corona_control	About covid-19 effects on the world populus	3.0	3.0	5.0	4.0	3.0	3.0	3.0	5.0	3.0	2.0	3.0	2.0	3.0	2.0	3.0	2.0	3.0	2.0	3.0	3.0	2.0	3.0	3.0	2.0	4.0	4.0	5.0	1	Pennsylvania	1	35	0	1	1	1	3	1	Csr	7.0	2.0	1.0	3.0	3.0	3.0	1.0	2.0	2.0
2539	corona_control	about the virus and how it is affecting everyone.	3.0	3.0	5.0	5.0	4.0	3.0	3.0	3.0	3.0	3.0	1.0	7.0	5.0	4.0	4.0	2.0	3.0	3.0	1.0	3.0	3.0	3.0	3.0	4.0	2.0	2.0	1.0	1	South Carolina	1	49	0	1	1	1	6	1	owner/ home builder	8.0	3.0	1.0	4.0	4.0	2.0	2.0	5.0	2.0
2541	corona_class_ineq	Focus 19	4.0	3.0	4.0	3.0	3.0	2.0	5.0	3.0	2.0	2.0	1.0	3.0	4.0	3.0	3.0	3.0	3.0	3.0	2.0	4.0	4.0	2.0	3.0	4.0	7.0	7.0	5.0	1	Kentucky	2	39	1	1	1	4	4	1	Licensed Optician	8.0	4.0	1.0	5.0	4.0	2.0	1.0	4.0	2.0
2542	corona_natural_ineq	The COVID 19 virus affects the elderly and people with chronic illnesses more than the rest of us	2.0	2.0	2.0	3.0	3.0	3.0	3.0	3.0	2.0	2.0	3.0	4.0	4.0	3.0	2.0	2.0	3.0	3.0	3.0	2.0	3.0	2.0	3.0	2.0	1.0	1.0	1.0	1	California	2	56	0	1	2	10	6	2	Tax Advisor	5.0	3.0	2.0	2.0	3.0	4.0	4.0	2.0	1.0
2543	corona_natural_ineq	How coronavirus is affecting the elderly and individuals with cancer, diabetes, and heart disease more.	2.0	3.0	4.0	4.0	2.0	1.0	3.0	4.0	3.0	1.0	1.0	5.0	1.0	2.0	2.0	5.0	5.0	5.0	3.0	1.0	4.0	2.0	1.0	1.0	7.0	5.0	6.0	1	Illinois	2	23	0	0	3	2	6	5	Student	1.0	2.0	1.0	2.0	1.0	4.0	2.0	3.0	3.0
2546	corona_natural_ineq	How corona affects the elderly and those with underline diseases more than others	1.0	3.0	4.0	4.0	5.0	3.0	4.0	5.0	2.0	1.0	1.0	2.0	1.0	3.0	1.0	5.0	5.0	5.0	3.0	5.0	4.0	3.0	3.0	3.0	7.0	7.0	6.0	1	Nevada	1	34	0	0	3	10	3	4	Na	6.0	2.0	2.0	2.0	1.0	4.0	3.0	5.0	3.0
2548	corona_control	Covid 19 spread all over the world	2.0	3.0	5.0	5.0	4.0	3.0	2.0	5.0	2.0	3.0	3.0	7.0	7.0	3.0	3.0	3.0	4.0	3.0	3.0	3.0	4.0	2.0	4.0	3.0	1.0	4.0	1.0	1	South Dakota	2	35	1	1	1	4	5	6	Nursing	5.0	3.0	2.0	5.0	5.0	2.0	1.0	4.0	1.0
2549	corona_class_ineq	Low-income population is harder hit by the effects of the coronavirus pandemic.	3.0	4.0	4.0	4.0	3.0	3.0	4.0	5.0	3.0	1.0	1.0	2.0	1.0	2.0	1.0	5.0	5.0	5.0	3.0	5.0	5.0	4.0	5.0	3.0	7.0	7.0	6.0	1	Pennsylvania	2	59	1	1	1	1	4	6	disabled	4.0	2.0	1.0	1.0	2.0	5.0	3.0	5.0	3.0
2552	corona_control	This pandemic has affected everyone on this planet.	4.0	5.0	5.0	5.0	5.0	2.0	3.0	5.0	4.0	3.0	3.0	7.0	7.0	5.0	5.0	3.0	5.0	1.0	1.0	5.0	5.0	3.0	5.0	1.0	3.0	7.0	5.0	1	Florida	1	60	1	0	1	2	3	6	Retired bus operator MTA	8.0	5.0	1.0	5.0	5.0	2.0	1.0	5.0	3.0
2554	corona_natural_ineq	about masks and covid and the elderly	3.0	3.0	3.0	5.0	3.0	3.0	3.0	4.0	2.0	2.0	2.0	4.0	4.0	3.0	3.0	2.0	3.0	3.0	2.0	3.0	3.0	3.0	2.0	2.0	5.0	4.0	6.0	1	California	2	48	0	0	1	10	4	1	writer	7.0	3.0	2.0	4.0	3.0	3.0	1.0	4.0	2.0
2555	corona_class_ineq	The Coronavirus is effecting minority populations at a greater rate than the population as a whole.	2.0	4.0	4.0	4.0	4.0	3.0	3.0	5.0	3.0	2.0	1.0	4.0	4.0	3.0	3.0	3.0	3.0	3.0	3.0	2.0	2.0	2.0	5.0	4.0	4.0	5.0	5.0	1	New Jersey	1	36	1	1	1	1	7	1	Supervisor	10.0	4.0	1.0	3.0	3.0	2.0	3.0	5.0	3.0
2556	corona_natural_ineq	How covid affects elderly and those with other health issues	4.0	4.0	5.0	4.0	3.0	3.0	4.0	4.0	2.0	3.0	3.0	1.0	4.0	5.0	5.0	4.0	5.0	3.0	2.0	3.0	3.0	3.0	4.0	3.0	3.0	3.0	2.0	1	California	2	45	1	0	3	10	9	1	Director	11.0	2.0	1.0	5.0	5.0	3.0	4.0	4.0	3.0
2557	corona_natural_ineq	The video main point is that the elderly and people with underlying conditions are more likely to contract the corona virus and more likely to have severe symptions.	4.0	3.0	4.0	4.0	4.0	3.0	3.0	3.0	3.0	2.0	2.0	3.0	3.0	2.0	3.0	5.0	4.0	4.0	3.0	5.0	2.0	5.0	2.0	3.0	7.0	7.0	6.0	1	Minnesota	1	64	1	0	1	9	8	6	retired college teacher	4.0	2.0	1.0	2.0	2.0	4.0	3.0	5.0	2.0
2558	corona_natural_ineq	The coronavirus affects those who have had heart attacks, cancer or diabetics worse then healthly people	4.0	3.0	5.0	5.0	4.0	2.0	4.0	4.0	4.0	3.0	3.0	7.0	5.0	4.0	3.0	4.0	2.0	3.0	2.0	3.0	5.0	3.0	4.0	4.0	1.0	2.0	2.0	1	Ohio	2	73	1	0	1	1	3	6	Retired	7.0	2.0	1.0	3.0	3.0	1.0	1.0	5.0	2.0
2561	corona_control	Im not sure	5.0	4.0	5.0	5.0	3.0	4.0	2.0	5.0	2.0	1.0	1.0	7.0	1.0	1.0	1.0	5.0	5.0	5.0	3.0	1.0	2.0	2.0	1.0	1.0	7.0	1.0	6.0	1	Mississippi	2	23	0	1	2	4	5	5	Walmart	1.0	2.0	1.0	4.0	4.0	3.0	2.0	4.0	1.0
2566	corona_control	virus	3.0	3.0	3.0	3.0	3.0	3.0	4.0	3.0	4.0	2.0	2.0	4.0	4.0	2.0	3.0	2.0	3.0	2.0	3.0	3.0	3.0	4.0	3.0	3.0	4.0	4.0	5.0	1	Washington	1	53	0	0	2	10	4	1	machinist	9.0	3.0	1.0	3.0	3.0	3.0	2.0	5.0	2.0
2568	corona_natural_ineq	It was about coronavirus.	5.0	3.0	4.0	4.0	4.0	3.0	4.0	4.0	4.0	2.0	2.0	3.0	4.0	3.0	2.0	3.0	3.0	3.0	2.0	5.0	4.0	5.0	4.0	5.0	6.0	7.0	4.0	1	Illinois	1	44	1	1	1	1	7	1	Manager	10.0	4.0	1.0	3.0	4.0	1.0	1.0	5.0	3.0
2569	corona_natural_ineq	Covid has affected seniors the most	3.0	3.0	4.0	4.0	3.0	3.0	4.0	4.0	3.0	2.0	1.0	5.0	2.0	2.0	1.0	4.0	5.0	5.0	3.0	2.0	3.0	3.0	3.0	3.0	6.0	6.0	5.0	1	California	1	45	1	1	4	2	5	2	IT Specialist	8.0	3.0	2.0	2.0	3.0	3.0	3.0	5.0	2.0
2574	corona_class_ineq	About the virus affecting minorities more than others	4.0	4.0	5.0	5.0	4.0	2.0	4.0	5.0	3.0	2.0	3.0	1.0	1.0	2.0	3.0	3.0	3.0	3.0	2.0	5.0	5.0	1.0	1.0	1.0	7.0	7.0	6.0	1	Maryland	2	42	1	1	2	4	4	2	Direct support professional	5.0	2.0	1.0	2.0	4.0	4.0	3.0	3.0	2.0
2576	corona_natural_ineq	The elderly with health conditions are more likely to have problems with the covid disease	2.0	2.0	5.0	5.0	3.0	2.0	2.0	3.0	2.0	2.0	3.0	6.0	7.0	3.0	3.0	2.0	3.0	3.0	2.0	2.0	1.0	2.0	3.0	4.0	3.0	4.0	3.0	1	Illinois	2	47	1	0	1	1	6	1	Registered	8.0	3.0	2.0	3.0	3.0	1.0	1.0	5.0	2.0
2577	corona_class_ineq	Minorities have higher liklyhood of virus	4.0	3.0	4.0	5.0	4.0	3.0	4.0	3.0	3.0	3.0	3.0	5.0	6.0	3.0	3.0	1.0	2.0	2.0	3.0	3.0	3.0	1.0	4.0	4.0	2.0	6.0	2.0	1	Minnesota	1	41	1	1	1	4	5	4	Collector	6.0	2.0	2.0	4.0	4.0	1.0	1.0	4.0	2.0
2580	corona_class_ineq	The virus that may kill us all	2.0	4.0	5.0	5.0	3.0	3.0	5.0	5.0	5.0	3.0	3.0	7.0	7.0	2.0	2.0	3.0	5.0	5.0	2.0	5.0	2.0	5.0	5.0	5.0	4.0	3.0	1.0	1	Tennessee	1	70	0	0	1	4	3	6	Retired	2.0	2.0	1.0	3.0	3.0	1.0	1.0	5.0	3.0
2582	corona_class_ineq	About corona virus	3.0	4.0	5.0	4.0	4.0	3.0	3.0	5.0	2.0	3.0	3.0	5.0	4.0	3.0	3.0	3.0	3.0	3.0	3.0	2.0	2.0	3.0	2.0	3.0	6.0	4.0	3.0	1	Arizona	2	69	1	0	1	2	7	6	Retired	10.0	3.0	1.0	3.0	3.0	3.0	3.0	5.0	2.0
2583	corona_class_ineq	That we have it hard	3.0	4.0	3.0	3.0	3.0	3.0	4.0	3.0	2.0	3.0	3.0	7.0	1.0	3.0	1.0	5.0	5.0	5.0	3.0	5.0	5.0	5.0	5.0	5.0	7.0	7.0	1.0	1	California	1	35	0	0	2	4	4	1	Ffhhhgdxxcc	5.0	3.0	2.0	2.0	4.0	1.0	2.0	5.0	2.0
2584	corona_class_ineq	Low income and minority areas are affected more by the Caron’s virus	2.0	3.0	4.0	5.0	5.0	3.0	3.0	4.0	3.0	2.0	2.0	7.0	7.0	3.0	3.0	2.0	3.0	3.0	2.0	2.0	3.0	2.0	4.0	2.0	1.0	2.0	3.0	1	New York	1	46	1	1	1	2	9	6	Electrician	7.0	3.0	2.0	2.0	2.0	2.0	1.0	3.0	2.0
2585	corona_control	coronavirus outbreak	3.0	4.0	3.0	2.0	3.0	3.0	2.0	2.0	2.0	2.0	3.0	2.0	2.0	4.0	1.0	4.0	5.0	5.0	2.0	2.0	2.0	3.0	2.0	4.0	5.0	7.0	3.0	1	New York	2	25	1	1	1	2	9	1	fbi	10.0	4.0	1.0	5.0	5.0	3.0	2.0	5.0	3.0
2588	corona_class_ineq	Disproportionate affect of covid on low income and minority population.	3.0	4.0	5.0	4.0	4.0	2.0	4.0	4.0	2.0	2.0	1.0	5.0	5.0	2.0	3.0	4.0	4.0	5.0	3.0	5.0	2.0	5.0	4.0	1.0	6.0	5.0	6.0	1	Michigan	1	68	1	0	1	10	5	6	retired	7.0	3.0	1.0	3.0	2.0	3.0	3.0	5.0	3.0
2589	corona_natural_ineq	About the elderly contracting covid.	4.0	3.0	5.0	5.0	4.0	2.0	3.0	3.0	3.0	3.0	3.0	5.0	4.0	4.0	4.0	3.0	3.0	3.0	3.0	2.0	3.0	2.0	3.0	2.0	2.0	4.0	2.0	1	Arizona	2	36	1	1	4	4	7	1	Teacher	10.0	4.0	1.0	4.0	4.0	3.0	1.0	4.0	3.0
2590	corona_natural_ineq	How older people are more vulnerable to covid19	2.0	3.0	5.0	5.0	2.0	2.0	4.0	5.0	2.0	1.0	3.0	4.0	5.0	2.0	3.0	3.0	3.0	1.0	3.0	1.0	2.0	1.0	5.0	5.0	1.0	5.0	3.0	1	Florida	1	29	0	0	3	9	4	1	Csr	8.0	4.0	1.0	5.0	5.0	1.0	4.0	5.0	1.0
2592	corona_natural_ineq	The video was concern with the current outbreak that	4.0	4.0	5.0	5.0	3.0	2.0	5.0	5.0	5.0	2.0	3.0	7.0	4.0	3.0	3.0	5.0	3.0	3.0	3.0	4.0	5.0	2.0	5.0	2.0	5.0	5.0	5.0	1	California	1	18	0	0	4	1	3	2	Tutor	2.0	1.0	2.0	2.0	5.0	3.0	3.0	2.0	3.0
2593	corona_class_ineq	not sure	3.0	3.0	3.0	3.0	3.0	3.0	3.0	3.0	4.0	2.0	2.0	6.0	5.0	2.0	2.0	3.0	5.0	5.0	2.0	2.0	2.0	2.0	3.0	3.0	4.0	4.0	2.0	1	New York	2	30	1	1	1	10	1	6	none	4.0	3.0	1.0	3.0	3.0	3.0	3.0	2.0	2.0
2598	corona_class_ineq	COVID-19 is affecting minority groups worse than white people.	5.0	4.0	1.0	3.0	3.0	1.0	5.0	4.0	1.0	1.0	1.0	1.0	1.0	1.0	1.0	5.0	5.0	5.0	3.0	5.0	5.0	5.0	3.0	3.0	7.0	7.0	6.0	1	Minnesota	1	49	0	0	1	10	4	6	I don't work	1.0	1.0	1.0	1.0	3.0	5.0	4.0	5.0	3.0
2599	corona_natural_ineq	Elderly suffer coronavirus the most.	3.0	5.0	5.0	5.0	5.0	3.0	5.0	5.0	4.0	2.0	3.0	3.0	4.0	3.0	3.0	3.0	4.0	3.0	2.0	2.0	1.0	3.0	3.0	3.0	1.0	4.0	5.0	1	New Mexico	2	49	1	1	1	2	3	3	Water restoration	9.0	4.0	2.0	3.0	3.0	1.0	1.0	5.0	1.0
2600	corona_control	The ad was telling you abo the Coronavirus pandemic all over the world	3.0	4.0	5.0	5.0	3.0	3.0	5.0	5.0	3.0	3.0	3.0	7.0	4.0	2.0	2.0	5.0	5.0	5.0	3.0	3.0	3.0	2.0	3.0	4.0	3.0	4.0	2.0	1	Pennsylvania	2	66	1	0	1	1	3	6	Retired	7.0	3.0	1.0	3.0	3.0	3.0	2.0	4.0	3.0
2604	corona_class_ineq	Good	3.0	4.0	3.0	4.0	4.0	3.0	5.0	4.0	3.0	2.0	1.0	3.0	4.0	3.0	4.0	4.0	4.0	3.0	3.0	3.0	4.0	2.0	3.0	3.0	5.0	5.0	4.0	1	North Carolina	1	42	0	0	1	2	3	1	Eorker	1.0	2.0	1.0	4.0	3.0	2.0	2.0	4.0	3.0
2605	corona_control	no preference	4.0	2.0	3.0	2.0	2.0	3.0	4.0	4.0	3.0	2.0	1.0	3.0	3.0	3.0	3.0	5.0	4.0	4.0	2.0	3.0	3.0	3.0	4.0	4.0	3.0	3.0	2.0	1	Mississippi	2	49	1	0	2	1	3	4	diabled	4.0	3.0	3.0	3.0	4.0	3.0	2.0	4.0	2.0
2608	corona_control	coronavirus	3.0	5.0	4.0	5.0	4.0	3.0	3.0	5.0	3.0	3.0	2.0	5.0	6.0	2.0	3.0	4.0	3.0	5.0	3.0	4.0	3.0	4.0	4.0	4.0	5.0	5.0	6.0	1	North Carolina	1	43	1	1	3	2	7	3	driver	8.0	3.0	1.0	4.0	4.0	4.0	2.0	5.0	3.0
2609	corona_class_ineq	Hey 👋🏼 I gotta bf is the way we are in here to go watch it haha 😆 morning I	5.0	5.0	5.0	5.0	5.0	5.0	5.0	5.0	5.0	2.0	3.0	1.0	1.0	5.0	5.0	4.0	2.0	3.0	3.0	5.0	5.0	5.0	5.0	5.0	7.0	7.0	6.0	1	California	2	28	1	1	3	10	9	3	I can just tell you bae was a great time	12.0	5.0	3.0	5.0	5.0	1.0	4.0	5.0	2.0
2616	corona_control	The impact of the the corona virus	2.0	3.0	4.0	4.0	3.0	2.0	2.0	4.0	2.0	3.0	3.0	7.0	7.0	4.0	3.0	2.0	3.0	2.0	2.0	3.0	2.0	2.0	2.0	3.0	1.0	1.0	1.0	1	Idaho	1	57	1	1	1	4	3	1	Facilities manager	8.0	3.0	1.0	4.0	3.0	1.0	1.0	5.0	1.0
2617	corona_natural_ineq	Varing effects of viro	2.0	3.0	5.0	5.0	4.0	3.0	4.0	3.0	3.0	2.0	2.0	7.0	7.0	3.0	4.0	3.0	4.0	3.0	3.0	2.0	2.0	3.0	1.0	2.0	1.0	3.0	2.0	1	California	1	78	1	0	1	1	4	6	Retired	7.0	3.0	1.0	3.0	3.0	2.0	1.0	3.0	2.0
2619	corona_control	Coronavirus	3.0	4.0	5.0	4.0	3.0	3.0	3.0	5.0	2.0	2.0	1.0	5.0	3.0	3.0	2.0	5.0	5.0	5.0	3.0	3.0	2.0	4.0	4.0	2.0	7.0	7.0	6.0	1	Kentucky	2	24	0	0	1	4	6	1	Cna	5.0	2.0	1.0	4.0	5.0	5.0	2.0	5.0	3.0
2620	corona_control	Covid-19 the corona virus.	2.0	4.0	5.0	5.0	4.0	2.0	2.0	5.0	3.0	3.0	3.0	7.0	5.0	3.0	4.0	3.0	4.0	3.0	3.0	4.0	2.0	5.0	5.0	3.0	5.0	6.0	5.0	1	Florida	1	73	1	0	1	2	5	1	Postal service carrier	7.0	3.0	1.0	5.0	5.0	2.0	3.0	4.0	3.0
2621	corona_class_ineq	The New Coronavirus	5.0	5.0	5.0	5.0	5.0	5.0	5.0	5.0	5.0	2.0	2.0	4.0	1.0	1.0	1.0	3.0	3.0	4.0	2.0	3.0	3.0	3.0	3.0	3.0	5.0	4.0	6.0	1	Connecticut	2	36	0	0	3	4	3	4	Stay home	5.0	3.0	1.0	2.0	5.0	3.0	2.0	3.0	2.0
2627	corona_natural_ineq	I am kind and patient ready to know in life.	4.0	4.0	4.0	4.0	4.0	4.0	4.0	4.0	4.0	3.0	3.0	7.0	4.0	4.0	4.0	5.0	5.0	3.0	3.0	3.0	2.0	3.0	3.0	3.0	4.0	5.0	3.0	1	California	1	21	0	0	1	5	9	2	The store of occupation.	1.0	5.0	3.0	3.0	3.0	4.0	2.0	3.0	2.0
2628	corona_control	Its about the covid-19 outbreak worldwide.	4.0	3.0	5.0	4.0	3.0	2.0	3.0	4.0	3.0	2.0	1.0	5.0	3.0	3.0	2.0	3.0	4.0	3.0	3.0	3.0	1.0	5.0	2.0	2.0	3.0	6.0	5.0	1	Iowa	1	33	0	1	1	10	3	3	Carpenter	5.0	2.0	2.0	2.0	4.0	2.0	3.0	3.0	2.0
2629	corona_class_ineq	this video was about the disease Covid 19 and how the low income and minorities are more affected by it.	3.0	2.0	5.0	5.0	3.0	3.0	3.0	5.0	3.0	3.0	3.0	6.0	5.0	3.0	2.0	2.0	3.0	3.0	2.0	4.0	4.0	4.0	5.0	5.0	3.0	3.0	1.0	1	Pennsylvania	2	65	1	0	1	1	6	3	Associate Broker RealEstate	10.0	3.0	3.0	2.0	2.0	3.0	3.0	4.0	2.0
2633	corona_natural_ineq	The elderly people getting covid 19 are higher risk of getting more sick. Especially if they have diabetes or cancer.	3.0	2.0	4.0	4.0	3.0	2.0	3.0	3.0	2.0	2.0	3.0	6.0	5.0	3.0	3.0	3.0	3.0	4.0	3.0	2.0	2.0	2.0	3.0	1.0	5.0	4.0	6.0	1	Oregon	2	29	0	1	1	1	4	4	Cleanee	7.0	3.0	1.0	3.0	2.0	3.0	2.0	4.0	2.0
2634	corona_class_ineq	About coronavirus and it's effect	1.0	5.0	5.0	5.0	5.0	4.0	5.0	5.0	4.0	3.0	2.0	6.0	5.0	2.0	3.0	4.0	4.0	3.0	3.0	4.0	5.0	5.0	4.0	5.0	6.0	6.0	6.0	1	New York	1	39	1	1	1	1	7	1	Information technology	11.0	4.0	1.0	5.0	5.0	1.0	1.0	5.0	3.0
2638	corona_natural_ineq	covid 19	1.0	1.0	4.0	5.0	1.0	1.0	1.0	4.0	1.0	1.0	2.0	7.0	1.0	1.0	1.0	3.0	3.0	3.0	2.0	3.0	3.0	3.0	3.0	3.0	7.0	7.0	6.0	1	Alabama	2	31	1	0	1	10	2	6	homemaker	2.0	2.0	2.0	3.0	5.0	3.0	1.0	5.0	1.0
2639	corona_control	This whole virus is crazy and I hope they find a cure.	2.0	3.0	3.0	4.0	3.0	2.0	4.0	4.0	3.0	3.0	2.0	7.0	1.0	3.0	2.0	4.0	3.0	4.0	2.0	1.0	5.0	5.0	5.0	1.0	7.0	1.0	4.0	1	Virginia	2	34	0	0	2	1	4	2	K	2.0	4.0	2.0	3.0	4.0	5.0	2.0	4.0	2.0
2641	corona_natural_ineq	It was an informative video about the coronavirus	3.0	4.0	2.0	5.0	4.0	3.0	4.0	5.0	4.0	3.0	3.0	5.0	5.0	4.0	1.0	3.0	4.0	5.0	3.0	3.0	3.0	3.0	3.0	1.0	7.0	6.0	5.0	1	Tennessee	1	21	0	1	3	2	3	2	Teller	4.0	3.0	3.0	4.0	5.0	3.0	2.0	3.0	2.0
2643	corona_class_ineq	Someone thinks that minorities are more greatly affected by Covid 19.	2.0	3.0	5.0	5.0	3.0	2.0	3.0	4.0	2.0	3.0	3.0	7.0	6.0	3.0	3.0	2.0	3.0	2.0	2.0	4.0	3.0	4.0	2.0	4.0	2.0	2.0	2.0	1	West Virginia	2	39	1	1	1	1	6	4	Human Resources	8.0	3.0	1.0	5.0	4.0	3.0	3.0	5.0	2.0
2646	corona_control	The current world	3.0	2.0	5.0	5.0	5.0	3.0	5.0	4.0	3.0	2.0	3.0	3.0	4.0	4.0	3.0	5.0	3.0	5.0	3.0	3.0	2.0	3.0	3.0	3.0	4.0	4.0	6.0	1	Virginia	2	25	0	0	1	2	6	4	Home	8.0	3.0	1.0	5.0	5.0	5.0	2.0	5.0	2.0
2647	corona_natural_ineq	the elderly and sick are more at danger from covid-19	3.0	4.0	5.0	4.0	4.0	2.0	3.0	4.0	3.0	2.0	3.0	5.0	3.0	3.0	3.0	5.0	5.0	3.0	3.0	3.0	2.0	4.0	4.0	3.0	7.0	5.0	5.0	1	Massachusetts	2	73	0	0	1	1	7	6	retired	8.0	3.0	1.0	3.0	3.0	2.0	3.0	5.0	3.0
2648	corona_control	tells about the covid-19 virus pandemic	3.0	3.0	5.0	5.0	4.0	3.0	3.0	4.0	3.0	2.0	2.0	5.0	6.0	3.0	3.0	2.0	3.0	2.0	3.0	3.0	2.0	3.0	3.0	2.0	1.0	2.0	5.0	1	Utah	1	60	1	0	1	10	4	1	account manager	8.0	4.0	1.0	3.0	3.0	2.0	1.0	5.0	2.0
2649	corona_class_ineq	Minorities are more affected by COVID19	1.0	3.0	5.0	5.0	4.0	2.0	3.0	5.0	2.0	2.0	3.0	7.0	6.0	2.0	3.0	3.0	4.0	4.0	3.0	2.0	1.0	2.0	2.0	1.0	5.0	3.0	6.0	1	New York	1	31	0	0	1	1	3	6	Disabled	1.0	1.0	1.0	4.0	4.0	2.0	4.0	1.0	1.0
2650	corona_control	The coronavirus outbreak	2.0	3.0	4.0	5.0	5.0	3.0	3.0	4.0	2.0	2.0	3.0	5.0	3.0	3.0	3.0	4.0	5.0	4.0	3.0	3.0	3.0	4.0	2.0	4.0	3.0	5.0	5.0	1	Georgia	2	33	1	1	1	1	6	2	Editor	11.0	4.0	2.0	5.0	4.0	2.0	3.0	2.0	3.0
2651	corona_control	That Covid 19 is a unique catastrophe that affects everyone on the planet	4.0	4.0	4.0	3.0	4.0	3.0	4.0	4.0	4.0	1.0	1.0	5.0	2.0	2.0	3.0	5.0	5.0	5.0	3.0	4.0	4.0	5.0	2.0	2.0	7.0	7.0	5.0	1	California	1	50	1	0	1	10	7	1	Librarian	11.0	4.0	2.0	5.0	4.0	5.0	2.0	5.0	3.0
2656	corona_control	The covid-19 outbreak has affected virtually every country in the world and is an unprecedented health crisis.	2.0	4.0	5.0	5.0	4.0	3.0	3.0	5.0	3.0	2.0	3.0	6.0	4.0	3.0	3.0	4.0	4.0	4.0	3.0	4.0	3.0	3.0	5.0	4.0	4.0	5.0	5.0	1	New Jersey	2	35	0	0	1	2	6	2	tutor	6.0	3.0	1.0	3.0	4.0	3.0	4.0	4.0	2.0
2657	corona_natural_ineq	The fact that the coronavirus is disproportionately affecting the elderly	2.0	2.0	5.0	5.0	4.0	5.0	4.0	4.0	2.0	2.0	1.0	4.0	1.0	3.0	2.0	5.0	5.0	5.0	3.0	4.0	4.0	4.0	4.0	2.0	7.0	6.0	3.0	1	North Carolina	2	54	0	0	1	10	6	4	Unemployed	4.0	2.0	1.0	2.0	4.0	4.0	2.0	5.0	3.0
2665	corona_natural_ineq	covid-19	2.0	4.0	5.0	5.0	4.0	3.0	5.0	5.0	4.0	3.0	3.0	7.0	1.0	4.0	2.0	5.0	5.0	5.0	1.0	5.0	5.0	5.0	5.0	5.0	7.0	1.0	6.0	1	New York	1	41	1	1	1	2	6	1	IT	7.0	2.0	2.0	4.0	4.0	2.0	3.0	5.0	2.0
2667	corona_class_ineq	it was about the virus	2.0	2.0	3.0	5.0	2.0	1.0	3.0	4.0	2.0	2.0	2.0	7.0	3.0	3.0	1.0	3.0	5.0	5.0	2.0	5.0	4.0	3.0	3.0	2.0	6.0	7.0	3.0	1	California	2	57	0	0	3	4	3	2	nurses aide	3.0	1.0	2.0	1.0	4.0	4.0	2.0	4.0	3.0
2669	corona_control	The text was communicating that the novel Corona Virus has impacted everyone in a way that's more universal than most recent experiences.	3.0	2.0	5.0	5.0	3.0	3.0	3.0	3.0	3.0	3.0	3.0	3.0	4.0	3.0	3.0	4.0	4.0	5.0	3.0	3.0	2.0	3.0	4.0	3.0	4.0	4.0	3.0	1	Colorado	1	46	1	0	1	4	4	1	Personal Trainer	8.0	4.0	2.0	5.0	5.0	3.0	3.0	2.0	3.0
2670	corona_natural_ineq	Novel corona virus and its effect on vulnerable populations.	4.0	4.0	5.0	5.0	3.0	2.0	4.0	4.0	3.0	2.0	1.0	4.0	2.0	3.0	2.0	5.0	5.0	5.0	3.0	3.0	3.0	4.0	5.0	1.0	5.0	5.0	5.0	1	Texas	1	35	1	0	1	10	7	1	A/V coordinator	7.0	3.0	1.0	5.0	5.0	3.0	3.0	5.0	3.0
2673	corona_class_ineq	The text was about how hispanics and blacls are going to suffer a lot after the corona virus is over due to their low income.	3.0	2.0	5.0	4.0	4.0	2.0	4.0	5.0	4.0	2.0	3.0	5.0	2.0	4.0	3.0	4.0	5.0	4.0	3.0	4.0	5.0	3.0	4.0	5.0	5.0	5.0	6.0	1	Florida	2	21	0	0	3	2	4	5	student	2.0	3.0	2.0	5.0	4.0	2.0	2.0	4.0	2.0
2674	corona_natural_ineq	How COVID-19 disproportionately affects the elderly.	4.0	3.0	4.0	4.0	4.0	4.0	5.0	3.0	2.0	1.0	1.0	7.0	3.0	2.0	3.0	5.0	5.0	5.0	3.0	5.0	4.0	5.0	5.0	3.0	1.0	1.0	6.0	1	Florida	2	26	0	0	3	10	6	1	General Manager	6.0	3.0	2.0	4.0	4.0	4.0	2.0	4.0	1.0
2677	corona_control	The impact of Coronavirus on our planet	4.0	3.0	5.0	3.0	4.0	2.0	4.0	5.0	2.0	2.0	1.0	3.0	2.0	3.0	2.0	5.0	4.0	5.0	3.0	4.0	5.0	4.0	5.0	1.0	5.0	5.0	6.0	1	Connecticut	1	19	0	0	1	5	4	5	Student	12.0	5.0	1.0	3.0	2.0	4.0	2.0	4.0	3.0
2679	corona_class_ineq	Covid-19 affecting lower income communities harder	3.0	3.0	3.0	5.0	4.0	1.0	3.0	5.0	1.0	3.0	2.0	7.0	4.0	4.0	3.0	3.0	3.0	5.0	3.0	3.0	3.0	2.0	5.0	1.0	3.0	7.0	2.0	1	California	1	50	0	0	1	10	4	3	Concert Production Manager	6.0	2.0	2.0	3.0	3.0	3.0	4.0	5.0	2.0
2683	corona_class_ineq	Since when is covid mostly affecting this group.	5.0	1.0	1.0	1.0	1.0	5.0	5.0	4.0	5.0	2.0	2.0	7.0	1.0	3.0	1.0	5.0	5.0	5.0	3.0	5.0	3.0	3.0	2.0	3.0	7.0	7.0	5.0	1	Texas	2	52	0	1	1	4	4	4	Watching grandchildren	1.0	1.0	1.0	1.0	3.0	3.0	1.0	3.0	2.0
2686	corona_natural_ineq	It informed the viewer that Covid-19 affects elderly and people with underlying conditions more.	3.0	4.0	4.0	5.0	4.0	3.0	4.0	5.0	3.0	2.0	3.0	5.0	4.0	3.0	3.0	5.0	5.0	5.0	3.0	3.0	3.0	3.0	5.0	3.0	4.0	4.0	5.0	1	Georgia	2	33	1	1	1	10	6	6	Homemaker	12.0	5.0	1.0	5.0	5.0	3.0	3.0	3.0	3.0
2687	corona_class_ineq	Minorities being greatly affected by the coronavirus	3.0	2.0	5.0	4.0	4.0	2.0	3.0	4.0	2.0	3.0	3.0	6.0	4.0	3.0	3.0	5.0	5.0	5.0	3.0	3.0	4.0	3.0	4.0	1.0	5.0	3.0	6.0	1	New York	2	42	1	0	1	2	3	1	Owner of a dog walking company	9.0	4.0	1.0	4.0	5.0	3.0	4.0	4.0	3.0
2689	corona_control	Excellent and perfect like news of COVID 19	4.0	5.0	5.0	5.0	4.0	5.0	5.0	4.0	4.0	2.0	3.0	2.0	2.0	4.0	4.0	4.0	4.0	5.0	3.0	5.0	5.0	5.0	5.0	4.0	7.0	6.0	5.0	1	California	1	37	1	1	1	1	7	1	Finance	10.0	4.0	3.0	5.0	5.0	5.0	1.0	5.0	3.0
2692	corona_class_ineq	Higher number of Covid cases in poor and minotity communitirs	5.0	2.0	4.0	3.0	5.0	5.0	5.0	3.0	4.0	2.0	1.0	2.0	4.0	2.0	2.0	3.0	3.0	4.0	3.0	1.0	3.0	3.0	3.0	2.0	3.0	3.0	6.0	1	Illinois	2	54	1	0	1	10	4	1	Software QA	8.0	3.0	1.0	2.0	2.0	3.0	3.0	2.0	3.0
2693	corona_class_ineq	disporportionate financial ramifications to differing racial groups from coronavirus	5.0	5.0	4.0	4.0	4.0	4.0	5.0	5.0	5.0	2.0	1.0	4.0	2.0	2.0	1.0	5.0	5.0	5.0	3.0	3.0	3.0	5.0	2.0	3.0	7.0	7.0	6.0	1	Minnesota	2	36	1	1	1	10	6	3	grant writer	8.0	3.0	2.0	4.0	3.0	5.0	2.0	4.0	3.0
2695	corona_control	the cronvis virus and how it has spread	2.0	3.0	5.0	5.0	5.0	3.0	4.0	5.0	5.0	3.0	3.0	7.0	1.0	1.0	1.0	5.0	5.0	4.0	3.0	5.0	4.0	3.0	3.0	5.0	5.0	4.0	6.0	1	Kentucky	1	39	1	1	1	1	6	1	teacher	8.0	3.0	1.0	4.0	4.0	1.0	2.0	5.0	2.0
2698	corona_natural_ineq	Covid19	3.0	4.0	5.0	5.0	4.0	3.0	3.0	5.0	2.0	2.0	1.0	6.0	5.0	3.0	3.0	3.0	4.0	3.0	3.0	3.0	3.0	3.0	4.0	3.0	3.0	4.0	2.0	1	Nebraska	2	31	0	1	1	10	6	1	Registered nurse	7.0	3.0	1.0	1.0	2.0	2.0	1.0	4.0	3.0
2699	corona_natural_ineq	The virus does not effect everyone the same way. The elderly, especially those with heart problems, lung problems and diabetes, will get a lot sicker and it could be fatal for them	3.0	2.0	4.0	4.0	3.0	2.0	3.0	4.0	3.0	3.0	3.0	5.0	5.0	3.0	3.0	2.0	5.0	4.0	2.0	3.0	3.0	2.0	4.0	3.0	2.0	3.0	2.0	1	Utah	2	66	0	1	1	3	4	1	CSR for the "affordable care act", but I'm out on disability	7.0	3.0	2.0	2.0	3.0	1.0	1.0	2.0	2.0
2700	corona_control	COVID-19 has spread to almost every country.	1.0	1.0	5.0	5.0	4.0	2.0	2.0	4.0	2.0	3.0	2.0	6.0	6.0	3.0	3.0	2.0	4.0	2.0	2.0	1.0	1.0	1.0	3.0	2.0	1.0	4.0	5.0	1	Florida	2	59	0	1	1	1	4	1	scheduler/admin asst	9.0	3.0	1.0	4.0	3.0	2.0	1.0	4.0	2.0
2701	corona_class_ineq	Coronavirus in poor neighborhoods	5.0	3.0	4.0	5.0	4.0	3.0	5.0	5.0	3.0	3.0	3.0	6.0	4.0	4.0	2.0	3.0	4.0	3.0	2.0	3.0	3.0	2.0	4.0	3.0	6.0	6.0	2.0	1	New York	1	47	1	1	3	2	3	3	Transportation	8.0	3.0	1.0	4.0	3.0	2.0	2.0	5.0	2.0
2702	corona_class_ineq	Not all groups of people are affected the same by the Corona Virus.	2.0	4.0	5.0	5.0	5.0	2.0	2.0	5.0	2.0	3.0	3.0	7.0	7.0	3.0	3.0	1.0	3.0	1.0	1.0	3.0	1.0	1.0	1.0	3.0	1.0	1.0	2.0	1	Virginia	1	59	0	0	1	2	5	3	Owner	5.0	3.0	2.0	4.0	4.0	1.0	1.0	5.0	1.0
2708	corona_class_ineq	About civid 19	3.0	4.0	3.0	3.0	4.0	3.0	3.0	3.0	3.0	2.0	1.0	4.0	4.0	3.0	3.0	3.0	3.0	4.0	2.0	3.0	4.0	3.0	4.0	3.0	3.0	3.0	6.0	1	Virginia	2	40	1	1	4	7	7	2	Teacher	8.0	3.0	1.0	4.0	4.0	3.0	3.0	5.0	3.0
2710	corona_class_ineq	IT WAS BASICALLY TALKING ABOUT THE MINORITIES BEING ABLE TO CATCH THE VIRUS EASIER.	2.0	4.0	5.0	5.0	5.0	4.0	5.0	5.0	4.0	3.0	3.0	7.0	4.0	3.0	3.0	4.0	5.0	5.0	2.0	5.0	5.0	4.0	4.0	5.0	5.0	1.0	5.0	1	Florida	1	30	0	0	1	2	4	6	CARETAKER	5.0	2.0	1.0	3.0	5.0	5.0	2.0	5.0	3.0
2712	corona_class_ineq	brief discreption of the covid19 pandemic	4.0	5.0	4.0	3.0	4.0	5.0	5.0	4.0	5.0	2.0	3.0	6.0	4.0	4.0	3.0	4.0	3.0	4.0	3.0	4.0	4.0	3.0	3.0	3.0	4.0	5.0	5.0	1	Illinois	1	42	1	1	1	1	7	1	general manager at it company	9.0	3.0	1.0	3.0	4.0	3.0	1.0	4.0	3.0
2713	corona_control	How the coronavirus spread through the world.	1.0	4.0	4.0	5.0	3.0	2.0	4.0	3.0	3.0	1.0	1.0	6.0	5.0	3.0	2.0	4.0	4.0	5.0	3.0	3.0	2.0	3.0	2.0	2.0	6.0	6.0	6.0	1	Kansas	2	38	0	1	1	10	6	1	Education	3.0	2.0	1.0	4.0	5.0	1.0	1.0	3.0	2.0
2715	corona_class_ineq	How covid19 effects low income black and hispanic.	4.0	5.0	4.0	4.0	4.0	3.0	4.0	5.0	5.0	2.0	3.0	5.0	4.0	2.0	3.0	5.0	5.0	5.0	3.0	1.0	1.0	2.0	4.0	3.0	4.0	4.0	6.0	1	Virginia	2	65	0	0	1	4	3	6	Retired	5.0	1.0	1.0	2.0	3.0	3.0	2.0	5.0	3.0
2716	corona_control	The outbreak of the Coronavirus.	3.0	3.0	4.0	4.0	3.0	2.0	3.0	4.0	2.0	3.0	3.0	6.0	5.0	3.0	3.0	3.0	4.0	2.0	3.0	3.0	3.0	2.0	4.0	2.0	2.0	4.0	5.0	1	Florida	1	67	1	0	1	2	5	6	Retired	8.0	3.0	1.0	4.0	2.0	2.0	2.0	5.0	2.0
2717	corona_natural_ineq	the spread of the germs is hitting older people	2.0	3.0	3.0	3.0	2.0	3.0	2.0	2.0	2.0	3.0	2.0	5.0	3.0	3.0	2.0	4.0	3.0	3.0	3.0	3.0	3.0	3.0	2.0	2.0	6.0	6.0	2.0	1	Vermont	1	57	1	0	1	1	3	6	disabled	1.0	1.0	1.0	4.0	4.0	2.0	2.0	5.0	3.0
2719	corona_natural_ineq	How covid 19 is affecting people with underlying conditions different	2.0	2.0	5.0	5.0	4.0	3.0	3.0	4.0	1.0	3.0	3.0	5.0	4.0	3.0	1.0	5.0	4.0	5.0	3.0	3.0	3.0	3.0	3.0	3.0	4.0	4.0	5.0	1	Washington	2	39	1	1	1	4	3	6	Homemaker	9.0	3.0	1.0	5.0	5.0	3.0	1.0	1.0	2.0
2722	corona_natural_ineq	Basically saying how older people are affected than younger	3.0	2.0	4.0	5.0	3.0	4.0	4.0	4.0	3.0	3.0	2.0	1.0	1.0	3.0	4.0	4.0	5.0	3.0	1.0	4.0	5.0	4.0	4.0	4.0	7.0	7.0	6.0	1	Illinois	2	22	0	1	2	2	3	6	Babysitting	1.0	2.0	2.0	4.0	3.0	2.0	2.0	2.0	2.0
2724	corona_class_ineq	Coronavirus	2.0	4.0	4.0	3.0	3.0	4.0	4.0	5.0	4.0	1.0	2.0	4.0	1.0	5.0	1.0	3.0	4.0	5.0	1.0	5.0	1.0	5.0	3.0	1.0	7.0	7.0	6.0	1	Texas	2	32	0	1	2	4	4	3	Independent contractor	1.0	1.0	3.0	5.0	5.0	3.0	2.0	5.0	2.0
2725	corona_natural_ineq	About COVID-19 and how it affects the elderly and immunodeficiency more readily	1.0	1.0	4.0	5.0	4.0	1.0	2.0	3.0	1.0	3.0	3.0	5.0	5.0	3.0	3.0	1.0	4.0	3.0	2.0	3.0	1.0	3.0	4.0	4.0	1.0	1.0	1.0	1	Georgia	2	62	0	1	1	1	4	6		5.0	2.0	1.0	5.0	3.0	1.0	1.0	2.0	1.0
2726	corona_class_ineq	Covid 19 affects people differently	3.0	4.0	5.0	4.0	4.0	3.0	3.0	4.0	2.0	3.0	3.0	7.0	5.0	3.0	3.0	1.0	3.0	1.0	2.0	2.0	2.0	1.0	5.0	1.0	1.0	4.0	2.0	1	Oklahoma	2	57	1	0	1	1	6	6	retired	8.0	3.0	1.0	3.0	3.0	2.0	1.0	5.0	3.0
2727	corona_natural_ineq	How Covid 19 affects people with underlying conditions.	3.0	2.0	5.0	5.0	3.0	4.0	3.0	3.0	2.0	2.0	1.0	5.0	2.0	3.0	2.0	5.0	5.0	5.0	3.0	4.0	3.0	4.0	4.0	3.0	7.0	5.0	5.0	1	Utah	2	32	1	1	1	3	4	2	Library Customer Service	6.0	2.0	1.0	4.0	5.0	4.0	2.0	5.0	3.0
2729	corona_class_ineq	Voice spoke of how COVID-19 is affecting the poor at a faster rate.	2.0	4.0	3.0	3.0	3.0	3.0	3.0	3.0	2.0	2.0	2.0	5.0	3.0	3.0	3.0	3.0	3.0	4.0	2.0	2.0	3.0	3.0	2.0	4.0	4.0	4.0	3.0	1	Michigan	2	35	1	1	4	4	6	2	Editor	7.0	4.0	1.0	5.0	4.0	3.0	3.0	1.0	2.0
2731	corona_natural_ineq	Older and people with diseases are disproportionately higher at risk to get the virus	4.0	4.0	4.0	3.0	4.0	3.0	4.0	4.0	3.0	3.0	3.0	5.0	5.0	4.0	4.0	3.0	4.0	3.0	3.0	3.0	2.0	3.0	3.0	2.0	2.0	5.0	5.0	1	Texas	1	62	0	0	3	1	5	2	Deliveryman	4.0	2.0	1.0	5.0	3.0	3.0	1.0	5.0	2.0
2732	corona_class_ineq	Minorities are disproportionately affected by cv19	3.0	3.0	4.0	2.0	4.0	5.0	4.0	4.0	1.0	1.0	1.0	2.0	2.0	2.0	2.0	4.0	4.0	5.0	3.0	5.0	4.0	5.0	4.0	1.0	7.0	7.0	6.0	1	Maryland	1	61	1	0	1	10	7	1	Systems administrator	9.0	4.0	1.0	2.0	1.0	4.0	2.0	4.0	3.0
2733	corona_natural_ineq	Coronavirus disproportionately affects the elderly population in a bad way	2.0	3.0	4.0	4.0	2.0	2.0	3.0	4.0	2.0	2.0	3.0	7.0	4.0	3.0	2.0	4.0	4.0	3.0	3.0	3.0	2.0	2.0	3.0	3.0	4.0	4.0	5.0	1	Georgia	2	59	0	0	1	4	6	1	Pharmacist	10.0	4.0	1.0	3.0	3.0	3.0	1.0	5.0	3.0
2734	corona_natural_ineq	About how the virus attacks the older people and others with underlining	3.0	2.0	5.0	5.0	4.0	3.0	3.0	3.0	3.0	3.0	1.0	7.0	4.0	4.0	2.0	3.0	3.0	4.0	3.0	3.0	4.0	3.0	4.0	3.0	6.0	5.0	5.0	1	South Carolina	2	69	1	0	1	4	3	6	Letter carrier	7.0	3.0	1.0	3.0	4.0	3.0	3.0	5.0	2.0
2735	corona_natural_ineq	The virus is worse for people who are older and have health problems	2.0	2.0	5.0	5.0	4.0	2.0	2.0	3.0	1.0	3.0	3.0	7.0	7.0	4.0	4.0	2.0	5.0	4.0	2.0	2.0	4.0	3.0	3.0	1.0	3.0	3.0	1.0	1	Kansas	2	29	1	1	1	4	4	6	stay at home parent	7.0	3.0	2.0	5.0	5.0	3.0	3.0	2.0	3.0
2737	corona_class_ineq	Being sick	3.0	5.0	5.0	5.0	5.0	4.0	4.0	3.0	5.0	1.0	3.0	2.0	7.0	5.0	1.0	5.0	5.0	3.0	1.0	5.0	1.0	5.0	5.0	5.0	1.0	1.0	5.0	1	Kentucky	2	20	0	1	5	9	3	5	None	1.0	1.0	1.0	4.0	3.0	1.0	2.0	5.0	3.0
2738	corona_control	The corona virus does not discriminate	1.0	3.0	5.0	5.0	4.0	1.0	4.0	4.0	3.0	2.0	1.0	7.0	5.0	4.0	3.0	3.0	5.0	5.0	2.0	1.0	1.0	1.0	3.0	1.0	2.0	2.0	1.0	1	California	2	45	1	1	1	4	4	6	stay at home mom	9.0	3.0	1.0	5.0	4.0	3.0	1.0	4.0	2.0
2739	corona_class_ineq	disproportionate effects of corona virus among minorities	4.0	4.0	4.0	3.0	3.0	4.0	5.0	3.0	4.0	2.0	2.0	3.0	4.0	3.0	3.0	3.0	3.0	3.0	2.0	2.0	2.0	4.0	3.0	2.0	6.0	4.0	5.0	1	Illinois	1	59	0	0	1	5	6	1	merchandising	4.0	2.0	1.0	3.0	2.0	3.0	3.0	4.0	2.0
2741	corona_class_ineq	The affects of coronavirus on the minority population.	2.0	3.0	5.0	5.0	3.0	2.0	4.0	5.0	3.0	3.0	3.0	7.0	7.0	4.0	3.0	2.0	5.0	3.0	2.0	4.0	2.0	2.0	3.0	3.0	1.0	3.0	6.0	1	Oregon	2	55	1	1	1	10	6	1	administrative asst	7.0	3.0	1.0	4.0	4.0	3.0	2.0	5.0	3.0
2742	corona_class_ineq	wealth inequality during covid 19	5.0	4.0	4.0	4.0	3.0	4.0	4.0	4.0	2.0	2.0	1.0	1.0	1.0	1.0	1.0	3.0	3.0	3.0	2.0	3.0	3.0	3.0	3.0	3.0	7.0	7.0	3.0	1	New Jersey	2	24	0	0	2	10	4	5	student	2.0	3.0	2.0	2.0	2.0	4.0	2.0	3.0	2.0
2743	corona_control	Corona Virus pandimic	3.0	2.0	3.0	2.0	3.0	2.0	2.0	5.0	3.0	1.0	3.0	6.0	4.0	5.0	5.0	3.0	3.0	3.0	3.0	4.0	4.0	4.0	3.0	3.0	6.0	2.0	3.0	1	Texas	1	36	1	1	4	2	7	1	CEO	8.0	3.0	2.0	2.0	4.0	3.0	2.0	3.0	2.0
2744	corona_class_ineq	About how corona has been affecting blacks and hispanics	4.0	4.0	4.0	3.0	4.0	4.0	4.0	4.0	4.0	2.0	2.0	5.0	4.0	2.0	2.0	3.0	4.0	2.0	3.0	3.0	2.0	4.0	3.0	2.0	4.0	5.0	3.0	1	Texas	2	67	0	0	1	1	4	6	reitred	4.0	2.0	2.0	3.0	3.0	3.0	4.0	5.0	3.0
2745	corona_control	The unprecedented nature of the covid-19 pandemic.	5.0	3.0	3.0	2.0	3.0	5.0	5.0	2.0	5.0	1.0	1.0	1.0	1.0	1.0	1.0	5.0	5.0	5.0	3.0	4.0	5.0	5.0	3.0	1.0	7.0	7.0	6.0	1	Kansas	2	30	1	1	1	10	6	1	Administrative Assistant	10.0	4.0	2.0	5.0	3.0	5.0	2.0	4.0	3.0
2747	corona_control	Coronavirus pandemic	4.0	4.0	3.0	5.0	3.0	1.0	4.0	5.0	3.0	2.0	2.0	7.0	5.0	4.0	4.0	3.0	5.0	5.0	3.0	3.0	4.0	3.0	5.0	3.0	5.0	5.0	5.0	1	Arkansas	2	47	0	1	2	4	7	1	Educator	8.0	3.0	1.0	4.0	2.0	3.0	2.0	4.0	3.0
2748	corona_natural_ineq	Corona virus is so dangerous for old people	5.0	5.0	5.0	5.0	5.0	5.0	5.0	5.0	5.0	3.0	3.0	1.0	7.0	3.0	1.0	4.0	4.0	4.0	3.0	5.0	5.0	5.0	5.0	5.0	1.0	1.0	1.0	1	North Carolina	2	38	1	1	4	8	6	2	Marketing	7.0	3.0	3.0	5.0	5.0	4.0	3.0	5.0	3.0
2750	corona_control	The Corvid 19 virus	5.0	3.0	4.0	4.0	4.0	3.0	5.0	4.0	5.0	1.0	1.0	4.0	4.0	3.0	3.0	4.0	5.0	5.0	3.0	2.0	3.0	4.0	4.0	2.0	5.0	6.0	5.0	1	Florida	2	71	0	0	1	1	5	6	Retired medical secretary	5.0	2.0	1.0	1.0	2.0	4.0	2.0	5.0	3.0
2751	corona_control	Chhcc	3.0	2.0	3.0	2.0	3.0	3.0	4.0	2.0	2.0	3.0	2.0	4.0	4.0	5.0	2.0	3.0	3.0	1.0	1.0	2.0	3.0	2.0	3.0	3.0	7.0	4.0	2.0	0	Delaware	2	33	1	1	5	3	1	5	Nvjgj	7.0	4.0	1.0	1.0	2.0	4.0	1.0	3.0	2.0
2752	corona_control	not reLly sure..covid19	4.0	4.0	4.0	4.0	3.0	2.0	4.0	4.0	3.0	2.0	1.0	7.0	1.0	3.0	2.0	3.0	4.0	5.0	3.0	3.0	3.0	3.0	3.0	4.0	3.0	3.0	5.0	1	Texas	2	56	0	1	5	4	4	6	accounting	6.0	3.0	2.0	3.0	3.0	3.0	2.0	3.0	2.0
2753	corona_class_ineq	I saw something about corona virus and money related.	2.0	4.0	2.0	5.0	4.0	3.0	4.0	4.0	3.0	2.0	3.0	7.0	6.0	4.0	4.0	3.0	2.0	4.0	2.0	4.0	2.0	3.0	4.0	4.0	4.0	4.0	6.0	1	New Jersey	1	42	1	1	1	5	9	1	Information Tecnology IT department	8.0	3.0	2.0	5.0	4.0	5.0	1.0	5.0	3.0
2755	corona_control	the impact in the world of the covid-19 in special in us	4.0	2.0	5.0	4.0	4.0	2.0	5.0	2.0	2.0	2.0	2.0	4.0	4.0	3.0	3.0	4.0	4.0	4.0	3.0	4.0	4.0	4.0	4.0	4.0	3.0	5.0	6.0	1	Florida	1	36	1	1	3	2	7	4	accountant	1.0	3.0	2.0	4.0	4.0	3.0	3.0	5.0	2.0
2756	corona_class_ineq	Corona virus	1.0	2.0	4.0	5.0	3.0	3.0	2.0	4.0	2.0	3.0	2.0	4.0	5.0	4.0	3.0	1.0	3.0	3.0	2.0	3.0	1.0	1.0	4.0	2.0	3.0	4.0	4.0	1	Colorado	2	63	0	0	1	1	6	3	Government	6.0	3.0	1.0	3.0	3.0	2.0	3.0	5.0	2.0
2757	corona_class_ineq	About the coronavirus	4.0	2.0	3.0	4.0	3.0	4.0	4.0	4.0	4.0	2.0	2.0	4.0	3.0	3.0	4.0	2.0	4.0	4.0	2.0	4.0	3.0	3.0	4.0	4.0	4.0	2.0	6.0	1	Illinois	2	39	1	0	3	2	6	1	Education	9.0	4.0	1.0	3.0	4.0	2.0	1.0	4.0	3.0
2761	corona_natural_ineq	COVID affects people with comorbidities	3.0	5.0	5.0	5.0	3.0	3.0	3.0	5.0	3.0	3.0	3.0	7.0	3.0	4.0	3.0	3.0	4.0	4.0	3.0	1.0	2.0	1.0	3.0	2.0	2.0	4.0	1.0	1	Texas	2	64	1	0	5	1	6	1	RN	8.0	4.0	1.0	5.0	4.0	2.0	1.0	5.0	2.0
2770	corona_natural_ineq	Covid - 19	4.0	5.0	4.0	5.0	4.0	3.0	5.0	4.0	5.0	2.0	1.0	4.0	4.0	3.0	5.0	4.0	2.0	5.0	2.0	5.0	5.0	5.0	5.0	5.0	4.0	4.0	6.0	1	California	1	40	1	1	3	1	8	1	Privet Company Job	9.0	4.0	2.0	2.0	2.0	3.0	2.0	5.0	3.0
2771	corona_class_ineq	Its about the covid 19 and is most likely to get it.	4.0	3.0	3.0	3.0	3.0	2.0	4.0	3.0	4.0	2.0	2.0	5.0	4.0	2.0	1.0	5.0	5.0	5.0	3.0	3.0	3.0	3.0	3.0	1.0	7.0	7.0	6.0	1	Maryland	1	56	0	0	2	1	6	1	Census Enumerater	5.0	2.0	2.0	2.0	4.0	4.0	2.0	5.0	3.0
2772	corona_natural_ineq	That the elderly and people with underlying conditions are vulnarable.	2.0	2.0	4.0	4.0	4.0	2.0	3.0	3.0	2.0	2.0	2.0	7.0	4.0	3.0	3.0	2.0	2.0	2.0	3.0	1.0	4.0	1.0	3.0	1.0	6.0	5.0	5.0	1	Pennsylvania	2	61	1	0	5	1	4	6	Retired	7.0	2.0	3.0	2.0	5.0	1.0	1.0	5.0	2.0
2777	corona_control	The corona virus global pandenmic or COVID-19.	4.0	2.0	5.0	5.0	3.0	2.0	3.0	5.0	4.0	2.0	1.0	6.0	3.0	2.0	1.0	4.0	5.0	5.0	3.0	4.0	3.0	5.0	4.0	2.0	6.0	6.0	6.0	1	New Mexico	1	60	1	0	1	1	4	2	Waste management/sanitation	5.0	2.0	1.0	2.0	4.0	5.0	2.0	5.0	3.0
2780	corona_class_ineq	The effect of the novel coronavirus on Hispanic and African American communities in the United States.	4.0	4.0	4.0	3.0	3.0	4.0	4.0	3.0	4.0	2.0	1.0	1.0	4.0	2.0	3.0	5.0	3.0	5.0	3.0	5.0	1.0	5.0	3.0	1.0	7.0	7.0	5.0	1	Minnesota	1	63	1	0	1	2	7	2	Educator	8.0	3.0	2.0	2.0	4.0	4.0	3.0	5.0	3.0
2781	corona_class_ineq	Minorities are more affected by Covid than white people.	4.0	3.0	3.0	3.0	3.0	4.0	4.0	3.0	4.0	2.0	1.0	4.0	1.0	3.0	2.0	5.0	5.0	5.0	3.0	3.0	4.0	3.0	4.0	2.0	7.0	7.0	3.0	1	California	2	34	1	0	1	10	5	1	Non-profit humane society	6.0	2.0	1.0	3.0	4.0	5.0	2.0	5.0	3.0
2782	corona_control	The corona virus has spread to almost every country. It is.like.nothing we've experienced before	4.0	3.0	4.0	5.0	3.0	2.0	4.0	5.0	3.0	1.0	1.0	3.0	1.0	3.0	2.0	5.0	5.0	5.0	3.0	1.0	3.0	4.0	4.0	2.0	7.0	7.0	6.0	1	Ohio	2	51	0	1	1	2	4	6	Disabled	1.0	1.0	3.0	1.0	4.0	5.0	2.0	5.0	3.0
2784	corona_natural_ineq	corona virus	5.0	4.0	4.0	5.0	4.0	4.0	4.0	5.0	4.0	3.0	3.0	5.0	6.0	5.0	5.0	4.0	4.0	5.0	3.0	4.0	3.0	4.0	4.0	4.0	5.0	5.0	4.0	1	New York	1	40	1	1	1	1	7	1	oparation	11.0	4.0	3.0	5.0	5.0	4.0	1.0	5.0	3.0
2785	corona_control	The lady spoke about the corona virus. She said it is world wide and has been one of the worst health problems in history.	3.0	4.0	5.0	5.0	4.0	3.0	4.0	5.0	3.0	2.0	3.0	4.0	3.0	4.0	1.0	4.0	4.0	3.0	3.0	4.0	4.0	4.0	4.0	5.0	7.0	7.0	5.0	1	Pennsylvania	2	69	0	0	1	3	7	2	Teacher Assistant	7.0	4.0	1.0	3.0	3.0	2.0	1.0	5.0	3.0
2786	corona_class_ineq	Higher outbreak of Covid-19 in low income areas	2.0	3.0	4.0	4.0	4.0	3.0	3.0	4.0	1.0	2.0	3.0	7.0	3.0	2.0	2.0	5.0	5.0	5.0	3.0	3.0	3.0	1.0	4.0	1.0	7.0	3.0	6.0	1	Tennessee	2	61	0	1	1	1	5	6	Disabled	4.0	2.0	1.0	2.0	3.0	3.0	3.0	4.0	2.0
2787	corona_control	Coronavirus	2.0	4.0	3.0	5.0	2.0	3.0	2.0	2.0	3.0	2.0	3.0	6.0	5.0	2.0	4.0	2.0	3.0	2.0	3.0	3.0	4.0	3.0	3.0	2.0	4.0	3.0	2.0	1	California	1	22	0	0	3	1	3	4	None	5.0	3.0	2.0	3.0	2.0	4.0	3.0	2.0	2.0
2788	corona_class_ineq	How The Corona Virus affects people differently	4.0	3.0	4.0	4.0	4.0	4.0	4.0	3.0	3.0	3.0	3.0	3.0	5.0	3.0	3.0	4.0	4.0	4.0	3.0	3.0	3.0	3.0	3.0	3.0	5.0	4.0	5.0	1	Virginia	2	50	1	0	2	10	6	1	Government	11.0	3.0	1.0	4.0	4.0	2.0	2.0	5.0	2.0
2789	corona_natural_ineq	A public service about covid-19	3.0	1.0	4.0	4.0	3.0	4.0	4.0	2.0	4.0	1.0	1.0	3.0	4.0	2.0	2.0	4.0	3.0	3.0	3.0	3.0	4.0	3.0	3.0	2.0	5.0	4.0	6.0	1	Pennsylvania	1	39	0	0	1	10	6	1	Contractor	3.0	1.0	2.0	1.0	3.0	3.0	2.0	2.0	2.0
2790	corona_natural_ineq	COVID19 affects the elderly and people with underlying health conditions more.	4.0	3.0	4.0	3.0	3.0	3.0	4.0	4.0	4.0	2.0	2.0	1.0	1.0	2.0	2.0	5.0	4.0	5.0	3.0	2.0	4.0	4.0	4.0	4.0	7.0	7.0	6.0	1	Michigan	2	72	0	0	1	2	4	6	Retired	6.0	2.0	1.0	1.0	3.0	4.0	2.0	5.0	3.0
2791	corona_class_ineq	Black ans hispanics are more likely to obtain coronavirus	3.0	4.0	5.0	4.0	4.0	2.0	4.0	4.0	2.0	3.0	3.0	7.0	5.0	3.0	3.0	3.0	5.0	3.0	3.0	3.0	3.0	4.0	3.0	3.0	7.0	4.0	3.0	1	California	1	48	0	0	4	4	6	1	HR	8.0	4.0	1.0	3.0	4.0	2.0	1.0	5.0	2.0
2793	corona_class_ineq	covid-19	4.0	3.0	4.0	4.0	4.0	3.0	4.0	4.0	3.0	3.0	3.0	5.0	4.0	3.0	3.0	2.0	4.0	2.0	2.0	3.0	3.0	3.0	3.0	3.0	1.0	1.0	2.0	1	Oregon	2	70	1	0	1	1	7	6	retired	10.0	4.0	1.0	3.0	3.0	2.0	3.0	4.0	2.0
2794	corona_class_ineq	Disproportionate infection	3.0	3.0	3.0	4.0	4.0	3.0	3.0	4.0	3.0	3.0	3.0	5.0	5.0	3.0	3.0	4.0	3.0	4.0	3.0	4.0	4.0	4.0	4.0	3.0	4.0	5.0	6.0	1	California	2	25	0	0	4	10	7	1	Accountant	10.0	3.0	1.0	3.0	4.0	4.0	4.0	4.0	3.0
2795	corona_natural_ineq	How the elderly get effected more with the cvid than most	3.0	3.0	5.0	5.0	4.0	3.0	3.0	3.0	2.0	2.0	1.0	4.0	3.0	3.0	3.0	4.0	4.0	4.0	3.0	4.0	2.0	3.0	4.0	3.0	3.0	4.0	6.0	1	Illinois	1	41	1	1	1	2	4	1	Printer	11.0	4.0	2.0	4.0	4.0	2.0	2.0	5.0	2.0
2797	corona_control	The world has never faced a pandemic of this magnitude	3.0	3.0	4.0	4.0	4.0	2.0	3.0	3.0	3.0	3.0	3.0	6.0	4.0	3.0	3.0	3.0	4.0	3.0	3.0	2.0	2.0	2.0	3.0	2.0	1.0	2.0	1.0	1	New York	2	46	0	0	1	2	7	1	School Counselor	8.0	4.0	1.0	3.0	3.0	2.0	3.0	5.0	2.0
2800	corona_class_ineq	the corona virus has affected many minorities such us black and hispanic in large numbers	4.0	4.0	4.0	4.0	4.0	4.0	4.0	4.0	4.0	1.0	2.0	6.0	7.0	2.0	1.0	4.0	4.0	4.0	3.0	1.0	3.0	4.0	2.0	1.0	3.0	1.0	5.0	1	New Jersey	1	40	0	0	3	2	6	2	lab technician assitant	4.0	3.0	2.0	3.0	4.0	3.0	3.0	3.0	3.0
2801	corona_natural_ineq	People with pre existing conditions are at higher risk to catch corona	3.0	2.0	5.0	5.0	3.0	3.0	3.0	4.0	3.0	3.0	3.0	5.0	6.0	3.0	3.0	3.0	4.0	2.0	3.0	1.0	1.0	3.0	1.0	2.0	1.0	3.0	2.0	1	New Jersey	1	47	1	1	1	2	6	1	Trader	10.0	4.0	1.0	3.0	4.0	3.0	3.0	5.0	2.0
2803	corona_class_ineq	Covid19 is affecting minority groups more	4.0	2.0	5.0	5.0	3.0	3.0	4.0	3.0	3.0	2.0	3.0	4.0	2.0	3.0	3.0	4.0	5.0	5.0	3.0	3.0	3.0	4.0	3.0	2.0	5.0	4.0	6.0	1	Maine	1	51	0	1	1	10	4	1	Manager	7.0	3.0	1.0	3.0	3.0	4.0	2.0	4.0	3.0
2806	corona_natural_ineq	The fact that the elderly and those with underlying diseases are more susceptible to the corona virus was the main focus of the video.	3.0	4.0	4.0	3.0	3.0	3.0	5.0	2.0	3.0	1.0	1.0	3.0	2.0	3.0	2.0	4.0	4.0	5.0	3.0	3.0	3.0	2.0	3.0	2.0	4.0	4.0	3.0	1	New Jersey	2	65	1	1	1	9	6	6	Retired manager	7.0	2.0	1.0	2.0	2.0	3.0	4.0	5.0	2.0
2811	corona_natural_ineq	How coronavirus effects differs people and who it is possible will have the worst	2.0	4.0	4.0	2.0	3.0	2.0	3.0	4.0	3.0	1.0	1.0	6.0	3.0	2.0	1.0	5.0	5.0	5.0	3.0	3.0	4.0	4.0	1.0	4.0	6.0	5.0	3.0	1	Arizona	2	43	1	0	3	10	4	1	Dispatcher	8.0	2.0	1.0	3.0	3.0	4.0	2.0	4.0	3.0
2814	corona_class_ineq	The disportional amount of minorities dying to COVID-19 compared to other races.	2.0	3.0	5.0	5.0	3.0	2.0	4.0	5.0	3.0	3.0	3.0	7.0	6.0	4.0	2.0	4.0	4.0	4.0	3.0	2.0	3.0	3.0	4.0	2.0	1.0	4.0	5.0	1	Georgia	1	18	0	0	2	1	3	5	Student	3.0	2.0	1.0	2.0	5.0	4.0	2.0	4.0	3.0
2819	corona_class_ineq	The corona virus is affecting mainly minorities more than white ppl	2.0	3.0	5.0	4.0	3.0	2.0	3.0	5.0	3.0	2.0	2.0	5.0	5.0	3.0	3.0	3.0	4.0	4.0	3.0	3.0	4.0	3.0	3.0	3.0	5.0	5.0	6.0	1	North Carolina	1	21	0	1	1	4	5	1	Business manager	7.0	3.0	2.0	4.0	4.0	4.0	3.0	3.0	3.0
2820	corona_control	That the outbreak is in every country and we need to all find a way to protect ourselves	5.0	4.0	4.0	2.0	3.0	1.0	2.0	3.0	1.0	2.0	2.0	2.0	1.0	2.0	4.0	3.0	1.0	4.0	2.0	4.0	4.0	4.0	3.0	4.0	4.0	3.0	6.0	1	New York	1	20	0	0	5	9	6	2	Manager of the office	2.0	1.0	1.0	4.0	5.0	2.0	2.0	5.0	2.0
2822	corona_class_ineq	Covid 19 is affecting blacks and hispaniks in poverty areas	4.0	4.0	4.0	5.0	4.0	1.0	3.0	4.0	3.0	3.0	3.0	7.0	1.0	3.0	3.0	5.0	5.0	5.0	3.0	3.0	5.0	1.0	3.0	1.0	5.0	6.0	5.0	1	Texas	2	57	1	1	2	4	4	1	Security Officer	9.0	4.0	1.0	5.0	4.0	3.0	2.0	4.0	3.0
2823	corona_control	The worldwide spread of the COVID-19 Virus and the uniquness of the event.	3.0	3.0	5.0	5.0	5.0	4.0	3.0	4.0	2.0	3.0	3.0	5.0	4.0	4.0	3.0	3.0	4.0	3.0	1.0	3.0	2.0	4.0	3.0	3.0	3.0	3.0	3.0	1	Idaho	1	67	1	0	1	1	5	6	Retired	5.0	3.0	1.0	3.0	3.0	2.0	3.0	5.0	2.0
2824	corona_natural_ineq	It was about the covit-19	4.0	4.0	4.0	4.0	4.0	3.0	4.0	4.0	4.0	2.0	3.0	4.0	1.0	4.0	2.0	5.0	5.0	5.0	3.0	3.0	3.0	3.0	1.0	1.0	4.0	1.0	6.0	1	Maryland	2	71	0	0	2	4	6	6	retired	7.0	4.0	1.0	3.0	3.0	5.0	2.0	2.0	3.0
2827	corona_control	Corona virus affecting the whole worls	4.0	3.0	4.0	4.0	4.0	3.0	4.0	4.0	4.0	2.0	1.0	4.0	3.0	2.0	3.0	4.0	4.0	4.0	3.0	3.0	2.0	2.0	5.0	3.0	4.0	4.0	3.0	1	Indiana	2	38	1	1	1	10	8	6	Homemaker	8.0	3.0	2.0	4.0	4.0	4.0	2.0	3.0	3.0
2828	corona_control	The covid 19 virus spreading	3.0	3.0	3.0	2.0	3.0	2.0	3.0	3.0	3.0	2.0	2.0	7.0	1.0	2.0	1.0	1.0	2.0	1.0	1.0	5.0	5.0	5.0	5.0	3.0	7.0	7.0	6.0	1	Georgia	2	25	1	1	1	4	1	6	None	3.0	2.0	1.0	4.0	4.0	3.0	1.0	4.0	2.0
2829	corona_control	The Coronavirus and it’s impact on the world	4.0	4.0	5.0	4.0	3.0	4.0	4.0	4.0	2.0	2.0	3.0	1.0	4.0	3.0	2.0	5.0	5.0	5.0	3.0	1.0	1.0	1.0	1.0	1.0	1.0	4.0	6.0	1	New York	2	53	1	1	1	5	6	6	Homemaker	10.0	3.0	2.0	3.0	2.0	3.0	2.0	5.0	2.0
2830	corona_class_ineq	wallet with germs	4.0	4.0	4.0	4.0	4.0	3.0	4.0	4.0	4.0	2.0	2.0	2.0	2.0	4.0	3.0	3.0	4.0	4.0	2.0	3.0	4.0	3.0	3.0	4.0	4.0	5.0	4.0	1	Kentucky	2	61	1	0	1	1	7	2	education	8.0	3.0	2.0	3.0	3.0	2.0	1.0	4.0	2.0
2831	corona_control	How the virus has effected everyone and all countries	2.0	4.0	3.0	4.0	5.0	1.0	2.0	4.0	2.0	3.0	2.0	7.0	1.0	3.0	2.0	4.0	3.0	3.0	2.0	3.0	3.0	3.0	3.0	3.0	3.0	4.0	6.0	1	Illinois	2	30	0	0	1	10	3	6	Disabled	1.0	2.0	1.0	3.0	5.0	3.0	4.0	5.0	2.0
2834	corona_control	Covid 19 spread all around the world, it doesn't matter where you are from	5.0	4.0	4.0	4.0	4.0	4.0	5.0	4.0	2.0	1.0	1.0	5.0	4.0	3.0	3.0	4.0	5.0	5.0	3.0	4.0	4.0	3.0	4.0	3.0	2.0	6.0	5.0	1	Nevada	2	48	1	1	1	1	4	3	Restaurant partner	8.0	4.0	2.0	2.0	4.0	3.0	1.0	4.0	2.0
2837	corona_control	Covid 19 outbreak	3.0	2.0	4.0	3.0	3.0	3.0	3.0	3.0	3.0	2.0	1.0	4.0	3.0	3.0	3.0	4.0	4.0	4.0	3.0	4.0	4.0	4.0	4.0	3.0	5.0	6.0	5.0	1	South Carolina	1	24	0	0	1	10	4	1	sales	6.0	4.0	1.0	3.0	4.0	4.0	2.0	5.0	3.0
2839	corona_natural_ineq	How the elderly are at higher risk with this disease	2.0	2.0	4.0	3.0	3.0	3.0	3.0	3.0	2.0	2.0	2.0	3.0	3.0	3.0	2.0	4.0	4.0	4.0	2.0	3.0	3.0	3.0	3.0	3.0	4.0	4.0	5.0	1	Missouri	2	33	0	0	1	9	5	2	Sub teacher	4.0	3.0	2.0	3.0	3.0	3.0	3.0	2.0	3.0
2841	corona_control	talking about how the covid-19 virus emerged and has spread to almost to every country in the world, and affected everyone no matter race, sex , or religion	3.0	3.0	5.0	3.0	5.0	4.0	5.0	4.0	3.0	2.0	3.0	1.0	1.0	3.0	2.0	5.0	5.0	5.0	3.0	1.0	5.0	5.0	1.0	3.0	7.0	7.0	6.0	1	Maine	1	47	1	1	1	10	6	1	regional manager for an IT firm	7.0	2.0	1.0	4.0	5.0	2.0	1.0	5.0	1.0
2842	corona_class_ineq	The impact of the pandemic has hit those with limited ressources, especially those in marginalized societal groups, disproportionately hard	3.0	4.0	4.0	4.0	3.0	2.0	2.0	4.0	2.0	3.0	3.0	4.0	2.0	3.0	3.0	5.0	5.0	5.0	3.0	4.0	4.0	5.0	4.0	2.0	7.0	7.0	6.0	1	Pennsylvania	1	73	1	0	1	10	7	6	Retiree	10.0	4.0	1.0	5.0	3.0	5.0	2.0	5.0	3.0
2845	corona_natural_ineq	The coronvirus affects everyone in a different way	2.0	5.0	5.0	5.0	5.0	3.0	2.0	5.0	3.0	3.0	3.0	5.0	4.0	3.0	2.0	5.0	5.0	5.0	2.0	5.0	3.0	3.0	3.0	3.0	7.0	7.0	5.0	1	Florida	2	45	1	1	2	4	3	4	Homemaker	7.0	3.0	1.0	5.0	5.0	5.0	2.0	5.0	2.0
2848	corona_control	Covid-19	3.0	3.0	3.0	3.0	3.0	5.0	3.0	3.0	3.0	2.0	2.0	4.0	4.0	3.0	1.0	4.0	4.0	4.0	2.0	3.0	3.0	3.0	3.0	3.0	4.0	4.0	1.0	1	Ohio	1	33	0	0	1	2	3	6	Stay at home son	5.0	3.0	2.0	3.0	3.0	3.0	3.0	4.0	2.0
2849	corona_natural_ineq	The dangers to one group of Corona patients - the elderly and those with underlying problems	4.0	4.0	3.0	4.0	3.0	4.0	5.0	4.0	4.0	2.0	1.0	3.0	2.0	3.0	3.0	5.0	5.0	4.0	3.0	2.0	2.0	3.0	3.0	2.0	4.0	5.0	3.0	1	California	2	70	0	0	5	9	5	6	retired	2.0	2.0	2.0	1.0	3.0	4.0	2.0	4.0	3.0
2851	corona_class_ineq	Vulnerable groups that Corona virus affects are the minority groups such as the Hispanics and Blacks.	3.0	3.0	3.0	3.0	3.0	3.0	4.0	3.0	3.0	1.0	1.0	4.0	3.0	3.0	2.0	3.0	3.0	4.0	3.0	3.0	3.0	3.0	3.0	3.0	5.0	5.0	5.0	1	Georgia	2	33	0	0	4	2	6	1	Nurse	6.0	2.0	2.0	3.0	4.0	2.0	3.0	2.0	2.0
2852	corona_natural_ineq	Corona is more likely in preexisting conditions	2.0	5.0	5.0	5.0	5.0	3.0	3.0	5.0	3.0	2.0	3.0	7.0	7.0	3.0	3.0	5.0	4.0	4.0	3.0	3.0	3.0	3.0	3.0	3.0	1.0	5.0	5.0	1	Florida	2	41	1	1	1	4	5	2	Sonographer	7.0	2.0	1.0	3.0	4.0	2.0	1.0	4.0	2.0
2853	corona_control	It was about the coronavirus and how it has impacted every part of the world	2.0	2.0	2.0	5.0	2.0	2.0	3.0	4.0	2.0	2.0	3.0	6.0	1.0	1.0	1.0	4.0	5.0	5.0	3.0	2.0	4.0	1.0	3.0	3.0	1.0	7.0	5.0	1	Wisconsin	2	59	1	0	1	4	5	6	Disabled	3.0	2.0	1.0	1.0	1.0	2.0	2.0	5.0	3.0
2854	corona_control	The impact of covid-19	4.0	3.0	3.0	4.0	2.0	5.0	4.0	3.0	2.0	2.0	1.0	7.0	5.0	4.0	3.0	4.0	5.0	3.0	3.0	3.0	2.0	4.0	2.0	1.0	2.0	1.0	4.0	1	Tennessee	1	22	0	0	1	2	6	1	Waiter	8.0	4.0	2.0	3.0	4.0	3.0	1.0	2.0	3.0
2855	corona_class_ineq	Covid lockdown	3.0	4.0	5.0	3.0	5.0	5.0	4.0	4.0	1.0	3.0	3.0	4.0	7.0	5.0	3.0	1.0	5.0	5.0	3.0	1.0	1.0	1.0	5.0	1.0	3.0	1.0	2.0	1	Texas	1	65	1	0	1	2	7	3	Cfo	12.0	5.0	3.0	5.0	5.0	5.0	1.0	5.0	3.0
2856	corona_natural_ineq	covid 19 killing more elderly	5.0	3.0	4.0	3.0	4.0	1.0	5.0	3.0	5.0	1.0	1.0	4.0	3.0	3.0	2.0	5.0	4.0	5.0	3.0	5.0	4.0	5.0	4.0	3.0	7.0	7.0	6.0	1	New York	2	67	1	0	1	1	3	6	I Stopped working in 1987 due to having a child, I was an equity stock trader. Didn't get to go to college because my usarmy lifer of 27 yr thought it would be a waste of money, since I'd get "knockup".	3.0	2.0	1.0	1.0	1.0	3.0	2.0	5.0	3.0
2857	corona_control	Different	1.0	4.0	4.0	5.0	3.0	3.0	4.0	5.0	2.0	2.0	2.0	4.0	4.0	1.0	1.0	3.0	3.0	3.0	3.0	3.0	3.0	3.0	3.0	3.0	5.0	4.0	3.0	1	California	1	27	0	0	1	2	2	4	None	5.0	2.0	1.0	4.0	4.0	3.0	2.0	2.0	2.0
2860	corona_control	covid virus has spread no matter who you are or where youare	1.0	2.0	5.0	5.0	3.0	2.0	3.0	3.0	1.0	3.0	2.0	5.0	7.0	4.0	3.0	3.0	3.0	3.0	2.0	1.0	1.0	3.0	3.0	2.0	1.0	4.0	1.0	1	Washington	2	62	1	1	1	3	6	1	business owner	8.0	3.0	1.0	4.0	4.0	2.0	1.0	5.0	2.0
2861	corona_control	Its ok	3.0	3.0	3.0	3.0	3.0	3.0	3.0	3.0	3.0	2.0	2.0	4.0	4.0	3.0	3.0	3.0	3.0	3.0	2.0	3.0	3.0	3.0	3.0	3.0	4.0	4.0	2.0	1	Virginia	1	41	0	1	1	1	5	1	Lab tech	7.0	3.0	1.0	3.0	3.0	3.0	1.0	3.0	3.0
2869	corona_natural_ineq	The elderly being more susceptible to covid19	4.0	3.0	5.0	4.0	3.0	3.0	3.0	3.0	4.0	2.0	1.0	5.0	5.0	1.0	2.0	3.0	4.0	5.0	3.0	3.0	2.0	1.0	3.0	4.0	2.0	5.0	5.0	1	Pennsylvania	2	54	0	0	1	10	5	1	Custodian	5.0	2.0	1.0	2.0	3.0	3.0	3.0	5.0	2.0
2871	corona_class_ineq	sfsdfasdfasd asdfas	5.0	5.0	5.0	5.0	5.0	5.0	5.0	5.0	5.0	3.0	3.0	2.0	3.0	5.0	5.0	5.0	5.0	5.0	3.0	5.0	5.0	5.0	5.0	5.0	1.0	2.0	2.0	1	New York	1	33	1	1	3	1	6	1	sdfasdfas	8.0	5.0	3.0	1.0	5.0	5.0	1.0	5.0	1.0
2873	corona_class_ineq	It informs people that black and hispanic populations are significantly affected by the coronavirus pandemic more than the rest of the population showing a disproportinate outcome.	4.0	4.0	4.0	5.0	4.0	2.0	5.0	4.0	3.0	2.0	3.0	6.0	3.0	3.0	3.0	5.0	5.0	5.0	3.0	4.0	3.0	4.0	2.0	4.0	7.0	6.0	6.0	1	Pennsylvania	1	67	0	0	1	2	7	3	Owner of a small retail business.	8.0	3.0	1.0	4.0	4.0	2.0	1.0	5.0	3.0
2874	corona_class_ineq	Disproportionate corona virus infections based on income	2.0	3.0	4.0	5.0	4.0	1.0	2.0	5.0	2.0	2.0	2.0	6.0	3.0	3.0	3.0	4.0	4.0	4.0	3.0	4.0	3.0	4.0	5.0	2.0	6.0	7.0	5.0	1	Kentucky	1	62	0	0	1	10	7	1	Educator	7.0	3.0	1.0	4.0	3.0	5.0	2.0	5.0	3.0
2875	corona_control	Covid19 has effected every country in the world and doesn’t discriminate by sex, color or creed.	5.0	5.0	5.0	5.0	3.0	2.0	4.0	5.0	3.0	3.0	3.0	7.0	7.0	3.0	3.0	4.0	5.0	5.0	3.0	5.0	5.0	5.0	5.0	3.0	7.0	7.0	6.0	1	Florida	2	68	0	0	1	10	4	6	Retired	6.0	3.0	1.0	5.0	3.0	5.0	2.0	5.0	3.0
2876	corona_control	The virus has effected every country including US and doesn't matter who	3.0	3.0	4.0	4.0	4.0	2.0	3.0	4.0	2.0	2.0	3.0	6.0	4.0	3.0	3.0	4.0	5.0	4.0	3.0	3.0	4.0	3.0	3.0	3.0	5.0	5.0	6.0	1	Michigan	2	72	0	1	1	1	3	6	Retired	5.0	3.0	1.0	4.0	4.0	2.0	3.0	5.0	2.0
2879	corona_control	The Coronavirus pandemic is affecting almost every country in the world, including the US	1.0	2.0	4.0	5.0	4.0	2.0	3.0	3.0	2.0	2.0	2.0	5.0	5.0	3.0	3.0	3.0	3.0	3.0	2.0	3.0	2.0	3.0	3.0	3.0	1.0	5.0	5.0	1	California	2	78	0	0	1	1	4	6	Retired	3.0	2.0	1.0	2.0	2.0	3.0	3.0	5.0	2.0
2880	corona_class_ineq	The corovirus out-break	4.0	3.0	4.0	5.0	4.0	3.0	5.0	3.0	1.0	2.0	2.0	4.0	1.0	4.0	3.0	5.0	5.0	5.0	3.0	5.0	5.0	5.0	3.0	3.0	6.0	7.0	6.0	1	California	1	49	0	0	1	1	4	6		2.0	2.0	1.0	5.0	3.0	4.0	2.0	5.0	3.0
2882	corona_natural_ineq	Coranaviris	1.0	2.0	1.0	4.0	3.0	3.0	1.0	1.0	2.0	2.0	1.0	7.0	2.0	1.0	2.0	2.0	2.0	2.0	1.0	5.0	5.0	1.0	5.0	5.0	6.0	4.0	4.0	1	Florida	2	31	0	0	4	2	3	2	Cleaning	3.0	2.0	1.0	2.0	3.0	5.0	2.0	4.0	3.0
2883	corona_class_ineq	Coronavirus are killing blacks and Hispanics more than others race .	4.0	4.0	4.0	4.0	4.0	4.0	4.0	5.0	4.0	3.0	3.0	6.0	5.0	4.0	1.0	5.0	5.0	5.0	3.0	4.0	4.0	4.0	5.0	4.0	3.0	6.0	2.0	1	New York	1	51	0	0	3	1	3	4	Autobody shop	3.0	5.0	2.0	4.0	4.0	1.0	2.0	5.0	3.0
2887	corona_control	Coronavirus affecting everyone.	1.0	1.0	5.0	5.0	4.0	3.0	5.0	3.0	3.0	2.0	2.0	1.0	4.0	3.0	1.0	4.0	5.0	5.0	2.0	1.0	5.0	3.0	5.0	5.0	7.0	7.0	5.0	1	New York	2	39	0	0	5	6	7	1	Social Media Coordinator	1.0	1.0	1.0	2.0	5.0	3.0	4.0	5.0	3.0
2888	corona_class_ineq	Hispanics and minorities are disproportionately getting infected with Coronavirus than other segments of population.	3.0	3.0	4.0	4.0	3.0	3.0	3.0	4.0	3.0	2.0	1.0	4.0	2.0	3.0	2.0	5.0	5.0	5.0	3.0	5.0	4.0	4.0	4.0	3.0	7.0	7.0	6.0	1	Maine	1	54	1	1	1	1	7	1	Public Relations	10.0	4.0	1.0	2.0	3.0	4.0	2.0	5.0	2.0
2892	corona_natural_ineq	How minorities, elderly, and those with underlying conditiins are affected more by covid	3.0	2.0	5.0	4.0	4.0	3.0	4.0	5.0	4.0	2.0	3.0	4.0	5.0	3.0	3.0	3.0	3.0	5.0	3.0	3.0	2.0	4.0	2.0	2.0	4.0	5.0	5.0	1	Nebraska	2	41	1	0	1	1	6	3	Consultant	8.0	3.0	2.0	4.0	4.0	3.0	1.0	5.0	3.0
2893	corona_class_ineq	I have just listened to a video and read about how the coronavirus affects different races compared to other races. Also about how it has affected low income communitties.	3.0	4.0	5.0	5.0	4.0	3.0	4.0	5.0	4.0	1.0	3.0	5.0	1.0	4.0	1.0	5.0	5.0	5.0	3.0	5.0	4.0	5.0	5.0	3.0	7.0	1.0	6.0	1	Mississippi	2	19	0	0	1	4	3	4	unemployed and currently looking for work	1.0	2.0	2.0	3.0	5.0	3.0	1.0	4.0	2.0
2895	corona_natural_ineq	Elderly are impacted differently from the Covid19. Especially people who have underlying conditions.	3.0	2.0	5.0	4.0	4.0	2.0	4.0	4.0	2.0	2.0	3.0	5.0	4.0	4.0	3.0	4.0	4.0	5.0	3.0	3.0	3.0	3.0	4.0	3.0	4.0	5.0	6.0	1	Illinois	1	36	1	0	1	1	6	1	Category sales analyst	9.0	4.0	1.0	5.0	5.0	4.0	2.0	5.0	3.0
2897	corona_class_ineq	Sadness	4.0	5.0	4.0	5.0	4.0	4.0	4.0	4.0	4.0	2.0	2.0	3.0	3.0	5.0	5.0	4.0	4.0	5.0	3.0	4.0	3.0	4.0	3.0	3.0	2.0	2.0	5.0	1	Pennsylvania	1	33	1	1	3	2	6	1	Finance	8.0	4.0	2.0	4.0	4.0	4.0	2.0	4.0	3.0
2898	corona_natural_ineq	Information concerning covid 19 and the risks being higher for elderly and those with heart Disease cancer or diabetes	2.0	1.0	4.0	5.0	4.0	3.0	3.0	4.0	2.0	2.0	1.0	7.0	2.0	3.0	2.0	5.0	5.0	5.0	3.0	4.0	5.0	5.0	5.0	3.0	7.0	7.0	5.0	1	Indiana	2	69	1	0	1	2	6	6	Homemaker	7.0	3.0	1.0	3.0	2.0	4.0	2.0	5.0	3.0
2900	corona_class_ineq	Marginalized groups in america are facing the effects of COVID-19 more harshly than others (whites people).	4.0	2.0	5.0	4.0	3.0	4.0	4.0	5.0	1.0	1.0	1.0	2.0	2.0	3.0	2.0	5.0	5.0	5.0	3.0	4.0	4.0	3.0	3.0	3.0	7.0	5.0	5.0	1	Texas	2	22	0	0	1	9	3	4		9.0	3.0	2.0	3.0	5.0	4.0	3.0	4.0	3.0
2901	corona_natural_ineq	The pandemic is not affecting people in the same way	4.0	5.0	4.0	5.0	5.0	4.0	5.0	5.0	5.0	2.0	1.0	6.0	4.0	4.0	3.0	2.0	3.0	4.0	3.0	5.0	4.0	5.0	5.0	3.0	7.0	4.0	6.0	1	California	1	39	1	1	1	1	6	1	Technology	9.0	3.0	2.0	4.0	5.0	4.0	2.0	5.0	3.0
2905	corona_natural_ineq	Those being most afffected by the coronavirus are the elderly and those with medical conditions like heart disease and diabetes.	4.0	3.0	4.0	5.0	3.0	4.0	4.0	3.0	3.0	2.0	1.0	3.0	2.0	1.0	2.0	5.0	5.0	5.0	3.0	4.0	3.0	5.0	3.0	3.0	6.0	7.0	5.0	1	Texas	2	75	0	0	1	1	7	6	retired	4.0	2.0	1.0	1.0	2.0	4.0	2.0	5.0	3.0
2908	corona_natural_ineq	that coronavirus affects older and people with health conditions significantly worse than others	4.0	2.0	4.0	5.0	3.0	5.0	4.0	3.0	3.0	3.0	3.0	7.0	5.0	4.0	3.0	3.0	3.0	4.0	3.0	2.0	1.0	4.0	3.0	1.0	1.0	5.0	5.0	1	New Jersey	2	73	1	1	1	2	7	6	retired teacher	11.0	4.0	1.0	4.0	3.0	3.0	3.0	5.0	2.0
2910	corona_natural_ineq	Coronavirus disease	5.0	4.0	5.0	5.0	5.0	5.0	5.0	5.0	5.0	3.0	3.0	7.0	7.0	1.0	1.0	1.0	1.0	1.0	2.0	1.0	1.0	1.0	1.0	1.0	7.0	7.0	5.0	1	New York	2	41	1	1	1	2	9	2	IT	8.0	5.0	3.0	5.0	5.0	1.0	1.0	5.0	3.0
2920	corona_natural_ineq	elderly people and folksc wi\tth preexisting conditions arec susceptible to the coronavirus	4.0	3.0	3.0	3.0	3.0	4.0	4.0	3.0	5.0	1.0	2.0	2.0	1.0	2.0	2.0	5.0	3.0	5.0	3.0	5.0	5.0	4.0	4.0	3.0	5.0	7.0	3.0	1	North Carolina	1	73	0	0	1	10	4	6	retired	2.0	1.0	1.0	1.0	1.0	5.0	2.0	5.0	3.0
2922	corona_natural_ineq	old age vulnerability	3.0	3.0	3.0	3.0	4.0	4.0	4.0	3.0	3.0	2.0	1.0	5.0	3.0	3.0	3.0	5.0	3.0	3.0	3.0	2.0	3.0	5.0	2.0	2.0	3.0	4.0	6.0	1	Arizona	1	56	0	1	1	10	6	1	sales	7.0	3.0	2.0	3.0	3.0	4.0	2.0	4.0	2.0
2927	corona_control	Covid 19 hitting whole world	5.0	5.0	5.0	2.0	4.0	2.0	5.0	3.0	1.0	2.0	1.0	1.0	1.0	3.0	2.0	5.0	5.0	5.0	3.0	3.0	1.0	1.0	1.0	2.0	7.0	7.0	5.0	1	Colorado	2	47	1	1	1	1	5	6	Home maker	7.0	2.0	1.0	3.0	2.0	2.0	1.0	5.0	3.0
2929	corona_natural_ineq	Get a little more rbx in your car and get	3.0	1.0	3.0	4.0	5.0	3.0	4.0	3.0	2.0	2.0	2.0	2.0	5.0	2.0	3.0	3.0	4.0	1.0	2.0	3.0	4.0	3.0	3.0	2.0	4.0	4.0	6.0	1	North Carolina	1	24	0	1	2	4	4	4	Hey how do I	7.0	4.0	2.0	3.0	4.0	2.0	2.0	3.0	2.0
2931	corona_natural_ineq	covid 19	4.0	4.0	4.0	4.0	4.0	4.0	4.0	4.0	4.0	2.0	2.0	7.0	7.0	4.0	3.0	4.0	4.0	5.0	1.0	5.0	5.0	5.0	5.0	5.0	7.0	7.0	6.0	1	Ohio	1	50	1	1	1	1	7	1	IT	12.0	4.0	1.0	5.0	5.0	1.0	1.0	5.0	3.0
2933	corona_control	Corona virus has affected every country in the world. Never before have we seen this.	2.0	1.0	5.0	5.0	3.0	2.0	3.0	3.0	1.0	3.0	3.0	6.0	4.0	4.0	2.0	4.0	5.0	3.0	3.0	2.0	1.0	2.0	3.0	3.0	4.0	4.0	3.0	1	Florida	1	40	1	1	1	1	5	1	Director of Agriculture business	9.0	3.0	1.0	5.0	5.0	2.0	3.0	5.0	2.0
2934	corona_control	about the corona virus	2.0	4.0	4.0	5.0	4.0	2.0	3.0	5.0	3.0	2.0	2.0	6.0	4.0	2.0	2.0	5.0	5.0	5.0	3.0	3.0	3.0	5.0	4.0	2.0	4.0	6.0	5.0	1	New Jersey	1	71	0	0	1	1	3	6	retail clerk	5.0	2.0	1.0	3.0	2.0	4.0	2.0	4.0	3.0
2935	corona_class_ineq	The tet that i listened to mentioned that the coronavirus is dispropotionally effecting the minorities such as blacks and hispanics who have had more cases and deaths related to corona virus	2.0	4.0	5.0	4.0	4.0	4.0	4.0	5.0	4.0	3.0	3.0	5.0	5.0	3.0	3.0	4.0	3.0	5.0	3.0	2.0	2.0	4.0	5.0	3.0	5.0	7.0	5.0	1	Texas	2	51	1	1	4	10	6	1	director	11.0	3.0	1.0	4.0	3.0	3.0	3.0	5.0	3.0
2936	corona_control	Corona virus pandemic	2.0	2.0	4.0	5.0	2.0	2.0	2.0	3.0	2.0	3.0	3.0	7.0	5.0	3.0	3.0	1.0	3.0	1.0	2.0	1.0	1.0	1.0	1.0	1.0	1.0	3.0	1.0	1	Montana	2	59	1	0	1	1	3	6	Retired small business owner	8.0	4.0	1.0	3.0	3.0	1.0	1.0	4.0	2.0
2937	corona_control	I feel like a god because I’m Allah.	3.0	1.0	2.0	2.0	2.0	3.0	3.0	3.0	2.0	1.0	2.0	2.0	1.0	2.0	3.0	4.0	3.0	3.0	2.0	3.0	5.0	1.0	4.0	1.0	7.0	7.0	1.0	1	California	1	30	0	0	4	5	9	1	Professional Shaft Engager	10.0	4.0	2.0	1.0	2.0	4.0	1.0	2.0	2.0
2940	corona_natural_ineq	The COVID 19 virus does not just affect one group of people	2.0	3.0	5.0	5.0	2.0	2.0	3.0	4.0	3.0	2.0	3.0	5.0	1.0	3.0	2.0	5.0	5.0	5.0	3.0	1.0	3.0	3.0	4.0	3.0	7.0	2.0	3.0	1	Texas	2	40	1	0	3	2	5	6	Homemaker	10.0	4.0	1.0	5.0	3.0	4.0	2.0	5.0	3.0
2942	corona_natural_ineq	It was about how the elderly and those with underlying conditions such as diabetes are disproportionately affected by Covid-19.	2.0	3.0	5.0	5.0	4.0	3.0	4.0	5.0	2.0	2.0	1.0	4.0	3.0	3.0	3.0	4.0	4.0	5.0	3.0	3.0	3.0	3.0	5.0	4.0	4.0	6.0	5.0	1	Alabama	2	41	0	1	1	1	6	1	Personal Assistant	6.0	2.0	1.0	2.0	5.0	2.0	1.0	5.0	2.0
2943	corona_control	Covid19 and its introduction to the world.	5.0	3.0	5.0	5.0	5.0	1.0	5.0	1.0	3.0	1.0	1.0	7.0	1.0	3.0	1.0	5.0	5.0	5.0	3.0	1.0	1.0	1.0	1.0	1.0	3.0	5.0	5.0	1	Illinois	1	28	1	0	1	1	3	3	Lawn Carer	1.0	1.0	2.0	5.0	5.0	2.0	1.0	5.0	1.0
2945	corona_class_ineq	About Coronavirus affecting Hispanic/African America more than Normal	5.0	5.0	5.0	5.0	5.0	5.0	5.0	5.0	5.0	3.0	1.0	1.0	1.0	1.0	1.0	5.0	5.0	5.0	3.0	5.0	5.0	5.0	5.0	1.0	4.0	1.0	6.0	1	Florida	1	20	0	0	3	10	3	1	Kitter	4.0	1.0	1.0	5.0	5.0	1.0	4.0	5.0	3.0
2947	corona_class_ineq	Vulnerable populations such as poor and minorities are more affected by COVID	4.0	5.0	3.0	3.0	3.0	4.0	4.0	4.0	4.0	1.0	1.0	2.0	2.0	2.0	2.0	5.0	5.0	5.0	3.0	5.0	5.0	3.0	3.0	1.0	7.0	7.0	6.0	1	California	2	45	1	1	1	1	9	1	Counselor	12.0	4.0	1.0	2.0	2.0	1.0	1.0	5.0	2.0
2950	corona_control	About Coronavirus	4.0	4.0	4.0	4.0	4.0	4.0	4.0	4.0	4.0	3.0	3.0	7.0	7.0	3.0	3.0	1.0	2.0	3.0	2.0	3.0	1.0	3.0	3.0	3.0	5.0	4.0	5.0	1	New Jersey	2	32	1	1	3	2	2	4	Mother at home	8.0	3.0	3.0	5.0	5.0	1.0	2.0	4.0	2.0
2956	corona_natural_ineq	Covid 19 effect on elderly peoples	5.0	5.0	5.0	5.0	5.0	4.0	5.0	5.0	5.0	3.0	3.0	6.0	6.0	4.0	4.0	2.0	5.0	5.0	3.0	2.0	2.0	3.0	4.0	1.0	3.0	2.0	1.0	1	Florida	1	50	0	0	1	10	3	1	Hospitality	7.0	4.0	2.0	4.0	4.0	3.0	4.0	5.0	2.0
2958	corona_natural_ineq	the affect of the coronavirus on the elderly and those wth underlying health problems such as heart disease diabetes and cancer	3.0	3.0	5.0	5.0	4.0	4.0	4.0	5.0	2.0	2.0	3.0	4.0	5.0	2.0	2.0	4.0	4.0	3.0	2.0	2.0	3.0	3.0	5.0	3.0	6.0	6.0	5.0	1	North Carolina	2	51	1	0	1	1	3	4	unemployed	6.0	3.0	2.0	3.0	3.0	2.0	1.0	5.0	2.0
2961	corona_natural_ineq	Lots of politics	2.0	4.0	4.0	5.0	5.0	3.0	5.0	4.0	4.0	3.0	2.0	5.0	6.0	3.0	3.0	3.0	3.0	3.0	1.0	3.0	4.0	3.0	3.0	4.0	4.0	5.0	6.0	1	Washington	1	26	0	0	1	4	4	1	Construction	5.0	3.0	3.0	4.0	4.0	3.0	1.0	4.0	2.0
2965	corona_class_ineq	The text I read about was about the coronavirus and how it may affect people that are Hispanic or African-American and how it affects people in different ways.	3.0	2.0	5.0	5.0	4.0	2.0	5.0	5.0	2.0	3.0	2.0	1.0	7.0	5.0	5.0	3.0	3.0	3.0	1.0	5.0	5.0	5.0	5.0	5.0	1.0	1.0	2.0	1	Arizona	2	31	0	0	3	10	3	4	i do not work	2.0	3.0	1.0	3.0	3.0	3.0	4.0	5.0	1.0
2967	corona_class_ineq	the covid19 virus affects hispanics - poor/ more so than others	3.0	3.0	4.0	5.0	3.0	4.0	3.0	5.0	2.0	3.0	3.0	5.0	5.0	3.0	3.0	3.0	4.0	4.0	2.0	3.0	3.0	3.0	4.0	2.0	2.0	2.0	1.0	1	Louisiana	2	43	1	1	1	4	5	5	student	7.0	3.0	1.0	3.0	4.0	3.0	1.0	4.0	2.0
2968	corona_class_ineq	About Corona virouse	4.0	4.0	3.0	4.0	4.0	4.0	4.0	4.0	3.0	2.0	3.0	6.0	7.0	4.0	4.0	4.0	2.0	3.0	3.0	4.0	5.0	3.0	4.0	4.0	6.0	6.0	6.0	1	Colorado	1	46	1	1	1	2	7	1	IT	8.0	3.0	3.0	5.0	5.0	5.0	1.0	5.0	3.0
2969	corona_class_ineq	Covid is not equally being spread across all demographic groups	2.0	3.0	5.0	5.0	4.0	3.0	4.0	3.0	2.0	2.0	1.0	6.0	4.0	3.0	3.0	3.0	3.0	4.0	3.0	2.0	2.0	4.0	3.0	4.0	1.0	5.0	5.0	1	Idaho	1	65	1	0	1	10	6	6	retired	8.0	4.0	1.0	2.0	2.0	2.0	3.0	5.0	2.0
2971	corona_control	The impact of the virus globally	4.0	3.0	3.0	3.0	3.0	3.0	3.0	4.0	3.0	2.0	1.0	5.0	1.0	2.0	2.0	4.0	4.0	5.0	3.0	4.0	4.0	4.0	5.0	4.0	6.0	6.0	6.0	1	Oregon	2	51	0	0	5	10	7	1	Non profit management	7.0	3.0	1.0	3.0	4.0	4.0	2.0	5.0	3.0
2972	corona_class_ineq	they claim people of different color and poor are treated differently	4.0	3.0	3.0	2.0	3.0	4.0	4.0	2.0	3.0	2.0	3.0	3.0	4.0	2.0	2.0	4.0	3.0	3.0	3.0	3.0	3.0	3.0	2.0	2.0	5.0	5.0	6.0	1	Nevada	1	37	1	0	1	10	3	4	parts manager	8.0	2.0	1.0	3.0	2.0	3.0	3.0	2.0	3.0
2974	corona_control	About the coronavirus and how it has impacted almost every country in the world in some way	3.0	4.0	4.0	5.0	3.0	3.0	3.0	4.0	3.0	2.0	3.0	7.0	4.0	3.0	3.0	3.0	5.0	5.0	2.0	4.0	4.0	3.0	4.0	3.0	5.0	6.0	5.0	1	New York	1	54	1	1	1	2	5	3	Owner of currier business	7.0	3.0	1.0	3.0	3.0	3.0	2.0	4.0	2.0
2975	corona_class_ineq	How low income minorities are more affected by COVID-19 than any other group.	2.0	2.0	4.0	5.0	3.0	3.0	2.0	3.0	2.0	2.0	3.0	7.0	5.0	4.0	4.0	2.0	3.0	3.0	2.0	3.0	4.0	3.0	3.0	4.0	3.0	2.0	2.0	1	Massachusetts	2	25	0	1	1	9	3	6	Homemaker	7.0	2.0	2.0	3.0	4.0	3.0	4.0	1.0	3.0
2976	corona_control	The covid 19 pandemic	4.0	3.0	4.0	3.0	3.0	3.0	4.0	5.0	3.0	2.0	1.0	3.0	1.0	2.0	1.0	5.0	5.0	5.0	3.0	4.0	1.0	3.0	5.0	2.0	7.0	7.0	6.0	1	Oregon	1	58	1	0	1	10	7	4	Management	8.0	3.0	1.0	2.0	3.0	4.0	2.0	5.0	3.0
2982	corona_control	pandamic world wide	5.0	5.0	4.0	4.0	4.0	5.0	3.0	5.0	3.0	3.0	3.0	5.0	2.0	1.0	3.0	5.0	4.0	5.0	3.0	4.0	2.0	5.0	2.0	3.0	6.0	4.0	5.0	1	Massachusetts	1	65	1	0	1	2	5	6	rn	8.0	4.0	1.0	3.0	3.0	5.0	2.0	5.0	3.0
2984	corona_control	The emergence of coronavirus and it’s effect on humanity as a whole.	1.0	2.0	5.0	5.0	5.0	2.0	3.0	3.0	2.0	2.0	1.0	4.0	4.0	3.0	3.0	5.0	4.0	5.0	3.0	2.0	5.0	3.0	3.0	3.0	5.0	5.0	5.0	1	Pennsylvania	1	34	0	0	1	10	4	4	Food and Beverage	7.0	2.0	2.0	4.0	4.0	3.0	3.0	5.0	3.0
2985	corona_control	The coronavirus and how it’s affects people	3.0	5.0	1.0	3.0	2.0	5.0	4.0	1.0	2.0	2.0	1.0	6.0	1.0	4.0	1.0	4.0	3.0	2.0	3.0	3.0	5.0	3.0	3.0	5.0	4.0	3.0	2.0	1	South Carolina	2	18	0	0	3	3	4	2	Y	9.0	2.0	2.0	4.0	3.0	3.0	1.0	3.0	1.0
2986	corona_natural_ineq	Only elderly should be worried	3.0	3.0	4.0	3.0	3.0	4.0	4.0	4.0	2.0	3.0	3.0	7.0	5.0	4.0	3.0	1.0	2.0	2.0	2.0	1.0	3.0	3.0	2.0	1.0	2.0	6.0	2.0	1	Illinois	1	34	1	1	1	4	9	1	Student advisor	9.0	3.0	1.0	3.0	4.0	2.0	1.0	5.0	2.0
2990	corona_natural_ineq	The higher risk people for covid 19	3.0	3.0	4.0	4.0	3.0	2.0	3.0	4.0	2.0	3.0	3.0	5.0	2.0	3.0	3.0	3.0	5.0	4.0	2.0	4.0	3.0	3.0	4.0	3.0	5.0	5.0	5.0	1	Michigan	1	41	1	1	1	10	3	1	Department manager	6.0	3.0	1.0	3.0	3.0	1.0	3.0	3.0	2.0
2991	corona_control	Corona Virus Pandemic	5.0	4.0	4.0	4.0	4.0	3.0	5.0	4.0	4.0	2.0	1.0	3.0	2.0	4.0	2.0	3.0	4.0	5.0	3.0	1.0	3.0	3.0	4.0	4.0	6.0	4.0	6.0	1	New Jersey	1	64	1	0	1	2	5	1	IT Technician	6.0	2.0	2.0	2.0	2.0	2.0	1.0	4.0	2.0
2993	corona_natural_ineq	One is at high risk if you have any of those conditions	2.0	3.0	4.0	4.0	3.0	3.0	3.0	4.0	2.0	3.0	3.0	7.0	2.0	3.0	3.0	5.0	5.0	5.0	3.0	3.0	3.0	2.0	3.0	1.0	7.0	7.0	5.0	1	Colorado	3	65	1	0	1	1	4	5	Airline customer service	7.0	3.0	2.0	5.0	3.0	3.0	3.0	5.0	3.0
2996	corona_natural_ineq	Two. Covid-19 is not affect by everybody	1.0	4.0	4.0	4.0	4.0	3.0	4.0	5.0	1.0	2.0	3.0	7.0	7.0	1.0	5.0	5.0	2.0	3.0	2.0	1.0	5.0	3.0	3.0	5.0	7.0	4.0	2.0	1	California	2	34	1	0	2	4	3	6	Not working	1.0	1.0	1.0	2.0	3.0	3.0	2.0	2.0	2.0
2997	corona_natural_ineq	its about corona virus, elder people and some medical condition people most effect by it,	5.0	3.0	4.0	2.0	5.0	5.0	5.0	4.0	2.0	3.0	2.0	4.0	5.0	3.0	3.0	5.0	3.0	3.0	3.0	4.0	5.0	3.0	5.0	3.0	1.0	5.0	2.0	1	Kentucky	2	25	1	1	4	6	6	1	cashier	7.0	2.0	3.0	4.0	4.0	2.0	1.0	3.0	1.0
2998	corona_natural_ineq	It's sad what's going on	2.0	5.0	3.0	5.0	3.0	3.0	5.0	5.0	1.0	2.0	2.0	4.0	4.0	3.0	3.0	3.0	5.0	5.0	2.0	3.0	3.0	3.0	3.0	3.0	4.0	4.0	2.0	1	New Jersey	2	26	0	1	1	10	3	2	Cashier	1.0	3.0	2.0	3.0	4.0	3.0	2.0	1.0	1.0
2999	corona_natural_ineq	virus worse foe elderly underlying conditions	3.0	3.0	4.0	5.0	4.0	2.0	4.0	4.0	3.0	2.0	3.0	3.0	4.0	2.0	3.0	4.0	4.0	3.0	3.0	2.0	2.0	2.0	3.0	3.0	4.0	3.0	3.0	1	Nebraska	1	54	1	0	1	2	7	1	Administration	8.0	3.0	1.0	4.0	4.0	5.0	2.0	5.0	2.0
3000	corona_class_ineq	It was about the corona	2.0	2.0	5.0	5.0	5.0	2.0	2.0	3.0	2.0	2.0	3.0	6.0	4.0	4.0	2.0	1.0	4.0	3.0	2.0	1.0	1.0	1.0	1.0	2.0	1.0	4.0	5.0	1	Tennessee	2	38	1	1	1	1	6	1	It manager	8.0	3.0	1.0	3.0	4.0	2.0	1.0	5.0	1.0
3001	corona_control	The coronavirus has spread worldwide.	4.0	3.0	5.0	5.0	5.0	5.0	5.0	4.0	4.0	1.0	1.0	3.0	2.0	2.0	2.0	5.0	5.0	5.0	3.0	5.0	5.0	4.0	3.0	4.0	7.0	7.0	5.0	1	Florida	2	26	0	0	1	9	3	5	Disabled	4.0	1.0	1.0	2.0	1.0	3.0	3.0	5.0	3.0
3005	corona_class_ineq	i do not know	4.0	4.0	4.0	4.0	3.0	4.0	3.0	4.0	4.0	2.0	2.0	4.0	5.0	3.0	4.0	3.0	2.0	4.0	2.0	4.0	4.0	4.0	3.0	3.0	4.0	4.0	3.0	1	Tennessee	1	49	1	1	2	1	3	1	care giver	8.0	3.0	2.0	3.0	3.0	2.0	2.0	4.0	2.0
3007	corona_class_ineq	What group the virus is affecting	3.0	3.0	3.0	3.0	3.0	3.0	3.0	3.0	3.0	2.0	2.0	4.0	2.0	2.0	2.0	4.0	4.0	3.0	2.0	3.0	3.0	2.0	3.0	3.0	4.0	4.0	6.0	1	Michigan	1	42	1	0	1	10	3	4	Unemployed	6.0	3.0	1.0	3.0	3.0	2.0	1.0	1.0	1.0
3010	corona_control	The prolific spread of the covid-19 virus worldwide	3.0	4.0	4.0	5.0	3.0	2.0	4.0	4.0	3.0	2.0	1.0	3.0	3.0	3.0	2.0	5.0	5.0	5.0	3.0	5.0	3.0	3.0	5.0	2.0	6.0	6.0	5.0	1	California	2	65	1	0	1	2	4	4	Sales	5.0	2.0	2.0	2.0	3.0	4.0	2.0	5.0	3.0
3011	corona_natural_ineq	Covid and who it affects	3.0	4.0	5.0	4.0	3.0	1.0	4.0	3.0	2.0	2.0	1.0	4.0	2.0	3.0	3.0	4.0	3.0	4.0	3.0	3.0	3.0	3.0	3.0	3.0	7.0	2.0	6.0	1	Tennessee	2	35	0	1	1	4	3	4	don't have one	1.0	1.0	1.0	4.0	4.0	3.0	2.0	5.0	2.0
3014	corona_control	The coronavirus has spread to almost every country in the world, including the US, and has impacted people in a wide spread manner regardless of race, cultural background or sex.	3.0	3.0	5.0	5.0	4.0	3.0	4.0	4.0	3.0	1.0	1.0	3.0	4.0	4.0	3.0	4.0	5.0	4.0	3.0	3.0	4.0	3.0	5.0	4.0	4.0	5.0	3.0	1	Illinois	2	30	1	0	1	2	7	1	Occupational therapist	10.0	4.0	2.0	3.0	4.0	3.0	3.0	4.0	3.0
3016	corona_class_ineq	covid	3.0	3.0	4.0	4.0	4.0	2.0	4.0	2.0	3.0	2.0	3.0	5.0	6.0	4.0	4.0	3.0	3.0	2.0	2.0	3.0	2.0	2.0	3.0	3.0	4.0	6.0	5.0	1	New York	1	48	1	1	1	2	3	6	operator	11.0	4.0	3.0	2.0	2.0	2.0	1.0	4.0	2.0
3017	corona_control	The COVID 19 is bad	5.0	3.0	5.0	5.0	4.0	2.0	4.0	4.0	3.0	2.0	1.0	7.0	7.0	5.0	5.0	1.0	3.0	1.0	1.0	3.0	5.0	3.0	3.0	3.0	3.0	4.0	5.0	1	Montana	1	38	0	0	2	10	6	4	Nothing	1.0	2.0	1.0	2.0	2.0	3.0	1.0	1.0	3.0
3019	corona_natural_ineq	People with certain pre-existing conditions are more prone to contract the virus	3.0	4.0	5.0	5.0	3.0	4.0	4.0	4.0	3.0	3.0	3.0	6.0	6.0	4.0	4.0	2.0	3.0	2.0	3.0	3.0	1.0	5.0	1.0	3.0	1.0	1.0	2.0	1	Florida	1	61	1	0	1	2	7	6	Retired Army O-5	10.0	4.0	1.0	3.0	3.0	3.0	3.0	5.0	3.0
3020	corona_class_ineq	It's about the covid-19 epidemic and how it affects the minorities.	4.0	4.0	4.0	5.0	3.0	2.0	4.0	4.0	3.0	3.0	3.0	7.0	1.0	4.0	3.0	5.0	5.0	5.0	3.0	4.0	4.0	5.0	5.0	3.0	7.0	5.0	3.0	1	Arizona	2	53	0	0	3	2	4	6	Customer Service Representative	3.0	1.0	1.0	5.0	2.0	3.0	2.0	5.0	2.0
3021	corona_natural_ineq	COVID-19 and the elderly	2.0	4.0	5.0	4.0	5.0	4.0	3.0	4.0	3.0	3.0	3.0	7.0	6.0	4.0	2.0	2.0	2.0	2.0	3.0	2.0	2.0	1.0	1.0	1.0	1.0	2.0	5.0	1	Texas	1	58	1	0	1	2	6	1	CEO	11.0	5.0	1.0	5.0	5.0	1.0	1.0	1.0	2.0
3022	corona_class_ineq	The COVID-19 virus has been affecting more minorities, primarily Blacks and Hispanics.	2.0	3.0	5.0	5.0	4.0	3.0	4.0	5.0	1.0	2.0	3.0	7.0	3.0	4.0	3.0	4.0	5.0	5.0	2.0	3.0	3.0	3.0	2.0	3.0	7.0	7.0	6.0	1	Massachusetts	2	35	0	0	3	10	6	5	Graduate Student	5.0	2.0	1.0	3.0	2.0	4.0	2.0	2.0	2.0
3023	corona_class_ineq	COVID affects poor and minorities disproportionately	3.0	4.0	4.0	5.0	3.0	2.0	3.0	4.0	3.0	1.0	1.0	4.0	1.0	3.0	2.0	4.0	5.0	5.0	3.0	3.0	4.0	4.0	4.0	4.0	6.0	7.0	6.0	1	California	2	74	0	0	1	10	7	6	Retired teacher/librarian	9.0	4.0	2.0	3.0	3.0	4.0	2.0	5.0	3.0
3026	corona_control	The spread of the corona virus world wide.	2.0	3.0	4.0	5.0	3.0	2.0	4.0	5.0	1.0	2.0	1.0	5.0	3.0	3.0	3.0	5.0	4.0	5.0	3.0	3.0	4.0	5.0	5.0	1.0	5.0	5.0	5.0	1	Michigan	2	67	0	0	5	9	5	6	Retired	4.0	3.0	1.0	3.0	2.0	4.0	3.0	4.0	3.0
3028	corona_class_ineq	majority got affected on corona virus are black and spanish	5.0	5.0	5.0	5.0	5.0	5.0	5.0	5.0	5.0	3.0	3.0	1.0	1.0	2.0	2.0	4.0	4.0	5.0	2.0	5.0	2.0	5.0	5.0	5.0	7.0	7.0	5.0	1	Indiana	2	38	1	1	4	2	6	4	homemaker	7.0	3.0	3.0	4.0	4.0	1.0	1.0	5.0	3.0
3029	corona_control	The video was talking about how Covid-19 in a few months has spread to almost every country.	5.0	5.0	1.0	2.0	1.0	5.0	1.0	5.0	1.0	1.0	1.0	4.0	1.0	2.0	1.0	5.0	5.0	2.0	3.0	3.0	2.0	4.0	2.0	3.0	7.0	6.0	5.0	1	Alabama	2	62	0	0	1	4	5	6	disabled	3.0	1.0	1.0	1.0	1.0	1.0	1.0	5.0	3.0
[truncated: 1,099 more rows]
[truncated: 34 more columns]
